# Supplementary material for: A paired sequence language model for protein-protein interaction modeling
Source: Nat Commun. 2026 Mar 10;17:3733. doi: 10.1038/s41467-026-70457-5 (PMC13103355; doi:10.1038/s41467-026-70457-5)
Supplement: Supplementary file 3 — Supplementary Data 1–7 [file 41467_2026_70457_MOESM3_ESM.xlsx]

## Sheet: Data 1
Supplementary Data 1a: Precision (%) of inter-protein contact prediction by PPLM-Contact, DeepInter, CDPred, DeepHomo2.0, and GLINTER on the Homodimer300 test set using experimental monomer structures.
No.	PDB ID	PPLM-Contact								PLMGraph-Inter								DeepInter								CDPred								DeepHomo 2.0								GLINTER
		top 1	top 10	top 25	top 50	top L/10	top L/5	top L/2	topL	top 1	top 10	top 25	top 50	top L/10	top L/5	top L/2	topL	top 1	top 10	top 25	top 50	top L/10	top L/5	top L/2	topL	top 1	top 10	top 25	top 50	top L/10	top L/5	top L/2	topL	top 1	top 10	top 25	top 50	top L/10	top L/5	top L/2	topL	top 1	top 10	top 25	top 50	top L/10	top L/5	top L/2	topL
1	3idf	100	100	100	98	100	100	95.5	85.9	100	100	100	80	100	96.3	70.1	53.3	100	100	100	96	100	100	95.5	86.7	100	60	64	44	61.5	59.3	38.8	28.9	100	100	88	72	100	88.9	67.2	43	100	70	64	60	61.5	59.3	53.7	45.9
2	2pmy	100	100	100	100	100	100	100	100	0	0	16	16	0	7.1	11.1	20.8	100	80	88	76	71.4	85.7	77.8	69.4	100	50	48	36	57.1	50	41.7	34.7	100	30	20	20	42.9	21.4	13.9	23.6	100	20	32	18	28.6	28.6	22.2	12.5
3	3c48	0	0	0	0	0	0	0	0.3	100	60	72	58	61.5	62.8	49	38.3	0	0	0	0	0	0	0	0	100	80	76	64	64.1	59	41.8	33.9	0	0	0	0	0	0	0	0	0	0	0	0	0	0	3.1	4.1
4	5v6g	0	70	64	54	66.7	54.8	48.7	43.9	100	80	68	70	80	61.3	61.5	54.1	0	0	0	0	0	0	0	0	0	0	0	0	0	0	0	0	0	0	0	0	0	0	0	0	0	0	0	0	0	0	1.3	3.2
5	4zos	100	100	100	100	100	100	100	100	100	100	100	100	100	100	100	95.9	100	100	100	100	100	100	100	100	100	100	100	100	100	100	100	96.9	100	100	100	98	100	100	98	92.9	100	90	96	92	88.9	94.7	91.8	81.6
6	4xxi	100	100	100	100	100	100	100	98.6	100	90	60	64	78.6	65.5	61.6	50	100	100	100	100	100	100	98.6	97.3	100	50	56	42	57.1	51.7	32.9	22.6	100	100	88	94	100	89.7	89	76	100	100	100	96	100	100	90.4	67.8
7	2eh3	100	100	100	100	100	100	100	100	100	100	100	94	100	100	84.7	74.1	100	100	100	100	100	100	100	88.2	100	100	100	96	100	97.1	92.9	80	100	100	100	100	100	100	94.1	71.2	100	100	92	82	94.1	91.2	67.1	52.9
8	3gwq	100	100	100	100	100	100	100	96.4	0	30	28	22	26.3	21.1	19.8	15.1	100	100	100	100	100	100	100	93.8	100	100	100	96	97.4	92.1	83.9	77.9	100	100	92	84	84.2	81.6	62.5	45.8	0	0	4	14	2.6	14.5	13	9.4
9	1mxr	100	100	100	100	100	100	100	100	100	80	92	92	90.9	94	79.9	71.1	100	100	100	100	100	100	100	98.2	100	100	100	100	100	100	98.8	94.7	100	100	100	98	100	98.5	86.4	81.7	100	90	84	86	84.8	82.1	72.8	63.4
10	1t6s	0	0	0	0	0	0	0	0	0	0	0	0	0	0	0	1.2	0	0	0	0	0	0	0	0	0	0	0	0	0	0	0	0	0	0	0	0	0	0	0	3.7	0	0	0	2	0	0	2.5	3.7
11	3ado	100	100	100	100	100	100	100	100	100	100	100	100	100	98.4	92.3	81.3	100	100	100	100	100	100	100	100	100	100	100	100	100	100	100	97.7	100	100	100	100	100	100	100	97.4	100	90	92	88	93.5	88.7	89	80.3
12	1iom	100	100	100	100	100	100	100	100	100	100	100	100	100	100	97.3	93	100	100	100	100	100	100	100	100	100	100	100	100	100	100	98.9	94.9	100	100	100	100	100	100	100	95.5	100	100	92	92	91.9	93.2	81.3	72.2
13	2q0y	100	100	100	96	100	100	93.1	92.4	100	80	72	60	78.6	71.4	50	45.8	100	90	88	78	92.9	89.3	77.8	72.9	0	10	24	18	21.4	21.4	18.1	24.3	100	80	72	78	85.7	75	81.9	66.7	0	30	40	32	42.9	35.7	23.6	14.6
14	1cdc	100	100	100	100	100	100	100	100	100	100	100	98	100	100	97.9	92.7	100	100	100	100	100	100	100	100	100	100	100	100	100	100	100	100	100	100	100	100	100	100	100	90.6	100	100	100	100	100	100	100	99
15	6gx2	100	100	100	100	100	100	100	99.7	100	80	68	64	62.1	66.1	59.5	47.5	100	100	100	100	100	98.3	95.9	91.2	100	100	100	96	100	94.9	82.4	64.3	100	80	76	60	72.4	59.3	40.5	27.6	100	20	28	30	34.5	30.5	27.7	24.9
16	1o0w	100	100	100	100	100	100	99.2	86.6	100	100	100	100	100	100	97.5	82.4	100	100	100	100	100	100	97.5	84	100	100	100	96	100	95.7	88.2	74.4	100	100	92	90	91.3	89.4	93.3	72.3	100	100	100	92	100	93.6	83.2	63.4
17	1vch	100	100	100	100	100	100	100	97.6	100	100	92	80	100	87.9	67.9	50	100	100	100	100	100	100	97.6	88.1	100	100	100	100	100	100	96.4	86.9	100	100	100	98	100	100	88.1	73.8	100	90	72	58	75	69.7	48.8	30.4
18	4i0k	100	100	100	100	100	100	100	100	100	100	100	98	100	100	89	85.5	100	100	100	100	100	100	100	100	100	100	100	100	100	100	96	90	100	100	100	100	100	100	100	93	100	100	100	100	100	100	95	83.5
19	3pf6	100	90	80	76	100	90	76.9	76.9	100	80	80	68	80	80	76.9	67.3	0	20	40	44	20	20	42.3	42.3	100	80	72	72	100	80	73.1	71.2	0	0	8	26	0	0	7.7	28.8	0	0	4	12	0	0	3.8	11.5
20	4fla	0	0	0	0	0	0	0	0	0	0	0	0	0	0	1.6	6.5	0	40	52	42	50	54.2	38.7	36.3	100	20	12	8	16.7	12.5	6.5	6.5	0	20	8	4	16.7	8.3	6.5	3.2	0	10	12	6	8.3	12.5	4.8	4
21	4doy	100	100	96	86	92.5	83.8	71.5	62	0	10	36	38	42.5	42.5	41.5	41.3	0	30	16	28	22.5	41.3	40.5	41.3	100	100	72	68	67.5	68.8	64.5	56	0	0	0	20	15	25	21	25	0	10	8	12	12.5	12.5	10	11
22	2qne	100	100	100	100	100	100	100	100	0	0	0	4	2.2	7.7	17.5	18	100	100	100	100	100	100	100	100	100	100	100	100	100	100	94.7	89.7	100	100	100	100	100	100	97.4	89.9	100	100	92	90	88.9	84.6	69.3	55.7
23	3i7d	100	100	100	100	100	100	100	99.3	100	100	92	76	100	83.3	66.7	53.3	100	100	100	100	100	100	100	92	100	100	100	98	100	100	97.3	90	100	100	100	90	100	100	90.7	86.7	0	50	52	54	46.7	53.3	54.7	53.3
24	6edi	100	100	100	100	100	100	91.4	75.6	100	70	48	50	51.3	48.7	39.1	29.9	100	100	100	100	100	100	92.9	79.2	100	90	84	68	76.9	53.8	35	26.7	0	50	36	40	28.2	39.7	40.6	34.3	100	80	68	58	66.7	52.6	36.5	25.6
25	6sf4	100	100	100	100	100	100	100	94.2	100	100	100	96	100	94.9	87.8	65.4	100	100	100	100	100	100	99.3	90.5	100	100	100	96	100	96.6	93.9	85.8	100	90	96	98	96.6	98.3	88.4	76.3	100	100	96	94	96.6	88.1	55.1	35.6
26	3gzi	100	100	100	100	100	100	100	100	100	100	88	84	94.7	84.6	76.5	64.8	100	100	100	100	100	100	100	100	100	100	100	100	100	100	100	95.9	100	100	100	100	100	100	96.9	80.1	0	30	28	44	26.3	41	38.8	29.6
27	1h6o	100	100	100	100	100	100	100	98.5	100	50	28	34	26.3	38.5	22.7	23.6	100	100	100	100	100	100	92.8	85.6	100	70	60	54	63.2	59	35.1	22.1	100	90	88	74	84.2	82.1	64.9	59	0	60	32	20	42.1	23.1	22.7	18.5
28	2qud	100	100	100	100	100	100	100	100	100	100	100	98	100	100	98.3	83.8	100	100	100	100	100	100	100	100	100	100	100	98	100	100	93.1	91.5	100	100	100	100	100	100	100	92.3	0	20	20	18	18.2	17.4	15.5	12
29	2gz4	100	100	100	100	100	100	100	100	100	100	100	90	100	97.4	79.6	79.1	100	100	100	100	100	100	100	100	100	100	100	98	100	97.4	98	94.9	100	100	100	96	100	94.9	84.7	76	0	40	36	24	36.8	25.6	22.4	20.4
30	1k4z	100	100	100	100	100	100	100	100	100	100	100	100	100	100	97.4	81.5	100	100	100	100	100	100	100	95.5	100	100	100	98	100	100	94.9	89.8	100	100	100	100	100	100	100	84.7	100	100	100	96	100	100	87.2	61.8
31	4xo6	0	0	0	8	0	7.7	12.3	9.2	100	90	84	62	75	53.8	34.6	29.2	0	20	20	36	21.9	30.8	29.6	22.8	0	0	0	4	0	3.1	1.2	1.8	0	0	0	0	0	0	1.9	1.2	0	20	16	16	15.6	13.8	11.1	10.2
32	1uty	100	100	100	100	100	100	100	98.7	100	100	88	74	100	90	68.4	62.7	100	100	100	98	100	96.7	97.4	93.5	100	100	100	96	100	100	96.1	84.3	100	100	96	92	100	93.3	84.2	75.8	100	100	100	72	100	93.3	61.8	44.4
33	2f1l	100	100	100	88	100	96.9	77.8	64.8	0	40	56	52	50	50	40.7	29.6	0	0	12	22	6.3	21.9	19.8	18.5	0	50	28	34	43.8	31.3	35.8	30.2	0	0	0	4	0	0	7.4	23.5	0	0	0	0	0	0	0	0
34	3hlu	0	0	8	12	0	0	6.1	13.4	0	0	12	28	0	7.7	18.2	26.9	0	0	8	8	0	0	6.1	10.4	0	0	0	2	0	0	0	3	0	0	0	0	0	0	0	0	0	0	0	0	0	0	0	0
35	6hb5	100	100	100	100	100	100	100	96.1	100	100	96	78	80.5	73.2	57.6	47.6	100	100	100	100	100	100	99	92.4	100	90	88	86	82.9	84.1	70.2	55.4	100	100	100	100	100	97.6	94.1	76.6	100	80	80	84	82.9	78	55.6	41.5
36	5tpi	100	100	96	96	95	95.1	89.2	74.6	0	40	52	52	50	48.8	49	48.3	100	100	96	92	100	92.7	71.6	62	100	70	76	78	75	78	70.6	61.5	0	80	80	76	90	80.5	74.5	57.6	100	60	52	42	55	41.5	44.1	39
37	3iib	100	100	92	84	86	72.4	53.9	38.4	100	40	32	24	25.6	19.5	12.9	10.8	0	0	0	0	0	1.1	3.2	4.8	100	100	96	78	81.4	72.4	52.1	36.3	0	0	0	0	0	0	0.9	6	0	0	0	0	0	0	0	0
38	3ccy	100	100	100	100	100	100	100	98.4	0	90	92	84	94.4	89.2	71	59.7	100	100	100	100	100	100	100	96.8	100	100	100	98	100	97.3	91.4	78	100	100	92	84	100	89.2	81.7	73.1	0	50	48	48	55.6	48.6	52.7	48.4
39	5ydv	100	100	100	100	100	100	99	97.6	100	100	96	90	100	95.1	84.6	60.3	100	100	100	100	100	100	100	93.8	100	100	100	100	100	100	99	87.1	100	100	100	96	100	95.1	94.2	79.4	100	90	76	72	80	68.3	74	58.4
40	4euu	0	0	4	2	3.3	6.6	6.5	6.8	0	0	0	0	0	0	2	2.3	0	0	0	2	0	3.3	5.9	6.2	0	10	12	18	10	14.8	14.4	14	0	0	0	0	0	0	5.9	7.5	0	0	0	2	0	1.6	2	3.3
41	4bes	0	0	0	0	0	0	0	0.2	0	10	4	4	4.3	5.4	12.8	14.7	0	0	0	0	0	0	0	0	0	0	0	2	2.2	1.1	0.4	0.6	0	0	0	0	0	2.2	1.3	1.1	0	10	4	6	4.3	4.3	3.4	2.6
42	3ica	0	60	48	28	50	32.5	17	11.5	100	50	64	54	65	60	39	27.5	0	50	40	32	45	37.5	24	19.5	100	90	84	60	85	67.5	46	33.5	0	20	20	20	25	15	15	9.5	0	0	8	10	0	7.5	12	11
43	1v9y	100	100	100	100	100	100	100	100	100	100	92	90	100	95	90.2	86.4	100	100	100	96	100	100	96.1	88.4	100	100	100	100	100	100	100	94.2	100	90	76	84	90	80	84.3	68.9	100	50	48	36	50	45	35.3	31.1
44	5m97	100	100	100	100	100	100	100	100	100	100	100	100	100	100	100	100	100	100	100	98	100	100	100	98.5	100	100	100	100	100	100	100	100	100	100	100	98	100	100	100	98.5	100	90	76	72	100	84.6	81.3	63.1
45	1ss4	100	100	100	100	100	100	100	100	100	90	68	66	78.6	71.4	72.9	72.9	100	100	100	100	100	100	100	100	100	100	100	100	100	100	100	98.6	100	100	100	100	100	100	97.1	87.9	100	100	100	94	100	100	90	71.4
46	3i38	100	100	100	100	100	100	100	100	100	60	72	70	60	65	70	67	100	100	100	100	100	100	100	100	100	100	100	100	100	100	100	97	100	100	100	92	100	100	92	83	100	60	68	66	60	65	66	62
47	3nym	100	100	100	100	100	100	100	99.1	100	10	4	8	9.1	4.5	8.9	6.3	100	100	100	98	100	100	98.2	99.1	100	100	96	96	100	100	96.4	92.9	100	100	88	84	100	90.9	83.9	77.7	0	20	24	14	27.3	27.3	12.5	8.9
48	4lj3	100	70	48	32	48	31.4	32.8	30.5	0	20	28	24	28	23.5	29.7	25.4	0	20	12	20	12	19.6	21.1	17.6	100	80	88	72	88	72.5	57	45.7	0	10	16	16	16	15.7	20.3	18.8	100	70	56	38	56	37.3	24.2	21.5
49	2jh3	0	0	0	0	0	0	0	0	0	0	0	0	0	0	0	0	0	0	0	0	0	0	0	0	0	0	0	0	0	0	0	0	0	0	0	0	0	4.4	2.2	2	0	0	0	0	0	0	0	0
50	4w98	100	100	100	98	100	100	95.8	84.1	100	100	100	98	100	100	93.1	80	100	100	100	96	100	100	94.4	87.6	100	100	96	84	100	89.7	81.9	73.1	100	20	36	26	28.6	34.5	25	26.2	100	10	12	6	7.1	10.3	4.2	3.4
51	2i9i	0	0	16	22	13.6	25	23.6	23.1	0	60	64	58	63.6	63.6	58.2	41.6	0	0	0	0	0	0	0	1.4	0	0	0	0	0	0	0.9	3.6	0	20	16	16	18.2	13.6	12.7	15.8	0	0	0	2	0	0	2.7	3.6
52	4eqs	100	100	100	100	100	100	100	97.3	0	30	40	48	48.8	51.7	46.3	40.5	100	100	100	100	100	100	99.1	94.5	100	100	96	96	97.7	96.6	87.2	76.2	100	80	88	80	79.1	73.6	59.2	49.9	100	70	44	28	30.2	24.1	21.1	16
53	3q5w	100	100	100	100	100	100	100	100	100	100	92	78	94.7	84.2	69.1	58.2	100	100	100	100	100	100	100	99.5	100	100	100	100	100	100	97.9	92.8	100	100	100	90	100	92.1	85.6	75.8	100	70	68	64	57.9	60.5	52.6	44.3
54	3kh1	100	100	100	100	100	100	100	99.5	100	100	96	82	94.4	89.2	73.1	61.8	100	100	100	100	100	100	100	98.9	100	100	100	100	100	100	100	96.2	100	100	100	98	100	97.3	88.2	86.6	100	90	84	72	83.3	81.1	63.4	62.4
55	1uuj	100	100	100	100	100	100	100	100	100	80	64	52	71.4	64.3	55.6	47.2	100	100	100	100	100	100	100	100	100	80	80	80	85.7	78.6	75	80.6	100	100	92	64	100	100	77.8	66.7	100	90	84	64	85.7	85.7	72.2	61.1
56	3wur	0	10	24	22	25	18.8	18.5	16	100	60	52	54	56.3	46.9	45.7	37.7	100	30	16	16	25	15.6	19.8	14.8	0	0	0	4	0	3.1	4.9	3.7	100	10	4	2	6.3	3.1	1.2	0.6	0	0	8	6	12.5	6.3	3.7	1.9
57	3of4	100	100	100	100	100	100	100	100	100	100	88	88	100	92.7	84.3	67.8	100	100	100	100	100	100	100	100	100	100	100	100	100	100	99	98.5	100	100	100	100	100	100	99	93.7	0	70	76	74	70	78	72.5	64.4
58	3k6m	100	100	100	100	100	100	100	99.3	0	50	56	48	47.8	39.1	37.8	28.9	100	100	100	100	100	100	99.6	93.3	100	100	100	100	100	100	92.6	80.4	100	100	100	92	91.3	88	71.7	50.4	0	20	36	30	28.3	23.9	27	24.1
59	1x8z	100	100	100	100	100	100	100	100	100	100	84	70	93.3	80	66.7	59.6	100	100	100	100	100	100	100	99.3	100	100	100	100	100	100	98.7	90.1	100	100	92	88	93.3	93.3	86.7	82.1	100	100	96	86	93.3	93.3	84	74.8
60	7odc	100	100	100	100	100	100	100	96.9	100	100	96	80	84.2	64.9	50.8	42.4	100	100	100	100	100	100	99.5	94.3	100	90	76	72	71.1	71.4	71.5	62.8	100	100	100	100	100	92.2	79.8	68	0	10	12	16	13.2	16.9	18.7	18.6
61	4nog	100	100	100	100	100	100	100	100	100	100	92	96	95.2	91.7	73.5	61.6	100	100	100	100	100	100	100	99.8	100	100	100	98	97.6	98.8	98.1	94.6	100	100	100	100	100	97.6	91.9	85.8	100	40	52	54	50	57.1	49.8	42.4
62	4cn0	100	100	100	100	100	100	100	100	100	100	100	100	100	100	100	100	100	100	100	100	100	100	100	100	100	100	100	100	100	100	100	89.4	100	100	100	100	100	100	100	100	100	100	100	90	100	100	92.9	82.4
63	5kc8	100	100	100	100	100	98.7	92	70.9	0	20	28	34	33.3	36.7	37.7	32.7	0	0	0	0	0	0	2	2.8	0	0	12	10	10.3	10.1	5.5	4.3	100	100	96	72	79.5	62	41.2	26.6	0	0	0	4	0	5.1	6.5	4.8
64	5fol	0	0	0	0	0	0	0.7	6.6	0	50	44	30	40.7	31.5	21.2	16.1	0	0	0	0	0	0	0	0.4	0	20	12	16	11.1	14.8	13.9	12	0	30	16	16	14.8	14.8	10.9	8.4	0	0	0	0	0	0	0.7	2.2
65	4myz	100	100	100	100	100	100	100	100	100	70	60	50	100	77.8	58.3	50	100	90	68	50	100	100	70.8	52.1	100	60	60	62	75	66.7	62.5	64.6	0	10	4	2	25	11.1	4.2	2.1	0	10	16	28	25	11.1	16.7	25
66	3qfw	100	100	100	100	100	100	100	98.8	0	70	76	74	70.6	72.5	52	42.9	100	100	100	100	100	100	100	95.1	100	100	100	100	100	100	97.7	91.1	100	100	100	96	100	89.9	84.4	71.2	0	40	44	48	47.1	49.3	53.2	48.1
67	2of7	100	100	100	100	100	100	100	93	100	60	60	54	66.7	59.5	52.2	46.5	100	100	100	100	100	100	100	94.1	100	100	84	84	88.9	83.8	71.7	53	0	70	64	62	72.2	56.8	66.3	60.5	0	10	8	12	11.1	13.5	15.2	17.8
68	2yor	0	0	0	0	0	0	0	0	0	30	24	22	21.9	21.9	14.9	11.1	0	0	4	6	6.3	7.8	11.2	11.8	0	0	0	0	0	0	0	0	0	0	0	0	0	0	0	0	0	0	4	12	12.5	10.9	12.4	16.7
69	5t5s	0	0	0	0	0	0	0	0.5	0	0	0	0	0	0	0	0.5	0	0	0	0	0	0	2.9	2.9	0	0	0	0	0	0	0	2.9	0	0	0	0	0	0	0	0	0	0	0	0	0	0	0	0
70	4dyl	100	100	100	100	100	100	100	100	0	10	16	18	18.9	22.7	21.8	22.6	100	100	100	100	100	100	100	100	100	100	92	92	94.6	93.3	84	77.9	100	100	100	100	100	100	97.9	91.5	100	100	96	92	89.2	93.3	84.6	74.7
71	4aya	100	100	100	100	100	100	100	100	100	100	100	100	100	100	100	100	100	100	100	96	100	100	100	95.8	100	100	100	100	100	100	100	100	100	90	84	74	100	88.9	87.5	72.9	0	60	48	48	50	55.6	50	47.9
72	3w5s	100	100	100	100	100	100	96.6	72	100	100	88	80	85.7	74.3	60.6	42.3	100	100	100	100	100	98.6	88.6	69.1	100	100	100	98	97.1	94.3	72	52.6	100	100	100	100	100	95.7	66.9	44.9	100	100	100	94	100	91.4	60.6	38.9
73	4boq	0	0	0	2	0	0	4.6	6.3	0	0	0	0	0	0	0	0.6	0	0	0	0	0	0	0	1.1	0	0	8	4	5.9	5.7	5.7	5.7	0	0	8	16	0	11.4	18.4	20.6	100	60	56	44	70.6	48.6	37.9	32.6
74	3lvy	100	100	100	100	100	100	100	100	100	100	92	74	94.4	83.3	53.3	43.3	100	100	100	100	100	100	98.9	97.2	100	100	100	100	100	100	98.9	97.2	100	100	100	96	100	94.4	95.6	92.2	100	100	96	82	94.4	83.3	72.2	66.7
75	3ux2	100	100	100	100	100	100	100	100	100	100	100	100	100	100	100	100	100	100	100	100	100	100	100	100	100	100	100	98	100	100	98.4	95.9	100	100	100	100	100	100	100	96.7	100	100	100	84	100	100	85.2	83.6
76	3agd	100	100	100	100	100	100	100	100	100	100	92	90	90.7	86.2	69.1	58.6	100	100	100	100	100	100	100	100	100	100	96	98	97.7	90.8	82.5	73.8	100	100	100	100	100	97.7	90.8	72.4	0	50	36	38	32.6	46	39.2	34.7
77	4e1p	100	100	100	100	100	100	100	100	100	100	100	100	100	100	100	100	100	100	100	100	100	100	100	100	100	100	100	100	100	100	100	100	100	100	100	96	100	100	100	96.4	100	80	68	66	100	72.7	70.4	65.5
78	1qb2	100	100	100	100	100	100	100	98.1	100	100	100	100	100	100	100	100	100	100	100	100	100	100	100	99.1	100	100	100	98	100	100	98.1	95.3	100	100	100	100	100	100	100	98.1	100	100	100	90	100	100	90.6	80.2
79	2hxt	100	100	100	100	100	100	99.1	94.9	100	90	84	80	81.4	75.6	65	50.7	100	100	100	100	100	100	99.5	92.6	100	100	96	96	95.3	95.3	89.9	83.9	0	0	0	0	0	0	0.9	4.6	0	10	24	30	32.6	26.7	22.6	19.8
80	1qc9	100	100	100	100	100	100	100	99.2	100	100	92	72	92	72	54.8	41.5	100	100	100	100	100	100	100	98	100	100	88	94	88	94	88.9	82.2	100	60	60	64	60	64	60.3	51.4	0	0	0	0	0	0	7.9	11.9
81	3zpx	100	30	24	16	18.4	14.5	13.1	10.5	0	10	16	32	26.3	27.6	25.7	22	0	30	28	24	21.1	22.4	15.7	12	0	10	4	2	2.6	2.6	3.1	2.4	0	40	28	18	23.7	11.8	8.9	5.8	0	0	4	12	7.9	14.5	13.6	10.7
82	5xkr	100	100	100	100	100	100	100	100	100	100	100	98	100	100	97.5	86.1	100	100	100	100	100	100	100	98.7	100	100	100	100	100	100	92.4	82.3	100	100	100	92	100	100	79.7	64.6	100	90	76	76	86.7	77.4	60.8	46.2
83	2o20	100	100	100	100	100	100	91.9	80.4	100	100	100	96	100	96.3	81.5	63.1	100	100	88	90	81.5	90.7	80	69.4	100	100	88	88	88.9	88.9	74.8	68.6	100	90	84	80	85.2	77.8	58.5	39.9	100	80	48	30	44.4	29.6	22.2	14.8
84	2igi	100	100	100	100	100	100	100	98.9	100	80	68	62	76.5	65.7	61.8	46.9	100	100	100	100	100	100	100	93.9	0	40	48	54	47.1	45.7	46.1	41.3	100	50	48	46	52.9	42.9	37.1	31.8	100	80	52	54	52.9	51.4	47.2	38.5
85	2nyi	100	100	100	100	100	100	100	100	0	30	32	42	31.3	36.4	54.2	53.9	100	100	100	100	100	100	100	100	100	100	100	94	100	97	91.6	92.2	100	100	100	100	100	100	100	97.6	100	100	100	94	100	100	89.2	82
86	6eim	100	100	100	100	100	100	100	99.3	100	100	100	100	100	100	100	88.1	100	100	100	100	100	100	100	92.7	100	100	100	100	100	98.2	95.1	90.6	100	100	100	100	100	100	76.9	56.6	100	100	96	96	96.4	96.5	86.7	73.4
87	5i47	100	90	96	96	96	96.1	82.7	73.3	0	0	0	16	0	15.7	33.9	34.1	100	100	84	72	84	70.6	57.5	51.8	100	50	32	38	32	39.2	29.1	22.7	0	60	52	44	52	43.1	50.4	40.8	0	0	0	0	0	0	0	0
88	4bt2	100	100	100	100	100	100	99.2	92.4	100	100	100	100	100	100	92.4	70.5	100	100	100	100	100	100	99.2	93.2	100	100	100	98	100	97.9	92.4	76.8	100	100	100	96	100	95.7	83.1	60.3	100	100	84	78	87	78.7	57.6	45.1
89	6j52	100	100	100	100	100	100	100	100	100	100	100	100	100	100	100	100	100	100	100	100	100	100	100	100	100	100	100	100	100	100	100	97.9	100	100	100	100	100	100	100	97.9	100	100	96	92	100	94.4	91.5	86.2
90	4l69	100	100	100	100	100	100	100	99.2	100	100	96	82	100	83.3	62.3	50.4	100	100	100	100	100	100	99.2	95.1	100	100	100	100	100	100	99.2	95.1	100	100	100	100	100	100	93.4	80.3	100	100	100	86	100	87.5	65.6	59
91	3ks7	0	0	0	2	0	2.6	1.6	2.3	0	40	24	32	28.9	26.3	20.3	16.7	100	20	16	18	15.8	19.7	16.7	14.1	100	100	84	68	78.9	56.6	42.2	34.6	0	0	20	18	18.4	17.1	13.5	15.1	0	0	8	16	7.9	19.7	24	19.8
92	2wag	100	30	32	34	23.8	34.9	35.2	37.8	0	10	40	40	33.3	37.2	41.7	35	0	0	0	0	0	0	0	1.8	100	30	36	28	28.6	27.9	31.5	29	0	0	0	0	0	0	0	1.8	0	0	0	0	0	0	0	0
93	2zgy	0	0	0	0	0	0	0	0	0	0	0	2	0	1.6	1.9	1.9	0	0	0	0	0	0	0	0	0	0	0	2	0	1.6	4.4	7.2	0	0	0	0	0	0	0	0	0	0	0	0	0	0	0	0
94	2cdu	100	100	100	100	100	100	100	99.3	0	60	64	62	63.6	50.6	48.2	43.5	100	100	100	100	100	100	100	97.3	100	100	100	100	100	100	93.8	87.1	100	100	80	64	63.6	74.2	68.8	57.1	0	10	16	18	18.2	16.9	15.2	15.2
95	5ykz	0	60	68	48	63.6	63.6	50	41.1	0	60	40	40	63.6	40.9	46.4	37.5	100	80	56	54	72.7	63.6	51.8	48.2	100	40	20	18	36.4	22.7	17.9	18.8	0	0	0	0	0	0	0	0	0	60	44	30	54.5	50	26.8	17.9
96	2hxv	100	100	100	100	100	100	100	99.1	100	90	84	82	85.3	76.5	65.7	52.9	100	100	100	100	100	100	100	97.1	100	100	96	92	97.1	88.2	84.9	73.8	100	100	88	76	76.5	67.6	61.6	48.8	0	10	16	30	20.6	29.4	20.9	17.4
97	3qao	100	100	100	100	100	100	100	100	0	0	12	14	0	11.1	19.1	22.8	100	100	100	100	100	100	100	99.3	100	100	100	98	100	100	97.1	85.3	100	100	100	100	100	100	94.1	88.2	100	100	76	64	100	77.8	63.2	58.1
98	4ynz	0	0	0	0	0	0	0	0	0	0	0	0	0	0	0	0	0	20	20	18	19.4	17.7	8.3	8	0	0	0	0	0	0	2.6	5.4	0	0	0	0	0	0	0	0	0	0	0	0	0	0	0	1
99	1ulk	0	0	0	0	0	0	3.2	11.1	0	50	48	42	41.7	48	33.3	31	100	90	84	74	91.7	84	73	61.9	0	0	4	10	0	4	17.5	19.8	0	20	16	20	25	16	20.6	16.7	100	30	20	26	25	20	28.6	31
100	1r29	100	100	100	100	100	100	100	100	100	100	100	100	100	100	100	95.1	100	100	100	100	100	100	100	99.2	100	100	100	100	100	100	100	99.2	100	100	100	98	100	100	90.2	82	0	60	64	44	58.3	62.5	41	42.6
101	3gz7	100	100	100	100	100	100	100	100	100	100	100	100	100	100	100	97.9	100	100	100	100	100	100	100	98.9	100	100	100	100	100	100	100	96.8	100	100	100	100	100	100	100	94.7	100	100	92	84	100	94.7	85.1	72.6
102	3wxy	100	100	100	100	100	100	99.5	97.3	100	100	80	80	78.4	77.3	64.9	55.3	100	100	100	100	100	100	98.9	97.9	100	100	100	100	100	100	97.9	91.5	100	100	92	86	89.2	85.3	76.6	62.5	0	20	40	46	43.2	46.7	39.9	32.2
103	6esl	100	100	100	100	100	100	98.9	95	0	10	20	22	20	19.7	19.7	20.2	100	100	100	100	100	100	90.4	75.9	100	80	72	54	62.9	49.3	36	29.4	0	60	72	76	74.3	73.2	61.8	45.9	0	0	0	0	0	0	0	0
104	3lxz	100	100	100	100	100	100	100	100	100	50	56	40	55	41.5	41.3	38.3	100	100	100	100	100	100	100	98.1	100	100	100	100	100	100	98.1	88.5	100	100	100	100	100	100	94.2	81.8	100	90	88	80	85	80.5	75	57.9
105	4beu	100	100	100	100	100	100	100	99.7	0	50	52	52	51.3	50	42.3	33.4	100	100	100	100	100	100	99.5	98.2	100	100	100	98	100	89.7	86.7	76.5	100	80	88	84	89.7	89.7	75.5	69.6	100	90	68	60	61.5	50	37.2	29.6
106	3itq	100	100	100	100	100	100	100	92.2	100	70	64	52	63.2	57.9	42.7	37.3	0	0	0	0	0	0	1	1.6	0	60	52	42	52.6	42.1	31.3	19.7	0	0	0	0	0	0	0	0	0	0	0	0	0	0	0	0
107	4jbd	100	100	100	100	100	100	95.5	87	100	80	88	80	83.3	73.8	62.3	52.3	100	100	100	100	100	98.4	91.6	83.4	100	100	92	94	93.3	95.1	87	75.6	100	100	100	100	100	100	76	61.4	100	70	72	72	73.3	67.2	46.8	30.8
108	3efy	100	100	100	100	100	100	100	91.8	100	70	64	62	66.7	58.3	62.6	52.2	100	70	52	42	55.6	44.4	30.8	29.7	0	30	20	20	22.2	27.8	17.6	14.8	0	60	76	70	72.2	72.2	59.3	51.6	0	0	8	4	11.1	5.6	4.4	5.5
109	4zm8	100	100	100	100	100	100	100	100	100	100	88	86	100	90.5	85.2	87.2	100	100	100	100	100	100	100	100	100	100	96	98	100	95.2	98.1	98.2	100	100	100	100	100	100	100	100	100	100	100	96	100	100	96.3	82.6
110	4us5	100	100	100	100	100	100	100	99.1	100	100	96	92	93.8	93.8	75.2	60.7	100	100	100	100	100	100	100	98.8	100	100	89.2	87.6	100	89.1	82.5	69.8	100	100	100	100	100	93.8	92.5	79.3	100	90	80	72	81.3	76.6	59.6	50.2
111	1dz3	100	100	100	100	100	100	100	100	100	100	100	100	100	100	100	92.7	100	100	100	100	100	100	100	100	100	100	100	100	100	100	100	99.2	100	40	32	20	33.3	29.2	23	22.8	100	100	96	92	100	95.8	88.5	75.6
112	2e8v	100	100	100	100	100	100	100	100	100	100	92	86	85.7	84.2	64.3	51.4	100	100	100	100	100	100	100	99.3	100	100	100	100	100	100	100	94.4	100	100	100	100	100	100	79	60.5	100	90	92	78	89.3	71.9	61.5	46.5
113	5xk6	100	100	100	100	100	100	100	98.6	100	70	68	64	71.4	69	44.8	37.1	100	100	100	100	100	100	100	94.3	100	100	100	100	100	100	90.5	81	100	100	100	92	100	100	79	68.1	100	80	48	46	52.4	42.9	37.1	36.7
114	1mml	100	80	68	66	68	66	60	51.8	0	0	0	2	0	2	5.6	8.4	0	0	0	2	0	2	8.8	11.6	0	0	8	4	8	4	7.2	11.6	0	10	12	18	12	18	20	15.5	0	10	4	6	4	6	8.8	10.8
115	4wy2	100	100	96	88	93.3	83.6	79.9	71.4	0	0	8	18	16.7	18	17.5	14.3	100	90	96	86	90	83.6	69.5	60.4	0	40	24	24	23.3	21.3	24	22.1	0	60	44	48	43.3	45.9	39	34.4	0	20	12	6	10	4.9	3.2	5.8
116	4bd8	100	100	100	100	100	100	100	100	100	100	100	100	100	100	100	98.6	100	100	100	100	100	100	100	100	100	90	80	70	85.7	78.6	63.9	56.9	100	100	100	100	100	100	97.2	90.3	100	90	80	76	78.6	82.1	73.6	72.2
117	2isk	100	100	100	100	100	100	100	100	100	100	100	100	100	100	97.2	96.3	100	100	100	100	100	100	100	100	100	100	100	100	100	100	100	99.5	100	100	100	100	100	100	98.2	91.3	100	100	96	88	95.2	88.4	77.1	71.2
118	5v5t	100	100	100	100	100	100	100	99.7	0	0	0	2	0	3.4	6.8	6.5	100	100	100	100	100	100	100	98.3	100	90	92	94	93.1	93.1	90.4	77.1	100	100	84	88	86.2	86.2	80.1	67.9	100	100	92	70	89.7	65.5	48.6	36.5
119	1kko	100	100	100	100	100	97.5	93.5	83.3	100	30	20	16	17.5	16.3	25	24.4	0	0	4	8	10	8.8	5.5	7.7	100	60	56	48	47.5	40	26	22.4	100	30	32	32	32.5	22.5	16	12	0	0	28	16	20	10	7.5	6.2
120	3ilx	100	100	100	100	100	100	100	98.5	100	70	56	42	69.2	55.6	38.2	30.1	100	100	100	98	100	100	95.6	91.2	100	100	96	90	100	96.3	83.8	70.6	0	30	36	38	38.5	40.7	36.8	33.8	0	10	8	10	7.7	11.1	13.2	16.9
121	1zzg	100	100	100	100	100	100	100	100	0	60	64	62	65.9	53	44.4	39	100	100	100	100	100	100	100	100	100	100	100	100	100	100	98.1	94.9	100	100	100	100	100	100	100	97.1	100	90	84	78	82.9	73.5	74.9	64.8
122	6jhc	100	100	100	100	100	100	100	99.4	100	80	48	50	62.5	56.3	48.1	40.7	100	100	100	100	100	100	100	95.1	100	100	100	100	100	100	100	97.5	100	100	100	80	100	87.5	64.2	44.4	100	30	16	26	18.8	25	18.5	14.8
123	4cvr	100	100	100	100	100	100	100	94.2	100	100	100	90	100	100	76.9	64.1	100	90	80	72	80	77.4	59	46.8	100	100	100	96	100	100	88.5	78.2	0	10	4	2	6.7	3.2	1.3	0.6	0	0	8	6	0	9.7	5.1	5.8
124	3ozy	100	100	100	100	100	100	100	97.9	0	50	44	52	47.4	50.6	45.1	30.1	100	100	100	100	100	100	96.4	88.9	100	30	16	16	10.5	20.8	16.6	14.8	0	50	56	54	60.5	42.9	29	27.7	100	80	48	38	42.1	29.9	17.6	15.5
125	1tzb	100	100	100	100	100	100	100	99.7	100	100	84	76	76.7	71.7	56.7	51.3	100	100	100	100	100	100	100	100	100	100	100	100	100	100	99.3	97	100	100	100	96	100	96.7	95.3	90.3	100	100	100	96	100	96.7	82	66.3
126	1usc	100	100	100	100	100	100	100	100	100	100	100	94	100	100	91	83.1	100	100	100	100	100	100	100	100	100	100	100	100	100	100	98.9	97.8	100	100	100	100	100	100	98.9	92.7	100	60	68	60	70.6	60	59.6	57.3
127	5g23	100	100	100	94	100	94.7	86.3	76.8	100	60	60	54	68.4	57.9	46.3	32.1	100	90	84	78	89.5	84.2	65.3	45.8	100	80	56	40	57.9	47.4	28.4	23.2	100	90	56	44	63.2	57.9	30.5	20	0	0	16	14	10.5	13.2	14.7	11.6
128	3szh	100	100	100	100	100	100	100	100	100	100	100	100	100	100	100	89.5	100	100	100	100	100	100	100	100	100	100	100	100	100	100	100	98.2	100	100	92	88	100	90.9	86	76.3	100	40	40	26	36.4	40.9	26.3	29.8
129	3m9l	100	60	68	50	68.4	56.4	45.9	34.5	0	70	48	32	47.4	38.5	20.4	19.8	100	40	44	36	47.4	41	37.8	35	0	0	0	2	0	2.6	4.1	3.6	0	0	0	0	0	0	0	0	0	0	0	0	0	0	0	1
130	3byw	100	100	100	100	100	100	100	100	0	0	4	26	6.7	6.5	41.6	56.8	100	100	100	100	100	100	100	100	100	100	100	100	100	100	93.5	87.1	100	100	100	100	100	100	97.4	83.9	100	100	96	90	100	90.3	84.4	72.3
131	6a4x	100	100	100	100	100	100	100	100	100	100	100	98	100	100	95.2	91.3	100	100	100	100	100	100	100	100	100	100	100	100	100	100	100	100	100	100	100	100	100	100	100	90.6	100	100	96	96	100	96	95.2	85.8
132	1msc	100	100	100	100	100	100	100	100	100	100	100	94	100	100	93.8	76	100	100	100	100	100	100	100	100	100	100	100	100	100	100	100	100	100	100	100	100	100	100	98.4	90.7	100	20	16	12	16.7	16	15.6	17.8
133	3m0f	100	100	100	100	100	100	100	100	100	100	88	80	95	82.5	68.3	64.4	100	100	100	100	100	100	99	92.1	100	100	88	84	90	87.5	81.2	71.8	100	80	88	88	90	85	76.2	69.3	100	80	68	52	65	57.5	48.5	41.6
134	5is2	100	100	100	100	100	100	92.9	83.8	100	90	80	72	79.5	62	47.7	39.7	100	100	100	100	100	100	100	98.5	100	100	100	96	97.4	94.9	86.3	74.4	100	90	88	88	89.7	81	68.5	55.9	100	100	76	64	69.2	55.7	37.1	31.4
135	2zy9	100	100	100	100	100	100	99.5	99.3	100	100	88	74	78.6	63.5	45.1	35	100	100	100	100	100	100	99.1	98.4	100	100	100	100	100	98.8	92	85.9	100	100	100	100	100	100	94.8	86.9	0	0	4	18	11.9	24.7	29.6	27.9
136	5w7z	100	100	100	100	100	100	98.9	81.1	100	100	96	80	92.1	68.4	47.4	28.7	100	100	100	100	100	100	95.3	76.8	100	100	100	100	100	97.4	84.7	63.9	100	100	100	96	100	86.8	63.2	42.6	100	100	100	100	100	93.4	70	48.7
137	1v5v	100	100	96	96	94.9	89.9	68.3	45.9	0	80	72	66	64.1	51.9	45.2	37.8	0	0	0	0	0	0	2	4	0	10	4	8	2.6	7.6	9.5	9.3	0	0	0	0	0	0	0	0	0	0	0	0	0	1.3	1	2
138	4s12	100	100	100	100	100	100	100	100	100	100	100	100	100	100	98.6	95.3	100	100	100	100	100	100	100	100	100	100	100	98	100	98.3	98	96.9	100	100	100	100	100	100	97.3	90.5	100	100	100	90	96.6	88.1	86.4	77.6
139	6jyx	0	0	0	0	0	0	0	0	0	0	0	0	0	0	0.7	0.7	0	0	0	2	0	1.7	1.4	0.7	0	0	0	0	0	0	4.8	5.1	0	0	0	0	0	0	0	0	0	0	0	0	0	0	0.7	0.7
140	4g9y	100	100	100	100	100	100	100	100	100	100	100	100	100	100	100	98.5	100	100	100	100	100	100	100	100	100	100	100	100	100	100	95.6	91.2	100	100	100	100	100	100	100	92.6	100	100	92	86	100	92.6	83.8	67.6
141	1k4i	100	100	100	100	100	100	100	100	100	100	76	78	76.2	81.4	67.6	57.9	100	100	100	100	100	100	100	94.9	100	70	60	52	61.9	48.8	50.9	56.9	0	20	24	32	28.6	32.6	25	21.3	0	50	36	22	33.3	23.3	17.6	13.4
142	1pvg	100	100	100	100	100	100	100	92.6	100	40	28	32	36.1	39.7	44.8	35.8	100	100	100	100	100	100	95.1	83.3	100	100	100	100	100	95.9	90.7	79	100	100	84	88	88.9	89	68.9	57.9	100	80	68	68	69.4	60.3	48.1	33.9
143	4mcj	100	100	100	100	100	100	100	98.6	100	80	76	52	78.6	75	44.3	34.8	100	100	100	100	100	100	100	96.5	100	100	100	100	100	100	100	94.3	100	100	100	100	100	100	91.4	78.7	0	50	48	46	42.9	50	44.3	44
144	2ch5	100	100	100	100	100	100	100	93.3	100	40	44	46	52.9	48.5	40.4	33.6	100	100	96	94	94.1	89.7	71.9	52.9	100	100	92	94	94.1	91.2	93	76.6	0	0	0	0	0	8.8	17.5	17	0	0	0	0	0	2.9	4.1	3.5
145	4wbe	100	100	100	100	100	100	100	100	100	100	100	96	100	100	93.3	88.3	100	100	100	100	100	100	100	100	100	100	84	60	100	83.3	55	40	100	100	100	100	100	100	96.7	91.7	100	90	84	84	91.7	83.3	80	67.5
146	3s6f	100	100	100	100	100	100	97.1	95	100	80	68	64	69.2	66.7	62.3	61.9	0	30	24	18	23.1	22.2	17.4	17.3	100	70	72	64	69.2	74.1	56.5	64	100	20	24	34	15.4	25.9	31.9	37.4	100	60	76	54	61.5	74.1	49.3	40.3
147	1v2x	100	100	100	100	100	100	100	100	100	100	100	98	100	97.4	96.8	94.2	100	100	100	100	100	100	100	100	100	100	100	100	100	100	98.9	93.2	100	100	96	98	100	97.4	96.8	92.7	100	90	84	72	84.2	73.7	63.2	60.7
148	2d1c	100	100	100	100	100	100	100	100	100	100	100	98	100	83.8	65.6	51.7	100	100	100	100	100	100	100	100	100	100	100	100	100	100	98.8	94.1	100	100	100	100	100	100	98.8	87.7	100	70	52	46	44.9	49.5	48.2	44.2
149	4v0h	100	100	100	98	100	97.7	91.8	71.9	0	0	0	4	0	0	1.8	3.6	0	0	0	0	0	0	0	0	100	100	100	100	100	100	97.3	82.8	0	0	12	6	9.1	6.8	8.2	7.2	0	10	12	20	9.1	20.5	22.7	18.1
150	2paq	100	100	100	100	100	100	100	100	100	100	68	48	82.4	64.7	40	34.7	100	100	100	100	100	100	100	98.8	100	100	100	100	100	100	100	95.3	100	100	92	92	100	94.1	85.9	75.3	0	20	32	30	17.6	26.5	34.1	34.1
151	2b4h	100	100	84	72	90.5	72.1	58.7	51.8	100	100	100	86	100	93	54.1	33.9	0	0	0	0	0	0	0	0	0	0	0	6	0	2.3	10.1	12.4	0	10	16	20	9.5	23.3	22.9	17	0	20	16	16	14.3	14	10.1	11
152	6j64	100	100	100	100	100	100	100	100	100	100	100	100	100	100	100	100	100	100	100	100	100	100	100	100	100	100	100	98	100	100	98.2	97.3	100	100	92	88	100	90.9	89.3	82.3	100	100	100	84	100	100	80.4	73.5
153	6i6s	100	100	92	88	100	100	87.5	84.4	100	40	36	48	44.4	42.1	47.9	49	100	70	40	30	77.8	42.1	29.2	29.2	0	40	48	50	33.3	31.6	50	39.6	0	60	40	40	66.7	52.6	37.5	37.5	100	50	48	34	44.4	52.6	35.4	28.1
154	3hgu	100	100	96	96	97.1	91.3	79.2	62.2	0	30	48	48	47.1	42	38.7	30.8	0	0	4	8	5.9	8.7	10.4	11	0	30	20	12	14.7	13	14.5	11.2	0	40	36	28	41.2	26.1	20.2	18.4	0	10	12	18	11.8	20.3	20.2	15.9
155	6ckm	100	100	100	100	100	100	98.2	84.4	100	70	76	72	72.7	73.3	63.4	50.7	100	100	100	98	100	100	91.1	75.6	100	100	100	98	100	100	92	75.1	100	100	80	56	81.8	60	37.5	24	0	50	40	34	40.9	33.3	25.9	21.8
156	2re7	100	100	100	100	100	100	100	93.8	100	100	100	100	100	100	100	86.2	100	100	100	98	100	100	98.5	88.5	100	100	100	100	100	100	98.5	88.5	100	100	100	92	100	100	90.8	81.5	100	90	76	74	69.2	76.9	69.2	56.9
157	1jke	100	100	100	100	100	100	100	100	100	100	100	98	100	100	95.8	89	100	100	100	100	100	100	100	100	100	100	100	100	100	100	100	97.2	100	100	100	100	100	100	95.8	86.9	100	100	100	84	100	100	70.8	60.7
158	5vug	100	100	100	100	100	100	100	94.3	100	100	96	76	96.2	75	64.1	56.9	100	60	60	60	61.5	57.7	50.4	43.1	0	20	12	12	11.5	11.5	10.7	19.8	100	40	16	16	15.4	15.4	13.7	19.8	0	10	16	18	15.4	17.3	16.8	12.6
159	4qpk	100	100	100	100	100	100	100	99.5	100	90	84	84	90	85	70.6	58.8	100	100	100	100	100	100	100	98.5	100	100	100	96	100	100	93.1	88.2	100	100	100	90	100	100	80.4	70.6	100	100	80	70	80	77.5	58.8	51
160	3c4b	100	100	100	100	100	100	100	98.7	100	90	60	58	65.2	57.4	55.5	49.6	100	100	100	100	100	100	100	94.1	100	100	100	96	100	95.7	88.2	77.7	100	100	96	98	95.7	97.9	95.8	75.2	100	100	100	98	100	97.9	77.3	59.7
161	3o1l	0	0	0	0	0	0	0	0.4	0	0	0	0	0	0	1.4	0.7	0	0	0	4	0	3.6	7.2	7.9	0	20	20	22	18.5	20	25.4	26.4	100	40	44	24	44.4	21.8	8.7	4.3	0	0	4	4	3.7	3.6	2.9	2.2
162	2yxn	100	100	100	100	100	100	100	97.2	100	100	96	96	96.9	92.2	83.2	76.4	100	100	100	100	100	100	99.4	93.8	100	100	100	100	100	100	93.8	78.9	100	100	100	100	100	100	89.4	72.4	100	80	60	52	53.1	51.6	41.6	36.3
163	2fue	100	100	92	88	91.7	87.5	76	54.7	100	50	48	58	45.8	58.3	52.9	44.9	0	0	0	4	0	4.2	3.3	2.1	100	100	100	90	100	89.6	69.4	50.2	0	0	0	0	0	0	0	0	0	10	12	8	12.5	8.3	7.4	11.5
164	3ww0	100	100	100	100	100	100	100	100	100	100	100	100	100	100	100	96.6	100	100	100	100	100	100	98.9	98.3	100	100	100	98	100	97.1	96.6	87.4	100	90	76	66	70.6	71.4	65.5	50.3	100	100	92	78	100	88.6	73.6	67.4
165	1b63	100	100	100	100	100	100	100	98.8	100	100	100	98	97	95.5	77.7	58.3	100	100	100	100	100	100	100	97.6	100	100	100	100	100	100	92.8	78.7	100	100	100	98	100	92.4	68.1	55	0	90	72	68	72.7	63.6	48.2	39.6
166	2c7g	0	0	0	0	0	0	0	2.9	0	0	0	0	0	0	0	0	0	0	0	0	0	0	0	0	0	20	20	20	20	16.7	11.9	10.2	0	0	0	0	0	0	0	0	0	0	0	0	0	0	0	0
167	3tys	100	100	100	100	100	100	100	100	100	100	80	76	100	85.7	80.6	75.3	100	100	96	96	100	100	97.2	93.2	100	100	96	90	100	100	91.7	86.3	100	100	92	84	100	85.7	83.3	72.6	100	40	44	40	42.9	57.1	44.4	30.1
168	2dvk	100	100	100	100	100	100	100	97	100	60	48	42	62.5	51.5	44.6	36.7	100	100	100	100	100	100	97.6	95.2	100	100	100	98	100	100	98.8	88	0	0	8	20	6.3	15.2	26.5	22.9	100	80	64	60	62.5	66.7	61.4	52.4
169	6j6a	100	80	64	60	59.1	59.1	55.2	39.1	0	0	0	0	0	0	0	0.5	100	40	40	42	40.9	40.9	38.9	34.4	0	0	0	0	0	0	0	0.2	0	0	0	8	9.1	14.8	15.8	11.3	0	0	0	0	0	0	0	0
170	2ozh	100	100	100	100	100	100	100	100	100	100	100	86	100	100	81.2	67.4	100	100	100	100	100	100	100	100	100	100	88	86	100	88.9	84.1	76.1	100	100	92	88	84.6	92.6	88.4	68.8	0	70	48	38	69.2	48.1	30.4	21
171	3qph	100	100	100	100	100	100	97	93.4	100	50	52	38	39.4	38.8	29.3	22.4	0	0	0	0	0	0	0	0	0	50	36	36	39.4	29.9	22.8	16.4	100	40	40	56	51.5	46.3	38.3	29.3	100	20	24	18	21.2	16.4	13.8	12.8
172	2omd	100	100	100	100	100	100	100	100	100	100	100	100	100	100	100	96.3	100	100	100	100	100	100	100	97.8	100	100	100	100	100	100	100	97.8	100	100	100	100	100	100	98.5	85.2	100	100	100	92	100	100	89.6	85.9
173	3qkc	100	100	100	100	100	100	100	100	100	100	100	100	100	100	96.9	91.8	100	100	100	100	100	100	100	100	100	100	100	100	100	100	99.2	93.8	100	100	100	94	100	94.1	92.2	88.7	100	90	88	80	88	80.4	75	59
174	2d7v	100	100	100	100	100	100	100	100	100	60	40	44	46.7	46.7	36	39.7	100	100	100	100	100	100	100	100	100	100	100	100	100	100	100	99.3	100	100	100	100	100	100	100	99.3	0	70	68	60	80	63.3	64	53
175	2c0n	100	100	100	100	100	100	97.8	89.3	100	100	100	92	100	100	83.9	63.1	100	90	88	76	94.4	86.5	69.9	58.8	100	80	72	58	83.3	67.6	57	48.1	0	0	0	0	0	0	3.2	1.6	0	0	0	12	0	8.1	14	16.6
176	4pn0	100	100	100	100	100	100	100	99.6	0	0	4	4	3.8	5.8	16.2	21.9	100	100	100	100	100	100	100	97.7	100	100	100	100	100	100	95.4	81.2	100	80	76	84	76.9	84.6	73.8	58.5	100	90	72	76	73.1	76.9	66.2	52.7
177	2yxh	100	100	100	100	100	100	100	100	100	100	96	96	100	95.5	96.4	92.9	100	100	100	100	100	100	100	100	100	100	96	96	100	95.5	96.4	98.2	100	100	100	94	100	100	94.6	87.5	100	100	92	82	100	90.9	80.4	71.4
178	6drr	100	100	100	100	100	100	98.5	93.8	0	10	20	24	20	25.5	32.6	35.1	0	0	0	0	0	0	0	1.9	0	0	0	0	0	0	0	0	0	50	44	40	44	41.2	31.8	29	0	0	0	0	0	0	0	1.2
179	4rsw	100	100	84	72	83.3	71.4	51.2	38.2	0	60	60	48	58.3	49	44.7	33.3	100	70	60	56	58.3	55.1	52.8	48.4	0	40	28	18	29.2	18.4	17.9	19.5	0	20	8	14	8.3	14.3	18.7	13.4	0	0	0	0	0	0	0.8	1.6
180	2woj	100	100	100	96	100	96.4	92.9	85.1	100	90	88	78	85.7	78.6	69.5	62.4	100	100	100	100	100	98.2	94.3	86.5	100	100	100	100	100	100	97.2	83	100	80	76	74	78.6	75	58.2	48.9	100	50	44	36	42.9	32.1	23.4	18.8
181	1o4w	100	90	92	88	91.7	91.7	78.7	71.5	100	100	88	82	100	91.7	78.7	68.3	100	100	96	92	100	95.8	88.5	70.7	100	50	60	62	50	62.5	59	50.4	0	0	16	18	8.3	16.7	16.4	26.8	0	30	36	42	33.3	33.3	39.3	31.7
182	1oki	0	0	0	0	0	0	2.2	3.8	0	0	0	6	0	0	13.2	11	0	0	0	2	0	0	1.1	3.3	100	50	36	26	33.3	30.6	25.3	28.6	100	60	64	48	66.7	58.3	40.7	37.9	0	0	0	0	0	0	0	0
183	5dd8	100	100	100	100	100	100	100	100	100	100	80	82	93.3	80.6	74.4	63.5	100	100	100	100	100	100	100	100	100	100	100	100	100	100	100	100	100	100	100	100	100	100	94.9	96.2	100	100	88	82	100	87.1	76.9	65.4
184	5xii	100	100	100	100	100	100	100	96.8	100	80	72	60	61.7	57.9	42.2	37.5	100	100	100	100	100	100	99.2	93.1	100	100	100	100	100	100	91.1	80.4	100	100	100	100	100	97.9	84.8	71.6	100	90	80	84	83	71.6	62.9	48.2
185	3soo	100	100	100	100	100	100	100	100	100	100	100	86	100	100	91.9	76	100	100	100	100	100	100	100	100	0	0	0	0	0	0	0	0	100	30	48	48	28.6	40	51.4	44	0	30	32	34	42.9	33.3	35.1	32
186	6gxs	0	0	0	0	0	0	0	0	0	0	0	2	2.8	1.4	1.7	2.5	0	0	0	0	0	0	0	0	0	0	0	0	0	0	0	0.3	0	0	0	4	0	2.8	1.1	1.1	0	0	0	0	0	0	0	0
187	3bdk	100	60	68	70	64.7	63.2	51.7	41.9	100	80	64	50	58.8	41.2	33.1	27.6	0	10	8	12	8.8	17.6	19.2	17.4	100	40	32	32	29.4	26.5	17.4	14.8	0	0	0	0	0	0	0	1.7	0	0	0	0	0	0	0	0.6
188	2r0x	100	100	100	100	100	100	100	100	100	100	84	74	93.3	86.7	69.7	52.9	100	100	100	100	100	100	100	100	100	100	100	100	100	100	100	98	100	100	92	96	100	93.3	94.7	93.5	100	80	76	66	86.7	70	63.2	51
189	4ml1	100	100	100	100	100	100	100	100	100	100	100	100	100	100	82.2	74.8	100	100	100	100	100	100	100	99.5	100	100	100	100	100	100	97	89.1	100	100	100	100	100	100	100	96.5	100	100	100	100	100	100	98	90.6
190	4e12	100	100	100	100	100	100	100	100	100	100	100	88	100	82.1	71.6	55.8	100	100	100	100	100	100	100	92.9	100	100	100	100	100	100	98.6	91.9	100	100	100	96	100	91.1	87.9	73.1	0	50	40	42	46.4	41.1	39	30.4
191	2dpl	100	100	100	100	100	100	100	97.5	100	100	100	96	100	94.5	79.9	58.3	100	100	100	100	100	100	98.6	92.1	100	100	100	96	100	96.4	94.2	80.2	100	100	92	94	92.6	94.5	82	61.5	0	0	8	12	14.8	14.5	15.1	13
192	4x1z	100	90	96	92	87.9	92.4	81.3	67.8	100	60	64	52	63.6	48.5	40.4	32.8	0	50	52	50	57.6	47	33.7	27.4	0	10	16	20	18.2	16.7	16.9	14.5	0	0	4	2	3	1.5	0.6	1.5	0	0	0	0	0	0	0	0
193	4qyt	100	100	100	100	100	100	100	100	100	100	92	94	88.9	91.9	87.2	74.1	100	100	100	100	100	100	100	98.9	100	100	100	100	100	100	100	94.2	100	100	100	100	100	100	91.5	77.2	100	100	84	86	83.3	86.5	75.5	61.9
194	5i1v	100	20	12	12	12.2	13.1	10	9.4	0	70	56	44	44.9	36.4	31.3	24.1	100	50	48	36	34.7	31.3	21.7	18.9	0	0	20	20	20.4	18.2	17.3	19.7	0	0	0	0	0	0	0	0	0	0	0	0	0	0	0	0
195	5bp3	0	50	40	34	39.3	33.9	27	18.8	100	50	44	50	42.9	51.8	41.1	34.4	0	60	56	52	53.6	50	38.3	32.6	100	80	56	52	57.1	50	36.2	30.1	0	0	0	0	0	0	2.8	4.3	0	0	0	2	0	1.8	7.1	11
196	1np6	100	100	100	100	100	100	100	100	0	20	28	28	26.7	32.3	30.8	41.4	100	100	100	100	100	100	100	100	100	100	100	100	100	100	96.2	91.7	100	100	100	100	100	100	100	99.4	100	100	96	80	100	90.3	76.9	66.9
197	2i2l	100	90	80	76	91.7	80	76.2	77.2	100	60	52	38	58.3	52	34.9	22.8	100	100	92	90	100	92	82.5	77.2	0	30	52	48	33.3	52	42.9	33.9	0	50	52	40	58.3	52	33.3	20.5	0	0	0	4	0	0	6.3	3.9
198	5x4t	100	100	100	100	100	100	100	100	100	100	100	98	100	98.6	93.1	86.9	100	100	100	100	100	100	100	100	100	100	100	100	100	100	94.9	85.1	100	100	100	94	97.1	92.9	77.7	66.3	0	10	28	34	34.3	34.3	32	27.1
199	1ku9	100	100	100	100	100	100	100	99.3	100	70	56	48	57.1	62.1	42.5	32.2	100	100	92	92	92.9	93.1	91.8	81.5	100	100	100	92	100	100	91.8	82.2	100	80	76	70	85.7	72.4	64.4	57.5	0	0	0	6	0	0	9.6	13
200	4xcv	100	100	100	100	100	100	100	98.7	100	100	96	92	96.8	87.3	70.9	57.7	100	100	100	100	100	100	100	95.6	100	100	100	100	100	100	98.7	90.5	100	100	92	86	80.6	87.3	77.2	67.2	100	100	100	96	96.8	93.7	73.4	53.6
201	5o70	100	100	100	100	100	98.4	92.5	87	100	60	56	52	59.4	50	44.1	35.9	100	100	100	100	100	100	95.7	86.4	100	100	100	98	96.9	95.3	92.5	81.4	100	100	100	100	100	96.9	82.6	67.5	100	100	96	94	96.9	93.8	73.9	51.1
202	2oqo	100	10	8	8	11.1	5.6	8.9	9.9	0	0	4	6	0	5.6	5.6	8.8	0	0	0	2	0	0	4.4	8.8	0	0	0	0	0	0	0	0	100	40	16	18	22.2	13.9	12.2	14.9	0	10	24	22	22.2	25	17.8	17.7
203	5lus	100	100	100	100	100	100	100	100	100	100	100	98	100	100	100	98	100	100	100	100	100	100	100	100	100	100	100	98	100	100	100	98	100	100	72	80	100	100	72	80	100	100	88	78	100	100	88	78
204	2a4x	100	100	100	100	100	100	100	100	100	100	100	100	100	100	100	96.9	100	100	100	100	100	100	100	100	100	100	100	100	100	100	100	98.4	100	100	100	100	100	100	100	82.8	100	100	100	100	100	100	100	78.1
205	4aec	100	100	100	100	100	100	100	99.4	100	50	48	50	51.6	45.2	40.8	35.4	100	100	100	100	100	100	99.4	97.5	100	100	100	100	100	98.4	98.7	93	100	100	88	82	87.1	77.4	58	45.9	100	20	28	24	29	22.6	21.7	16.9
206	2b0a	100	100	100	100	100	100	100	100	100	100	72	62	83.3	62.2	54.8	49.5	100	100	100	100	100	100	100	100	100	100	100	100	100	100	100	98.9	100	100	100	100	100	100	95.7	87.1	0	30	36	44	38.9	35.1	41.9	41.9
207	1iq6	100	100	100	100	100	100	100	100	100	100	100	90	100	100	89.4	90.2	100	100	100	100	100	100	100	99.2	100	100	100	100	100	100	100	98.5	100	80	92	94	84.6	92.3	92.4	68.9	100	100	88	74	92.3	88.5	68.2	55.3
208	2eq5	100	100	100	100	100	100	100	98.1	100	70	68	66	66.7	66.7	59.4	47.9	0	0	0	0	0	0	0	0	100	100	72	60	81	61.9	55.7	48.4	100	100	88	80	90.5	88.1	61.3	51.2	100	70	56	48	61.9	52.4	42.5	36.6
209	3gzr	100	100	100	100	100	100	100	100	100	100	100	94	100	96.3	84.1	70.5	100	100	96	98	100	96.3	98.6	92.8	100	100	100	100	100	100	95.7	93.5	100	90	96	94	92.3	96.3	91.3	74.1	100	80	60	54	84.6	55.6	55.1	47.5
210	6cfy	100	100	100	100	100	100	100	100	100	100	100	100	100	100	100	98.5	100	100	100	100	100	100	100	100	100	100	100	100	100	100	100	97	100	100	92	94	100	100	93.9	88.1	100	100	72	64	100	100	69.7	56.7
211	2own	100	100	100	100	100	100	100	100	0	50	40	42	40	42	38.4	34.3	100	100	100	100	100	100	100	98.8	100	100	100	100	100	100	98.4	87.6	100	100	92	94	92	94	85.6	70.5	0	20	24	20	24	20	17.6	15.5
212	2gv8	100	20	8	8	9.3	8	6.4	6.6	0	0	4	2	2.3	2.3	3.7	2.7	0	0	0	0	0	0	0.5	1.1	0	10	8	6	4.7	8	8.2	8.9	0	0	16	20	20.9	18.4	17.4	14.2	0	0	0	0	0	0	0	0
213	5ytq	100	100	100	100	100	100	100	96.9	100	100	100	100	100	100	100	100	100	100	100	100	100	100	100	98.5	100	100	100	100	100	100	100	98.5	100	100	100	96	100	100	96.9	96.9	100	100	100	90	100	100	100	83.1
214	5d3a	100	100	100	100	100	100	100	100	100	100	100	100	100	100	100	100	100	100	100	100	100	100	100	100	100	100	100	100	100	100	100	100	100	100	100	100	100	100	100	100	100	100	100	98	100	100	97.6	98.8
215	5znm	0	0	0	0	0	0	0	1.1	0	0	0	0	0	0	0	0	0	0	0	0	0	0	0	0	100	70	68	64	71.4	56.3	30.9	20.4	0	0	32	32	28.6	32.4	24.2	20.7	0	0	0	0	0	0	1.1	1.7
216	1d7m	100	100	100	100	100	100	100	100	100	100	100	100	100	100	100	100	100	100	100	100	100	100	100	99	100	100	100	100	100	100	100	100	100	100	100	100	100	100	100	100	0	30	32	22	30	40	22	33.7
217	6jdh	100	100	100	100	100	100	100	98.6	100	100	96	92	96.6	91.4	69	52.9	100	100	100	100	100	100	99.3	95.2	100	100	100	100	100	100	98.6	88.3	0	20	36	50	31	53.4	62.1	62.5	100	80	88	92	89.7	91.4	72.4	51.5
218	4pkm	0	0	0	0	0	0	0	0	0	0	0	0	0	0	0	0	0	0	0	0	0	0	0	0.7	0	0	0	0	0	0	0	0.3	0	10	4	2	3.3	1.6	0.7	0.3	0	0	0	0	0	0	0	0
219	3gk7	100	100	100	100	100	100	100	94	100	90	84	70	75	62.9	54.7	47.9	100	100	100	100	100	100	99.1	92.2	100	100	100	100	100	97.8	94.6	84.3	100	100	100	96	95.5	91	84.3	64	0	20	24	24	25	19.1	14.4	10.7
220	4nes	100	100	100	100	100	100	95.5	83.1	100	100	100	72	85.7	62	47.8	36.2	100	10	8	14	8.6	18.3	17.4	14.9	100	80	72	62	68.6	57.7	41.6	31.7	0	0	0	2	0	1.4	0.6	2	0	40	40	30	37.1	29.6	20.2	16
221	2i46	100	100	84	86	100	84.6	80.6	75.4	100	100	92	72	100	92.3	62.7	53	100	70	64	66	69.2	61.5	62.7	56	100	90	68	66	69.2	65.4	62.7	58.2	100	60	40	48	46.2	38.5	38.8	32.1	0	0	0	0	0	0	0	3
222	6u11	100	100	100	100	100	100	96.2	83.5	100	40	36	42	38.7	42.9	27.8	27.5	100	100	92	82	93.5	77.8	62.7	47.5	0	0	0	0	0	0	0	0.3	0	0	0	0	0	0	0	0	0	10	12	12	19.4	12.7	15.8	16.1
223	5x7f	100	100	100	100	100	100	100	97.5	100	100	72	54	78.9	64.1	45.5	36.4	100	100	100	94	100	100	85.9	76.8	100	100	100	100	100	100	98	91.9	100	50	36	28	36.8	25.6	36.4	33.8	100	70	60	60	68.4	64.1	38.4	30.8
224	6r1m	100	100	100	100	100	100	100	99.3	100	100	100	100	100	100	90.6	77.3	100	100	100	100	100	100	100	98.1	100	100	100	100	100	98.8	96.7	83.4	100	100	100	100	100	97.6	93.9	74.9	100	100	96	86	92.9	72.9	60.6	43.3
225	1je5	0	20	24	18	23.5	20.6	11.8	11.1	0	0	0	0	0	0	0	0	0	0	0	0	0	0	0	0	0	0	4	2	0	2.9	1.2	1.2	0	0	0	0	0	0	0	0	0	0	0	0	0	0	1.2	2.3
226	6l1l	100	100	100	100	100	100	100	98.7	100	100	100	100	100	100	95.7	81.3	100	100	100	100	100	100	100	96.3	100	100	100	100	100	100	98.4	93.1	100	100	100	100	100	94.7	75.9	61.1	100	100	88	76	78.4	65.3	51.3	43.2
227	6if6	100	100	100	100	100	100	100	100	100	100	100	100	100	100	100	97.7	100	100	100	100	100	100	100	100	100	100	100	100	100	100	100	100	0	0	0	0	0	0	1.5	3.1	100	80	80	72	84.6	80.8	66.2	59.5
228	3d40	0	80	60	44	60	44	30.2	26.6	0	60	40	36	40	36	34.1	34.9	100	100	100	94	100	94	75.4	59.5	100	100	100	100	100	100	88.9	79	100	50	56	46	56	46	47.6	40.9	0	0	12	20	12	20	17.5	12.3
229	4yt2	100	100	100	100	100	100	100	100	100	100	88	92	88.2	92.6	85.4	82.8	100	100	100	100	100	100	98.2	96.2	100	100	100	98	100	97.1	98.2	95.3	100	100	92	92	94.1	92.6	83	72.9	100	70	56	42	44.1	36.8	31.6	29.7
230	4rxj	100	100	100	100	100	100	100	100	100	100	100	100	100	100	100	98.1	100	100	100	98	100	100	98.1	96.3	100	100	100	98	100	100	98.1	96.3	100	100	100	96	100	100	96.3	88.9	100	50	40	50	50	47.6	50	52.8
231	4fei	100	100	100	100	100	100	100	100	0	30	48	54	30	45	54.9	53.9	100	100	100	100	100	100	100	100	100	100	100	100	100	100	100	96.1	100	100	100	100	100	100	100	90.2	100	100	100	96	100	100	96.1	83.3
232	3gwr	100	100	100	100	100	100	100	99.2	100	70	76	74	75	75	70.5	71.3	100	100	100	100	100	100	100	100	100	100	100	100	100	100	100	98.4	100	100	96	88	100	100	90.2	82.8	100	50	32	32	41.7	33.3	29.5	26.2
233	5b1q	100	100	100	100	100	100	99.6	97.3	0	0	0	0	0	0	0	0.2	100	100	100	100	100	98.9	89.7	82.1	100	100	96	88	90.9	84.3	75	65	100	100	100	96	95.5	86.5	56.7	38.2	100	20	12	10	9.1	20.2	28.6	27.7
234	3mtq	100	100	100	100	100	100	100	100	100	100	100	100	100	100	100	89.7	100	100	100	100	100	100	100	100	100	100	100	100	100	100	100	97.8	100	100	100	100	100	100	98.5	91.2	100	100	96	88	100	96.3	80.9	63.2
235	1go8	0	0	0	0	0	0	0	0	0	0	0	0	0	0	0	0	0	0	0	0	0	0	0	0.7	0	0	0	0	0	3.3	3	3	0	0	0	0	0	0	0	0.4	0	0	0	0	0	0	0	0
236	1tlk	0	0	24	30	0	10	29.4	29.1	0	10	4	4	10	5	3.9	3.9	0	0	4	4	0	5	3.9	3.9	0	0	0	0	0	0	0	5.8	0	20	28	14	20	25	13.7	18.4	0	0	0	0	0	0	0	0
237	2i71	0	0	0	0	0	0	0	0	0	0	0	0	0	0	0	0	0	0	0	0	0	0	0	0	0	0	0	0	0	0	0	0	0	0	0	0	0	0	0	0	0	0	0	0	0	0	0	0
238	5gpo	100	100	100	100	100	100	98.3	99.2	0	70	72	56	66.7	70.8	55	46.3	0	0	0	8	0	0	8.3	9.9	0	30	20	20	25	20.8	18.3	10.7	0	20	32	16	16.7	33.3	15	14.1	0	20	32	28	16.7	29.2	33.3	40.5
239	2csu	100	100	100	100	100	100	99.5	89.3	0	30	48	48	53.7	37.3	29.2	22.2	100	100	100	100	100	100	93.3	83.1	100	100	100	100	100	95.2	81.8	66.3	100	100	100	92	92.7	81.9	61.2	46.8	0	60	68	66	63.4	60.2	49.8	39.6
240	2g6t	0	0	0	0	0	0	0	0	0	0	0	4	0	3.4	6.8	7.1	0	0	0	0	0	0	0	0	0	0	0	0	0	0	0	0	0	10	8	4	6.9	3.4	4.1	5.1	0	0	0	0	0	0	0	1
241	3e07	100	100	100	100	100	100	100	100	100	100	84	72	100	88.2	79.5	63.6	100	100	100	98	100	100	97.7	96.6	100	90	76	80	100	82.4	79.5	76.1	100	80	64	56	75	70.6	54.5	52.3	100	30	44	38	37.5	41.2	36.4	42
242	6o2u	100	90	84	76	92.3	84.6	72.7	55.3	100	60	56	56	61.5	53.8	59.1	55.3	100	70	60	58	69.2	61.5	54.5	52.3	0	0	0	6	0	0	6.1	6.1	0	0	8	4	0	7.7	3	1.5	0	0	0	8	0	0	9.1	9.8
243	3k0z	100	100	100	100	100	100	100	99.3	100	100	88	88	100	89.7	84.9	72.6	100	100	96	94	100	96.6	95.9	93.2	100	100	100	100	100	100	95.9	86.3	100	100	96	94	100	96.6	93.2	80.8	0	60	56	48	57.1	51.7	52.1	45.2
244	6u1r	0	40	24	20	17.6	20.6	24.1	24.4	0	0	12	14	11.8	16.2	24.7	26.8	0	0	0	0	0	0	0	0.6	100	100	100	100	100	98.5	90	70.9	0	30	20	34	20.6	30.9	21.2	15.3	100	50	40	38	35.3	36.8	29.4	23.5
245	3b42	100	100	100	100	100	100	100	100	100	100	96	98	100	96	98.4	94.4	100	100	100	100	100	100	100	100	100	100	100	100	100	100	100	98.4	100	100	100	100	100	100	100	96	0	80	64	56	75	64	54.8	44
246	2ia0	100	100	100	100	100	100	100	100	100	100	88	86	86.7	86.7	80.3	72.5	100	100	100	100	100	100	100	100	100	100	100	100	100	100	98.7	90.2	100	100	92	96	100	93.3	94.7	92.8	100	100	100	92	100	100	82.9	73.9
247	3qoo	100	100	100	100	100	100	100	100	100	100	92	96	100	92.3	87.7	65.4	100	100	100	100	100	100	100	100	100	100	100	100	100	100	100	100	100	100	100	92	100	100	90.8	79.2	100	100	92	78	92.3	92.3	61.5	41.5
248	2ibd	100	100	100	100	100	100	100	98.9	100	100	100	92	100	91.9	84.9	77.4	100	100	100	100	100	100	100	100	100	100	100	100	100	100	97.8	88.7	100	100	96	96	100	94.6	92.5	88.2	100	70	72	72	77.8	73	75.3	61.3
249	4l8j	100	100	100	100	100	100	100	100	100	100	76	82	75	82.8	68.9	61.3	100	100	100	100	100	100	100	99.7	100	100	100	100	100	100	93.2	76.2	100	100	100	100	100	100	80.7	60.7	100	100	92	74	87.5	70.3	64	54.5
250	4q51	100	100	100	100	100	100	100	99.2	100	60	64	60	65.4	59.6	48.1	37	100	100	100	100	100	100	98.5	93.5	100	100	96	90	96.2	90.4	70.2	58	100	90	88	66	88.5	67.3	42	28.6	100	80	76	62	73.1	59.6	41.2	28.6
251	1z05	100	100	100	100	100	100	99.5	80.8	100	100	100	100	100	96.2	83.3	66.7	100	100	100	100	100	100	96	79.5	100	100	100	96	97.4	96.2	84.3	66.4	100	100	76	68	74.4	67.1	49	41.4	100	80	72	66	71.8	68.4	57.1	43.9
252	1qpp	100	80	44	26	50	29.3	26.5	19.5	100	30	40	42	35	43.9	28.4	17.1	0	10	12	10	10	12.2	10.8	10.7	100	80	56	38	60	39	31.4	23.9	100	50	28	24	35	22	18.6	19	0	0	8	12	5	12.2	13.7	10.7
253	4zi8	0	0	0	0	0	0	0	1.9	0	0	0	0	0	0	0	0	0	0	0	0	0	0	0	0	0	0	0	2	0	1.6	1.3	1.9	0	0	0	0	0	0	0	0.6	0	0	0	0	0	0	0	0
254	5ufh	100	100	100	100	100	100	100	95.5	100	60	60	52	61.5	50.9	47.4	37.8	100	100	100	98	100	96.2	95.5	87.3	100	100	100	96	100	96.2	90.2	77.5	100	90	64	58	61.5	58.5	46.6	37.8	0	10	40	44	42.3	43.4	33.8	26.2
255	5jnq	100	90	76	48	70	47.5	37.3	28	0	10	4	2	3.3	1.6	2.6	2.9	0	0	0	0	0	0	0	0	0	0	0	0	0	0	0	0	0	0	0	0	0	0	0	0	0	0	0	0	0	1.6	5.2	7.5
256	4u83	100	10	4	2	2.7	1.4	18.9	28.6	0	0	24	26	24.3	32.4	38.9	32.4	100	100	92	86	89.2	86.5	71.4	56.2	0	0	0	8	5.4	9.5	7.6	9.5	0	0	4	20	10.8	27	31.4	31.1	0	40	36	36	37.8	29.7	23.2	18.6
257	5v0r	0	0	8	16	14.3	6.9	15.3	17.2	0	0	0	0	0	0	0	0	100	50	40	32	35.7	41.4	26.4	23.4	0	0	8	10	7.1	6.9	16.7	22.1	0	0	0	2	0	0	1.4	6.2	0	0	0	0	0	0	0	0
258	1hci	100	70	44	32	31.9	20	14.8	13.1	0	0	0	0	0	0	0	0	0	0	0	2	2.1	2.1	0.8	1.5	0	0	0	2	2.1	1.1	1.7	2.1	0	0	0	0	0	0	0	0.4	0	0	0	0	0	0	0	0
259	2i00	100	100	100	100	100	100	98.5	83.1	100	80	76	62	69.2	51.9	35.4	23.7	100	100	100	100	100	100	98	78.5	100	100	92	90	87.2	91.1	82.8	71.7	100	100	100	100	100	96.2	81.8	57.3	0	50	48	40	43.6	31.6	25.3	19.4
260	4jnh	100	100	100	100	100	100	100	99.4	100	90	84	74	87.5	81.8	69.5	64.2	100	70	68	72	68.8	69.7	69.5	62.4	100	90	92	86	93.8	84.8	84.1	73.9	100	100	100	100	100	100	97.6	76.4	0	70	72	60	68.8	60.6	52.4	45.5
261	4xso	100	100	100	100	100	100	92.9	65.7	100	100	84	76	80.6	72.2	56.6	41.2	0	60	52	58	58.3	56.9	41.2	35.2	0	70	64	50	55.6	45.8	40.7	32.1	0	20	24	26	19.4	26.4	15.4	11.5	100	40	44	40	44.4	40.3	26.4	21.7
262	3hcy	100	100	96	82	100	92.9	78.9	63.6	100	80	80	64	85.7	78.6	60.6	55.9	0	10	28	26	7.1	25	21.1	25.9	0	0	0	26	0	7.1	31	37.8	0	0	0	2	0	0	5.6	9.8	0	60	36	30	42.9	35.7	31	29.4
263	3gyb	100	100	100	96	100	97.9	96.7	90.1	100	70	64	54	62.5	56.3	41.3	38	100	100	100	100	100	100	95.9	88	100	100	100	94	100	93.8	89.3	78.9	0	70	56	52	58.3	54.2	37.2	28.1	0	20	24	20	20.8	18.8	21.5	17.8
264	6bl7	100	100	100	100	100	100	100	100	100	100	100	98	100	100	97.8	89.2	100	100	96	98	100	100	97.8	98.9	100	100	100	98	100	100	100	91.4	100	100	100	100	100	100	100	96.8	100	100	72	64	100	72.2	65.2	64.5
265	3cng	100	100	96	84	94.1	94.1	77.9	72.1	0	70	60	40	58.8	50	41.9	32.6	100	100	92	90	94.1	88.2	89.5	80.2	100	100	96	94	94.1	97.1	87.2	68	0	20	32	34	23.5	23.5	31.4	36	100	60	64	56	52.9	58.8	46.5	33.1
266	6gd1	100	60	48	34	66.7	43.2	24.7	26.7	100	10	8	14	5.6	10.8	12.9	14.4	100	40	44	46	38.9	45.9	31.2	28.9	0	0	0	0	0	0	0	0	0	0	12	14	11.1	13.5	19.4	18.2	0	0	0	0	0	0	0	0
267	5t3u	100	100	100	100	100	100	100	100	100	100	100	100	100	100	100	89.7	100	100	100	100	100	100	100	100	100	100	100	100	100	100	100	100	100	100	100	100	100	100	97.1	94.1	0	10	16	16	15.4	14.8	20.6	24.3
268	4fbl	100	100	96	80	95.8	79.6	54.1	45.3	100	90	80	58	79.2	59.2	41	35.5	0	0	0	0	0	0	0	0	0	70	52	46	54.2	44.9	40.2	28.6	0	40	32	24	33.3	24.5	21.3	19.6	0	0	0	6	0	4.1	4.9	4.9
269	4ymr	100	100	100	100	100	100	100	100	100	100	100	100	100	100	100	96.9	100	100	100	100	100	100	98.4	98.5	100	100	100	100	100	100	100	98.5	100	100	96	96	100	96	96.9	93.8	100	100	96	94	100	96	90.6	78.3
270	6npc	100	100	100	100	100	100	98.9	97	100	60	44	48	43.2	43.2	37.3	28.3	100	100	100	100	100	100	98.9	96.8	100	100	100	96	97.3	94.6	85.9	76.3	100	100	100	98	97.3	95.9	90.3	80.1	100	90	60	54	51.4	58.1	47.6	34.8
271	1e6u	100	100	100	100	100	100	94.9	82.5	100	100	88	72	83.9	68.3	58.6	44.4	100	100	96	94	93.5	90.5	84.7	69.5	0	80	92	80	93.5	74.6	65	56.8	100	100	100	90	100	87.3	74.5	60	100	50	44	28	38.7	25.4	22.9	17.5
272	5by7	100	100	100	100	100	100	100	99.7	100	100	96	90	93.3	88.3	79.5	72.8	100	100	100	100	100	100	100	99	100	100	96	96	96.7	96.7	94	87.7	100	100	92	92	93.3	90	86.1	75.2	0	20	12	16	13.3	16.7	24.5	18.2
273	4wwf	100	100	100	100	100	100	100	100	100	100	100	100	100	100	98.2	84.7	100	100	100	92	100	100	90.9	88.3	100	100	100	100	100	100	96.4	84.7	100	100	92	90	100	90.9	90.9	74.8	100	90	80	76	81.8	81.8	76.4	66.7
274	1lxe	100	100	100	100	100	100	100	100	100	100	100	90	100	100	93.5	90.2	100	100	100	100	100	100	100	100	100	100	88	92	100	88.9	93.5	89.1	100	100	100	100	100	100	100	100	100	100	100	100	100	100	100	91.3
275	6kju	100	100	100	100	100	100	95.5	85.5	100	100	100	88	100	86.4	77.3	59.7	100	100	100	98	100	97.7	92.7	82.4	100	100	100	98	100	97.7	90	75.1	100	80	84	72	81.8	70.5	60.9	49.3	100	80	52	52	59.1	50	44.5	33.5
276	3fjs	100	100	100	100	100	100	100	100	100	100	96	90	100	100	90.2	80.6	100	100	100	100	100	100	100	100	100	100	100	100	100	100	100	99	100	100	92	84	100	90	84.3	86.4	100	50	48	38	50	50	37.3	37.9
277	2a1s	100	100	100	100	100	100	96.4	70.3	100	90	80	64	66.7	62.8	48.7	35.9	0	0	0	0	0	0	0	0	100	100	100	100	100	100	82.1	59.5	100	100	100	88	94.9	71.8	41	34.6	100	100	100	76	84.6	55.1	32.8	23.1
278	5oka	100	100	100	100	100	98.9	89.6	76.8	100	70	64	48	45.7	37	31.2	28.1	0	0	4	4	4.3	2.2	3	3.5	100	100	100	92	95.7	85.9	72.3	57.4	100	80	56	40	43.5	32.6	32	26.4	0	0	0	0	0	0	0	0
279	5yti	0	0	0	0	0	0	0.6	1.2	0	0	0	0	0	0	1.2	1.9	0	0	0	0	0	0	0	2.2	0	0	0	6	0	6.3	7.5	5.3	0	0	0	0	0	0	0	0	0	0	0	0	0	0	1.9	3.1
280	3wx4	100	100	92	90	100	94.7	89.8	89.8	100	100	96	78	100	100	79.6	72.4	100	80	92	74	88.9	89.5	73.5	67.3	0	30	28	22	22.2	26.3	22.4	16.3	100	90	52	54	100	57.9	55.1	34.7	0	30	40	42	33.3	47.4	42.9	38.8
281	4wpy	100	100	100	100	100	100	100	100	100	100	100	100	100	100	100	100	100	100	100	100	100	100	100	100	100	100	100	100	100	100	100	100	100	100	100	100	100	100	100	100	100	100	100	100	100	100	100	98.9
282	5ynx	100	80	76	74	72.7	73.9	74.1	73.5	100	80	76	58	81.8	78.3	53.4	49.6	0	80	80	78	81.8	82.6	77.6	68.4	100	100	96	88	100	100	86.2	78.6	100	40	20	30	36.4	21.7	31	20.5	100	40	36	30	36.4	34.8	27.6	20.5
283	5lxe	100	100	100	100	100	100	100	99.7	100	100	96	96	96.7	96.7	88.2	73.4	100	100	100	100	100	100	100	98	100	100	100	100	100	100	99.3	93.8	100	100	100	96	100	96.7	88.8	79.9	100	100	92	84	90	85	80.9	62.5
284	3if4	100	100	100	100	100	100	100	100	0	30	36	36	33.3	42.1	35.4	41.2	100	100	100	100	100	100	100	100	100	100	100	100	100	100	100	100	100	100	100	100	100	100	100	88.7	0	40	40	22	33.3	42.1	22.9	18.6
285	4ij5	100	100	100	100	100	100	100	95.3	100	100	100	90	100	92.9	74.3	63.5	100	90	84	82	85.7	81	69.5	61.1	100	100	92	84	100	83.3	71.4	51.7	100	80	64	42	71.4	47.6	40	31.8	100	100	96	72	100	73.8	56.2	40.3
286	3t2l	100	100	100	100	100	100	100	99.3	100	100	100	96	100	96.3	77.9	62.9	100	100	100	100	100	100	96.3	89.3	100	100	100	98	100	96.3	77.9	62.9	100	100	92	86	92.6	85.2	59.6	41.9	100	100	100	92	100	92.6	74.3	60.3
287	5mlt	100	100	100	100	100	100	100	100	100	80	80	78	75	78.7	76.7	61.1	100	100	100	98	97.7	98.9	99.1	97.3	100	100	96	98	97.7	95.5	89.7	87	100	100	100	96	95.5	93.3	85.2	77	100	90	80	76	77.3	73	58.7	48.1
288	5tfp	100	100	100	100	100	100	100	100	100	80	72	66	80	81.8	70.4	63.6	100	100	100	100	100	100	100	100	100	100	100	100	100	100	100	100	100	90	92	90	100	90.9	92.6	87.3	100	100	84	76	100	100	85.2	74.5
289	4p5w	0	10	20	24	26.7	24.6	28.8	26.8	0	0	0	0	0	0	0	0.7	0	0	0	0	0	0	0	0	0	0	0	0	0	1.6	1.3	1	0	0	0	4	0	3.3	6.5	3.3	0	0	0	0	0	0	0	0
290	5vlg	100	100	100	100	100	100	100	93.1	100	100	100	100	100	100	98.9	86.7	100	100	100	100	100	100	100	93.6	100	100	100	94	100	100	93.6	88.3	100	100	100	96	100	100	92.6	81.9	100	100	100	96	100	97.3	86.2	66.5
291	3hs3	100	100	100	100	100	100	98.5	89.8	100	90	84	78	84.6	76.9	59.8	46.2	100	100	100	96	100	96.2	87.9	73.5	100	100	100	92	100	92.3	86.4	68.2	100	80	80	66	80.8	65.4	50	38.3	100	50	36	24	34.6	23.1	15.9	15.9
292	4o5a	100	100	100	96	100	96.1	94.6	86.5	100	70	80	54	80	52.9	42.6	33.6	100	100	96	92	96	92.2	79.1	64.1	100	90	92	88	92	88.2	79.8	69.5	100	10	12	14	12	13.7	8.5	8.9	100	30	24	16	24	15.7	8.5	7.3
293	1vio	0	0	0	0	0	0	0	0	0	10	12	16	8.7	13	13.9	10.4	0	0	0	2	0	2.2	1.7	0.9	0	0	0	0	0	0	0	0	0	0	0	2	0	2.2	0.9	1.3	0	0	0	0	0	0	0	1.3
294	5ykx	100	90	64	60	90.9	65.2	60.3	47.9	100	80	60	52	72.7	65.2	50	41.9	100	70	44	48	72.7	47.8	44.8	31.6	0	50	28	28	54.5	30.4	25.9	22.2	0	20	16	24	18.2	17.4	20.7	15.4	100	30	36	30	27.3	39.1	25.9	27.4
295	3boq	100	100	100	100	100	100	100	100	100	100	84	84	100	84.6	83.1	70.2	100	100	100	100	100	100	100	98.5	100	100	100	100	100	100	98.5	92.4	100	100	88	88	100	88.5	86.2	78.6	100	80	76	74	84.6	76.9	70.8	55
296	5ote	100	80	56	46	47.5	38.3	23.2	22.1	100	100	56	48	50	39.5	34.5	29.5	0	40	36	24	25	25.9	25.1	18.9	100	100	92	82	77.5	81.5	73.9	64.1	100	100	92	70	75	56.8	33	26.3	100	70	56	46	52.5	42	25.1	16.5
297	4rk4	100	100	100	100	100	100	100	88.9	100	100	100	88	100	88.9	88.1	71.1	100	100	100	100	100	100	97.8	81.5	100	100	100	100	100	100	92.6	79.6	100	80	80	80	74.1	77.8	51.1	31.5	0	50	36	28	37	27.8	20.7	19.3
298	3lqn	0	0	0	0	0	0	1.4	2.2	100	100	100	82	100	100	87	76.1	0	0	0	0	0	0	0	1.4	100	100	100	96	100	100	94.2	87	100	100	100	92	100	100	81.2	65.9	100	50	68	56	61.5	70.4	47.8	40.6
299	4q52	100	100	100	100	100	100	100	98.8	0	60	48	44	56.3	46.9	46.3	41	100	100	100	100	100	100	100	98.8	100	70	72	74	75	71.9	75	66.5	100	40	60	58	62.5	68.8	61.3	50.3	100	40	24	28	25	31.3	31.3	29.2
300	2d8d	100	100	100	100	100	100	100	100	100	100	100	100	100	100	100	100	100	100	100	100	100	100	100	100	100	100	100	100	100	100	100	100	100	100	100	100	100	100	100	100	100	100	92	88	100	93.8	87.5	85
	Average	86	84.5333	83.5333	82.3867	83.6427	82.4807	80.781	77.7813	71.6667	69.4	66.32	62.5667	67.1733	63.65	57.1833	50.5933	76.3333	75.2333	74.4133	73.7467	74.753	74.3367	72.1907	68.934	77	75.9667	74.044	72.272	74.3517	72.3713	68.5177	62.966	68.6667	67.0667	65.08	63.16	65.954	63.54	58.1123	51.3977	53.6667	51.0667	48.16	44.46	48.9023	46.2797	40.1723	34.5027
Supplementary Data 1b: Precision (%) of inter-protein contact prediction by PPLM-Contact, DeepInter, CDPred, DeepHomo2.0, and GLINTER on the Homodimer300 test set using AlphaFold2-predicted monomer structures.
No.	PDB ID	PPLM-Contact								PLMGraph-Inter								DeepInter								CDPred								DeepHomo 2.0								GLINTER
		top 1	top 10	top 25	top 50	top L/10	top L/5	top L/2	topL	top 1	top 10	top 25	top 50	top L/10	top L/5	top L/2	topL	top 1	top 10	top 25	top 50	top L/10	top L/5	top L/2	topL	top 1	top 10	top 25	top 50	top L/10	top L/5	top L/2	topL	top 1	top 10	top 25	top 50	top L/10	top L/5	top L/2	topL	top 1	top 10	top 25	top 50	top L/10	top L/5	top L/2	topL
1	3idf	100	100	100	98	100	100	98.5	92.6	100	100	100	80	100	100	74.6	62.2	100	100	100	98	100	100	98.5	92.6	0	0	0	0	0	0	1.5	2.2	100	80	88	78	84.6	88.9	70.1	65.2	100	80	60	54	76.9	55.6	43.3	39.3
2	2pmy	100	70	84	84	57.1	78.6	80.6	83.3	100	100	88	74	100	100	83.3	66.7	100	80	68	76	71.4	78.6	77.8	72.2	100	70	52	44	71.4	57.1	52.8	40.3	100	50	40	34	71.4	57.1	38.9	37.5	0	50	28	26	57.1	42.9	27.8	23.6
3	3c48	0	20	28	38	41	37.2	29.1	23.5	100	100	88	74	71.8	67.9	54.6	42.1	0	30	28	28	33.3	33.3	28.6	22.7	100	80	80	72	76.9	64.1	57.1	44.1	0	0	4	2	2.6	1.3	4.6	4.1	0	0	8	8	7.7	14.1	13.3	12
4	5v6g	100	50	60	54	53.3	61.3	43.6	42	100	80	76	68	80	71	59	51.6	0	0	0	0	0	0	0	0	0	0	0	0	0	0	0	0	0	0	0	0	0	0	0	0	0	0	0	0	0	0	0	0
5	4zos	100	100	100	100	100	100	100	100	100	100	100	100	100	100	100	96.9	100	100	100	100	100	100	100	98	100	100	100	100	100	100	100	98	100	100	100	98	100	100	98	92.9	100	100	96	96	100	94.7	95.9	80.6
6	4xxi	100	100	100	96	100	96.6	95.9	95.2	100	100	96	92	100	93.1	86.3	71.9	0	90	88	88	85.7	89.7	91.8	94.5	0	30	32	30	28.6	31	26	23.3	100	100	100	96	100	100	97.3	80.8	100	100	100	94	100	100	89	74
7	2eh3	100	100	100	100	100	100	100	98.8	100	100	100	94	100	100	85.9	77.6	100	100	100	100	100	100	100	90	100	100	100	96	100	97.1	91.8	81.8	100	100	100	98	100	100	89.4	71.2	100	100	92	78	94.1	91.2	75.3	52.9
8	3gwq	100	100	100	100	100	100	99	95.1	100	70	44	36	42.1	38.2	27.6	21.9	100	100	100	100	100	100	98.4	90.1	100	100	100	94	92.1	94.7	88.5	78.6	0	0	8	22	21.1	19.7	16.7	17.7	0	10	12	14	15.8	11.8	11.5	7.3
9	1mxr	100	100	100	100	100	100	100	98.8	100	80	88	92	87.9	91	80.5	69.6	100	100	100	100	100	100	99.4	97.9	100	100	100	100	100	100	97.6	93.2	100	100	100	96	100	92.5	87	79.9	100	90	88	88	84.8	88.1	75.7	64.9
10	1t6s	0	0	0	0	0	0	0	0	0	0	0	0	0	0	0	0	0	0	0	0	0	0	0	0	0	0	0	0	0	0	0	0	0	0	0	0	0	0	0	0	0	0	0	2	0	0	3.7	4.3
11	3ado	100	100	100	100	100	100	100	100	100	100	100	100	100	96.8	90.3	81	100	100	100	100	100	100	100	100	100	100	100	100	100	100	100	98.1	100	100	100	100	100	100	100	97.4	100	90	96	94	96.8	90.3	90.3	80.3
12	1iom	100	100	100	100	100	100	100	98.4	100	100	100	100	100	100	95.2	91.7	100	100	100	100	100	100	100	98.9	100	100	100	100	100	100	98.9	94.1	100	100	100	100	100	100	98.9	96.3	100	100	92	94	91.9	89.2	82.9	70.6
13	2q0y	100	60	76	74	71.4	78.6	81.9	79.2	100	100	92	78	92.9	92.9	63.9	47.9	100	90	84	80	85.7	85.7	81.9	68.1	0	20	16	20	21.4	17.9	18.1	18.1	100	60	76	78	71.4	78.6	76.4	59	100	70	48	32	57.1	46.4	25	25
14	1cdc	0	20	16	14	11.1	10.5	14.6	15.6	0	30	40	44	22.2	36.8	43.8	34.4	0	0	0	0	0	0	0	3.1	0	30	32	24	33.3	31.6	25	13.5	0	20	36	42	11.1	31.6	43.8	40.6	0	0	0	8	0	0	6.3	12.5
15	6gx2	100	100	100	100	100	100	100	97.3	100	100	84	82	82.8	76.3	65.5	50.2	100	100	100	96	100	96.6	95.9	92.6	100	100	96	96	96.6	94.9	77.7	64.6	0	40	32	36	31	37.3	30.4	22.9	0	10	12	12	10.3	10.2	13.5	15.5
16	1o0w	100	100	100	100	100	100	98.3	85.7	100	100	100	100	100	100	96.6	83.2	100	100	100	98	100	97.9	96.6	76.5	100	100	100	92	100	91.5	87.4	70.2	100	90	88	90	87	89.4	88.2	74	100	100	100	96	100	95.7	82.4	62.6
17	1vch	100	100	100	98	100	100	96.4	90.5	100	100	92	74	100	81.8	65.5	47.6	100	100	92	90	100	93.9	85.7	78.6	100	100	100	98	100	100	92.9	88.7	100	100	100	96	100	100	76.2	63.7	0	40	28	28	25	24.2	20.2	13.7
18	4i0k	0	0	0	0	0	0	0	0	0	0	8	8	10	5	9	12	0	0	0	2	0	0	1	2.5	0	0	0	0	0	0	0	2.5	0	30	52	50	45	47.5	40	25	0	0	16	8	10	10	6	3.5
19	3pf6	0	60	44	28	40	60	42.3	26.9	100	90	76	80	80	90	76.9	80.8	100	60	40	40	60	60	38.5	38.5	100	60	68	68	40	60	69.2	67.3	0	20	16	30	40	20	19.2	28.8	0	0	0	2	0	0	0	1.9
20	4fla	0	0	0	0	0	0	0	0	0	0	0	0	0	0	0	0	100	60	44	46	58.3	41.7	40.3	30.6	100	20	12	8	16.7	12.5	6.5	6.5	0	40	32	16	33.3	33.3	12.9	8.1	100	30	16	8	25	16.7	8.1	6.5
21	4doy	100	100	100	94	95	86.3	77	66.8	0	50	48	52	50	51.3	42	40.8	100	70	84	80	77.5	76.3	68	54.3	100	100	72	70	67.5	66.3	59.5	52.5	0	0	0	20	10	20	26	27	0	0	4	10	10	10	8.5	8.8
22	2qne	100	90	92	94	93.3	94.5	94.3	94.1	0	30	40	50	48.9	40.7	28.9	26.3	100	90	84	92	91.1	93.4	94.7	91	100	100	84	84	82.2	84.6	84.6	85.1	100	100	100	100	100	90.1	89.9	84.2	100	100	96	88	88.9	76.9	63.6	56.6
23	3i7d	100	100	100	96	100	100	97.3	92	0	80	64	72	66.7	66.7	66.7	58	100	100	100	96	100	96.7	97.3	94	100	80	92	92	86.7	93.3	92	84.7	100	100	96	94	93.3	96.7	90.7	84.7	100	90	84	74	80	86.7	69.3	64
24	6edi	100	100	100	100	100	100	90.9	76.1	100	60	56	48	53.8	39.7	32	31.7	100	100	100	98	100	96.2	85.8	73.9	100	80	80	72	76.9	64.1	49.7	38.3	0	30	32	24	25.6	20.5	24.4	27.4	100	90	72	56	61.5	48.7	37.6	27.9
25	6sf4	100	100	100	100	100	100	100	84.1	100	100	100	98	100	96.6	75.5	58.3	100	100	100	100	100	100	97.3	85.4	100	100	100	96	100	96.6	91.2	80.7	0	90	96	98	96.6	94.9	72.1	54.2	100	100	96	82	93.1	78	55.1	40.7
26	3gzi	100	80	92	96	89.5	94.9	91.8	90.8	100	60	64	60	63.2	56.4	58.2	55.6	100	100	92	96	100	94.9	93.9	93.4	100	100	92	90	100	92.3	93.9	88.8	100	100	100	98	100	100	92.9	76.5	100	60	60	60	57.9	61.5	51	38.8
27	1h6o	100	100	100	100	100	100	100	95.4	100	80	40	40	47.4	51.3	33	31.8	100	100	100	98	100	100	94.8	86.7	100	20	36	28	26.3	33.3	21.6	17.4	100	100	84	66	89.5	74.4	57.7	49.2	0	20	20	24	26.3	23.1	27.8	22.1
28	2qud	100	100	100	100	100	100	100	100	100	100	100	94	100	100	91.4	84.6	100	100	100	100	100	100	100	100	100	100	100	92	100	100	93.1	92.3	100	100	100	100	100	100	100	89.7	0	30	20	16	27.3	21.7	13.8	9.4
29	2gz4	100	100	100	100	100	100	100	93.9	100	100	100	92	100	92.3	83.7	75	100	100	100	100	100	100	98	93.4	100	100	100	98	100	97.4	96.9	90.3	100	100	100	90	100	94.9	78.6	67.9	0	20	24	22	26.3	20.5	18.4	20.4
30	1k4z	100	100	100	100	100	100	100	98.7	100	100	100	100	100	100	96.2	88.5	100	100	100	100	100	100	100	93.6	100	100	100	100	100	100	97.4	89.8	100	100	100	100	100	100	100	84.7	100	100	100	94	100	100	87.2	61.1
31	4xo6	0	0	0	0	0	0	0	0	0	40	48	40	46.9	41.5	30.2	22.5	0	0	12	14	12.5	15.4	16	14.8	0	0	4	4	3.1	4.6	6.8	5.2	0	0	0	0	0	0	0.6	0.9	0	20	24	18	18.8	15.4	8	8
32	1uty	100	100	100	98	100	100	98.7	87.6	100	100	100	88	100	96.7	73.7	59.5	100	100	92	90	100	90	81.6	77.8	100	100	100	92	100	100	85.5	77.1	100	100	100	76	100	93.3	64.5	55.6	100	100	100	70	100	96.7	57.9	41.2
33	2f1l	0	0	0	0	0	0	0	0.6	100	60	40	28	43.8	31.3	28.4	25.3	0	20	40	30	18.8	31.3	22.2	19.8	0	0	0	0	0	0	0	0	0	0	4	10	6.3	3.1	6.2	15.4	0	0	0	0	0	0	0	1.9
34	3hlu	0	0	12	16	0	7.7	15.2	17.9	0	0	4	8	0	0	6.1	7.5	0	0	0	2	0	0	0	3	0	0	4	12	0	0	9.1	9	0	0	0	0	0	0	0	3	0	0	0	0	0	0	0	1.5
35	6hb5	100	100	100	100	100	100	100	92	100	100	80	74	78	65.9	58	45.6	100	100	100	100	100	100	99.5	87.8	100	90	84	84	87.8	82.9	68.3	54.1	100	100	100	100	100	97.6	88.8	69.5	0	70	88	86	90.2	73.2	59	45.9
36	5tpi	100	100	92	94	95	95.1	75.5	65.9	100	60	56	60	55	61	54.9	50.2	100	100	92	80	95	85.4	69.6	59.5	100	70	76	76	75	75.6	74.5	62.4	0	80	76	72	90	78	68.6	54.1	100	60	48	48	60	51.2	43.1	35.6
37	3iib	100	80	68	64	69.8	51.7	35	26.4	100	30	12	12	14	8	7.4	6	0	0	0	2	2.3	6.9	6	5.7	100	100	92	82	83.7	70.1	53.9	36.8	0	0	0	0	0	0	0	1.8	0	0	0	0	0	0	0	0
38	3ccy	100	70	68	58	72.2	59.5	58.1	60.2	100	60	64	64	61.1	64.9	63.4	51.6	0	60	56	60	44.4	54.1	57	55.4	100	70	52	58	55.6	54.1	64.5	58.6	100	90	88	78	94.4	81.1	73.1	57	100	80	64	46	72.2	54.1	36.6	35.5
39	5ydv	100	100	100	98	100	100	95.2	88	100	70	80	74	80	75.6	68.3	55	100	100	100	98	100	97.6	92.3	82.3	100	100	100	96	100	97.6	94.2	82.3	100	100	100	96	100	95.1	94.2	78	100	90	92	84	90	87.8	78.8	67.9
40	4euu	0	0	0	0	0	0	2.6	3.9	0	0	0	0	0	3.3	4.6	6.2	0	0	0	0	0	0	1.3	3.6	100	50	36	26	33.3	24.6	29.4	23.5	0	0	0	0	0	0	0	0.7	0	0	0	0	0	0	0.7	1.6
41	4bes	0	0	0	0	0	0	0	0	100	50	40	26	26.1	20.4	15.4	10	0	0	0	0	0	0	0	0	0	0	0	0	0	1.1	0.4	0.4	0	0	0	0	0	0	0	0.2	0	20	8	4	4.3	3.2	1.7	1.3
42	3ica	0	10	16	14	15	12.5	13	17	100	50	36	44	40	42.5	38	31	100	40	32	24	35	30	17	17	100	90	76	54	75	65	40	32	0	0	4	14	5	17.5	10	8	0	10	12	14	10	15	16	14
43	1v9y	100	100	100	100	100	100	100	100	100	100	96	94	100	95	92.2	84.5	100	100	100	98	100	100	96.1	92.2	100	100	100	100	100	100	100	94.2	100	90	68	68	90	80	68.6	68.9	100	60	52	38	60	55	39.2	31.1
44	5m97	100	100	100	100	100	100	100	100	100	100	100	100	100	100	100	98.5	100	100	100	98	100	100	100	98.5	100	100	100	100	100	100	100	100	100	100	100	98	100	100	100	98.5	100	80	84	72	100	76.9	81.3	67.7
45	1ss4	100	100	100	100	100	100	100	94.3	100	40	32	46	42.9	32.1	55.7	62.9	100	100	96	96	100	96.4	97.1	97.1	100	100	100	98	100	100	97.1	90.7	100	100	100	100	100	100	97.1	85.7	100	100	96	94	100	96.4	90	73.6
46	3i38	100	100	96	96	100	95	96	98	100	60	72	70	60	65	70	69	100	100	96	98	100	100	98	98	100	100	100	100	100	100	100	97	100	100	100	96	100	100	96	86	100	80	68	68	80	70	68	66
47	3nym	100	100	80	84	90.9	81.8	80.4	75.9	100	20	32	30	18.2	31.8	26.8	26.8	100	90	76	68	90.9	86.4	67.9	67.9	100	100	88	84	100	86.4	85.7	79.5	0	0	0	18	0	0	19.6	31.3	0	40	20	18	36.4	22.7	17.9	18.8
48	4lj3	100	50	44	40	44	39.2	25.8	22.3	0	50	36	32	36	33.3	28.9	22.7	0	20	24	26	24	25.5	23.4	22.3	0	80	60	50	60	49	40.6	35.5	0	10	8	6	8	5.9	8.6	9.4	100	80	48	38	48	37.3	24.2	18.4
49	2jh3	0	0	0	0	0	0	0	0	0	0	0	0	0	0	0	0.2	0	0	0	0	0	0	0	0	0	0	0	0	0	0	0	0	0	0	0	0	0	2.2	1.7	2	0	0	0	0	0	0	0	0
50	4w98	100	100	100	98	100	100	95.8	86.9	100	100	100	100	100	100	97.2	88.3	100	100	100	98	100	100	91.7	86.2	100	100	92	82	92.9	89.7	80.6	69	100	40	32	28	42.9	27.6	33.3	34.5	100	10	12	6	21.4	10.3	5.6	3.4
51	2i9i	0	0	0	0	0	0	0	1.4	0	50	68	66	72.7	65.9	55.5	48.9	0	0	0	2	0	2.3	3.6	6.8	0	0	0	0	0	0	0	0	100	40	20	24	18.2	22.7	15.5	12.2	0	10	8	10	9.1	9.1	10.9	10.4
52	4eqs	100	100	100	100	100	100	100	96.8	0	30	40	44	44.2	48.3	40.8	37.8	100	100	100	100	100	100	99.5	93.1	100	100	96	96	97.7	96.6	90.4	79.2	100	80	84	72	74.4	71.3	60.1	48.3	100	30	40	32	37.2	29.9	22.9	17.2
53	3q5w	100	100	100	100	100	100	100	97.4	100	100	88	74	94.7	78.9	59.8	50.5	100	100	100	100	100	100	99	95.9	100	100	100	100	100	100	97.9	92.8	100	100	100	90	100	94.7	85.6	75.8	100	80	80	70	84.2	76.3	59.8	49.5
54	3kh1	100	100	100	98	100	100	98.9	95.2	100	100	80	70	83.3	75.7	67.7	54.3	100	100	100	100	100	100	100	97.3	100	100	100	100	100	100	96.8	86	100	100	96	84	100	83.8	86	76.3	100	70	72	72	83.3	70.3	68.8	64
55	1uuj	100	100	100	100	100	100	100	100	100	80	76	60	71.4	78.6	69.4	51.4	100	100	100	98	100	100	100	98.6	100	100	92	92	100	92.9	91.7	93.1	100	100	96	96	100	100	97.2	80.6	100	90	72	64	85.7	85.7	72.2	58.3
56	3wur	100	60	40	30	43.8	34.4	23.5	16	0	30	24	20	31.3	18.8	14.8	17.9	0	40	28	18	31.3	21.9	13.6	11.1	0	0	4	4	0	3.1	2.5	2.5	100	10	4	2	6.3	3.1	1.2	0.6	0	20	12	6	18.8	9.4	3.7	1.9
57	3of4	100	100	100	100	100	100	100	100	100	100	84	84	90	85.4	85.3	69.8	100	100	100	100	100	100	100	100	100	100	96	98	100	97.6	98	95.1	100	100	100	100	100	100	100	93.2	100	80	76	76	75	78	70.6	61.5
58	3k6m	100	100	100	100	100	100	100	97	0	60	48	42	43.5	38	33	27.2	100	100	100	100	100	100	99.1	93	100	100	100	100	100	100	90.4	76.3	100	80	92	88	87	79.3	65.7	41.5	0	0	0	12	10.9	23.9	27	25.2
59	1x8z	0	0	0	0	0	0	2.7	2.6	0	0	0	0	0	0	0	1.3	0	20	16	12	20	13.3	8	7.3	0	20	16	8	13.3	13.3	13.3	13.2	0	0	0	0	0	0	0	0	0	0	0	0	0	0	0	0
60	7odc	100	100	100	100	100	100	100	96.6	100	100	96	84	94.7	71.4	54.9	43.4	100	100	100	100	100	100	100	95.3	100	90	80	80	81.6	75.3	76.2	66.7	100	100	100	100	100	89.6	77.2	64.1	0	40	36	28	34.2	24.7	19.2	16.3
61	4nog	100	100	100	100	100	100	100	100	100	90	92	88	90.5	86.9	71.1	58.8	100	100	100	100	100	100	100	99.8	100	100	100	98	97.6	98.8	97.2	93.8	100	100	100	100	100	95.2	92.4	86	0	50	48	56	54.8	51.2	46.4	41.2
62	4cn0	100	100	100	100	100	100	100	100	100	100	100	100	100	100	100	100	100	100	100	100	100	100	100	100	100	100	100	100	100	100	100	89.4	100	100	100	100	100	100	100	100	100	100	96	92	100	100	92.9	83.5
63	5kc8	100	100	100	100	100	97.5	81.4	63.6	100	60	52	52	53.8	51.9	43.2	35.9	0	0	0	0	0	0	1.5	2.3	0	10	4	6	5.1	6.3	6	3.5	100	100	92	76	84.6	65.8	38.2	25.9	0	0	0	0	0	0	2	2.3
64	5fol	0	0	0	0	0	0	0	0	0	10	28	32	29.6	31.5	24.1	16.4	0	0	0	0	0	0	0.7	1.5	0	10	20	24	22.2	22.2	19.7	15.3	0	0	0	0	0	0	0	0	0	0	0	2	0	1.9	1.5	4
65	4myz	100	50	48	24	50	44.4	45.8	25	100	60	68	58	75	66.7	70.8	58.3	0	20	16	18	0	22.2	16.7	16.7	100	70	60	56	100	77.8	58.3	54.2	0	0	12	14	0	0	12.5	14.6	100	30	40	32	75	33.3	41.7	29.2
66	3qfw	100	100	100	100	100	100	100	97.7	0	60	64	68	67.6	71	55.5	45.2	100	100	100	100	100	100	100	96.3	100	100	100	100	100	98.6	97.1	87.9	100	100	96	88	94.1	87	83.2	70.6	0	20	40	44	44.1	44.9	48	44.1
67	2of7	100	100	100	96	100	97.3	89.1	74.6	100	60	48	54	50	51.4	51.1	48.1	100	90	88	86	83.3	89.2	83.7	69.2	100	100	88	72	88.9	83.8	63	50.3	0	80	68	70	72.2	67.6	68.5	60	0	10	28	24	16.7	24.3	23.9	23.8
68	2yor	0	0	0	0	0	0	0	0	0	30	12	10	9.4	9.4	13.7	11.8	100	60	40	28	37.5	21.9	19.9	14.2	0	0	0	0	0	0	0	0	0	0	0	0	0	0	0	0	0	0	0	6	9.4	12.5	11.8	14.2
69	5t5s	0	0	4	4	5	2.4	3.9	2.9	0	0	0	0	0	0	0	0	0	0	4	6	5	4.9	9.7	14	0	0	0	0	0	0	0	1.4	0	0	0	0	0	0	0	0	0	0	0	0	0	0	0	0
70	4dyl	100	100	100	100	100	100	100	99.5	0	0	28	36	35.1	36	31.9	27.7	100	100	100	100	100	100	100	99.2	100	100	92	92	94.6	94.7	85.1	78.5	100	80	68	68	73	64	53.7	58.8	100	100	96	90	94.6	90.7	83	69.7
71	4aya	100	100	100	100	100	100	100	100	100	100	100	100	100	100	100	100	100	100	100	98	100	100	100	97.9	100	100	100	100	100	100	100	100	0	50	72	60	50	44.4	75	62.5	0	50	52	50	50	55.6	54.2	50
72	3w5s	100	100	100	100	100	100	97.1	72.3	100	100	96	80	85.7	80	64.6	40.9	100	100	100	100	100	100	92.6	69.4	100	100	96	98	97.1	95.7	75.4	55.7	100	100	100	100	100	100	69.1	45.7	100	100	96	92	97.1	88.6	55.4	36.6
73	4boq	0	0	0	0	0	0	4.6	2.9	0	0	0	0	0	0	0	0	0	0	0	2	0	0	1.1	1.7	0	0	0	0	0	0	0	1.1	0	0	0	0	0	0	0	3.4	0	40	36	32	35.3	34.3	28.7	20
74	3lvy	100	100	100	100	100	100	100	100	100	100	92	76	94.4	83.3	52.2	38.3	100	100	100	100	100	100	98.9	95	100	100	100	100	100	100	100	97.2	100	100	100	100	100	100	93.3	91.1	100	100	92	84	94.4	88.9	74.4	67.8
75	3ux2	0	10	32	32	25	29.2	31.1	24.6	0	30	28	20	25	29.2	21.3	19.7	100	40	36	28	41.7	33.3	31.1	23.8	0	10	16	12	8.3	16.7	11.5	13.1	0	10	4	12	8.3	4.2	18	18.9	0	10	16	12	8.3	16.7	9.8	10.7
76	3agd	100	100	96	96	95.3	94.3	88.9	82.1	100	100	100	92	93	85.1	70.5	59.3	100	100	100	92	93	88.5	81.6	76.8	100	100	92	90	90.7	78.2	71.4	60.2	0	0	12	26	18.6	24.1	16.6	13.1	100	70	44	40	41.9	37.9	34.6	31.5
77	4e1p	100	100	100	100	100	100	100	100	100	100	100	100	100	100	100	100	100	100	100	100	100	100	100	100	100	100	100	100	100	100	100	100	100	100	100	96	100	100	100	96.4	100	100	80	74	100	90.9	81.5	72.7
78	1qb2	0	10	4	14	10	4.8	15.1	13.2	0	0	4	16	0	4.8	17	18.9	0	10	24	26	10	23.8	28.3	22.6	0	10	20	12	10	19	11.3	12.3	0	10	32	32	10	28.6	30.2	26.4	0	80	72	66	80	66.7	66	51.9
79	2hxt	100	100	100	100	100	100	99.1	94.7	100	100	88	84	86	76.7	63.6	50.5	100	100	100	100	100	100	99.5	92.2	100	100	96	96	95.3	97.7	91.2	84.3	0	0	0	0	0	0	0	0.9	0	10	20	16	18.6	23.3	20.7	17.5
80	1qc9	100	100	100	100	100	100	100	99.2	100	100	80	74	80	74	58.7	46.2	100	100	100	100	100	100	99.2	96.4	100	90	88	90	88	90	84.1	79.4	100	80	68	64	68	64	57.1	41.9	100	70	52	50	52	50	46.8	36.4
81	3zpx	0	30	20	16	13.2	17.1	19.9	17	0	10	4	28	15.8	26.3	25.7	22.8	100	40	28	16	21.1	15.8	13.1	9.9	0	10	4	2	2.6	1.3	2.6	2.1	0	50	28	18	23.7	13.2	8.9	6.3	0	0	4	10	7.9	11.8	12	10.2
82	5xkr	100	100	100	100	100	100	100	100	100	100	100	100	100	100	98.7	89.9	100	100	100	100	100	100	98.7	97.5	100	100	100	100	100	100	94.9	81.6	100	100	100	84	100	93.5	74.7	63.9	100	100	84	72	86.7	71	68.4	51.3
83	2o20	100	100	100	98	100	98.1	88.1	78.2	100	100	96	80	96.3	81.5	75.6	61.6	100	100	96	96	96.3	94.4	82.2	70.5	100	100	92	82	88.9	81.5	71.9	63.8	100	100	92	86	92.6	85.2	61.5	40.6	0	60	44	30	44.4	27.8	19.3	14.4
84	2igi	100	100	100	100	100	100	97.8	97.2	100	90	76	60	76.5	68.6	59.6	49.2	100	100	100	100	100	100	96.6	89.4	0	30	44	46	41.2	45.7	42.7	36.9	100	90	88	66	82.4	77.1	51.7	49.2	100	80	52	54	58.8	57.1	43.8	34.6
85	2nyi	100	100	100	98	100	100	97.6	91.6	0	80	64	54	68.8	60.6	55.4	59.9	100	100	96	96	100	97	97.6	95.2	100	100	100	94	100	100	90.4	86.2	100	100	100	100	100	100	100	94.6	100	100	100	94	100	100	88	80.8
86	6eim	0	40	24	28	28.6	26.3	14	10.5	0	0	0	0	0	0	0.7	1.4	0	0	0	0	0	0	0	0	0	30	24	16	21.4	14	11.2	8	0	0	0	0	0	0	0	0	0	0	0	2	0	3.5	6.3	5.9
87	5i47	100	20	36	48	36	49	51.2	46.7	0	0	0	8	0	7.8	21.3	24.7	100	80	80	72	80	72.5	70.1	64.3	100	50	48	54	48	54.9	48	44.3	0	0	0	12	0	11.8	29.9	22	0	0	0	0	0	0	0	0
88	4bt2	100	100	100	100	100	100	99.2	92.4	100	100	100	100	100	100	91.5	70.5	100	100	100	100	100	100	99.2	87.8	100	100	100	98	100	97.9	94.1	79.3	100	100	100	100	100	100	78	62.4	100	100	96	78	95.7	78.7	58.5	49.8
89	6j52	0	10	20	26	11.1	11.1	23.4	29.8	0	20	36	30	22.2	33.3	29.8	33	0	50	28	24	55.6	27.8	25.5	17	0	30	36	30	33.3	38.9	31.9	26.6	0	0	8	4	0	0	4.3	2.1	0	0	0	2	0	0	2.1	5.3
90	4l69	100	100	100	96	100	95.8	95.1	92.6	100	100	100	80	100	81.3	62.3	47.5	100	100	92	96	95.8	95.8	97.5	88.5	100	100	100	98	100	97.9	97.5	88.5	100	100	92	92	91.7	91.7	90.2	72.5	100	100	100	88	100	91.7	73.8	63.5
91	3ks7	0	0	0	4	2.6	2.6	2.6	2.9	0	0	0	12	10.5	15.8	22.4	18.8	100	20	28	38	26.3	34.2	33.9	29.9	100	90	84	70	76.3	63.2	42.7	35.7	0	0	0	0	0	0	0	0	0	0	4	14	10.5	18.4	21.4	23.4
92	2wag	0	0	0	2	0	0	2.8	3.2	0	40	48	40	47.6	41.9	35.2	26.7	0	0	0	4	0	2.3	3.7	4.1	0	0	0	0	0	0	1.9	1.8	0	0	0	0	0	0	0	0	0	0	0	0	0	0	0	0
93	2zgy	0	0	0	0	0	0	0	0	0	0	0	0	0	0	0	0.3	0	30	24	20	21.9	20.3	19.4	16.3	0	10	4	14	12.5	12.5	12.5	12.2	0	0	0	0	0	0	0	0	0	0	0	0	0	0	0	0.6
94	2cdu	100	100	100	100	100	100	99.6	98.4	0	60	68	68	63.6	53.9	47.3	41.7	100	100	100	100	100	100	99.6	96.7	100	100	100	100	100	100	93.8	87.1	100	80	76	60	63.6	60.7	62.5	54.2	100	60	44	32	34.1	24.7	20.1	20.1
95	5ykz	0	0	12	24	0	9.1	25	19.6	0	0	4	4	0	4.5	5.4	8.9	0	10	24	30	9.1	22.7	30.4	24.1	0	0	8	8	0	9.1	7.1	9.8	0	0	0	0	0	0	0	2.7	0	40	36	26	45.5	36.4	25	15.2
96	2hxv	100	100	100	96	97.1	97.1	94.8	93.9	100	90	80	86	85.3	80.9	63.4	52.9	100	100	96	96	97.1	97.1	95.9	95.3	100	90	96	88	94.1	86.8	82	74.1	100	100	96	88	94.1	85.3	60.5	45.3	0	30	32	18	26.5	14.7	19.2	16.6
97	3qao	100	100	100	100	100	100	92.6	86.8	0	10	28	22	23.1	25.9	23.5	30.1	100	100	100	94	100	96.3	88.2	78.7	100	100	100	94	100	100	92.6	86	100	100	100	100	100	100	97.1	89.7	100	100	84	84	92.3	85.2	72.1	59.6
98	4ynz	0	0	0	0	0	0	0	0	0	0	0	0	0	0	0	0	0	0	0	0	0	0	0	0	0	0	0	0	0	0	1.3	1.9	0	0	0	0	0	0	0	0	0	0	0	0	0	0	0	0
99	1ulk	0	0	12	12	0	12	15.9	18.3	0	0	8	12	0	8	15.9	19	0	70	56	48	75	56	41.3	42.1	0	0	4	14	0	4	15.9	20.6	0	40	20	22	33.3	20	20.6	16.7	100	20	24	30	16.7	24	31.7	30.2
100	1r29	100	100	100	100	100	100	100	100	100	100	100	100	100	100	98.4	93.4	100	100	100	100	100	100	100	99.2	100	100	100	100	100	100	100	98.4	100	100	100	100	100	100	93.4	84.4	100	60	52	40	66.7	54.2	39.3	41
101	3gz7	100	100	100	100	100	100	100	100	100	100	100	98	100	100	97.9	93.7	100	100	100	100	100	100	100	97.9	100	100	100	98	100	100	100	94.7	100	100	100	100	100	100	100	98.9	100	80	84	64	77.8	78.9	66	66.3
102	3wxy	100	100	100	100	100	98.7	99.5	97.1	100	100	84	84	83.8	81.3	68.1	53.5	100	100	100	100	100	100	99.5	97.1	100	100	100	100	100	100	96.8	90.4	100	100	92	92	89.2	85.3	79.3	63.8	0	60	56	56	54.1	56	44.7	34.3
103	6esl	0	10	28	24	28.6	23.9	15.2	10.1	0	0	0	2	0	5.6	9.6	8.7	100	50	28	20	22.9	21.1	18	13.4	0	30	16	10	11.4	8.5	7.9	9	0	0	0	2	0	2.8	3.9	2	0	0	0	0	0	0	1.7	2.2
104	3lxz	100	100	100	100	100	100	100	100	100	40	36	32	45	36.6	38.5	38.3	100	100	100	100	100	100	100	96.2	100	100	100	100	100	100	98.1	88.5	100	100	100	100	100	100	94.2	80.4	100	100	88	84	90	82.9	73.1	60.8
105	4beu	100	100	100	100	100	100	100	99.7	0	60	60	52	53.8	56.4	45.4	37.5	100	100	100	100	100	100	100	97.4	100	100	96	88	92.3	85.9	82.1	73.2	100	80	68	76	74.4	82.1	72.4	70.7	100	70	60	56	61.5	46.2	37.8	29.8
106	3itq	100	100	100	100	100	100	100	90.2	100	70	56	38	52.6	42.1	26	24.4	100	90	88	74	89.5	76.3	65.6	54.4	100	80	72	60	68.4	63.2	40.6	28	0	0	0	0	0	0	0	3.1	0	0	0	0	0	0	0	0.5
107	4jbd	100	100	100	100	100	96.7	90.3	82.8	100	90	84	80	86.7	80.3	59.7	51.6	100	100	100	100	100	100	94.8	84.7	100	100	100	96	100	91.8	83.8	67.9	100	100	100	100	100	100	76	61.4	0	30	28	22	23.3	24.6	24	24.4
108	3efy	100	100	100	94	100	100	84.6	76.4	0	10	24	26	22.2	27.8	22	21.4	0	30	20	16	16.7	16.7	15.4	14.8	0	0	0	4	0	2.8	4.4	4.9	0	60	84	68	77.8	80.6	67	53.3	0	0	8	4	11.1	5.6	6.6	9.9
109	4zm8	0	20	24	24	20	19	25.9	22	0	0	4	10	0	4.8	9.3	5.5	0	20	20	20	20	23.8	20.4	21.1	0	0	4	12	0	4.8	14.8	16.5	100	20	28	26	20	23.8	24.1	16.5	0	0	0	2	0	0	1.9	6.4
110	4us5	100	100	100	100	100	100	100	98.5	100	100	100	94	96.9	93.8	78.3	58.8	100	100	100	100	100	100	100	98.1	0	0	0	0	0	0	0	0	100	100	100	94	100	90.6	93.2	79.3	100	100	88	82	84.4	78.1	69.6	53.9
111	1dz3	0	0	4	6	0	4.2	8.2	17.9	0	0	24	16	8.3	25	16.4	17.1	0	0	20	20	8.3	20.8	18	18.7	0	0	0	2	0	0	6.6	7.3	0	0	0	0	0	0	3.3	6.5	0	0	4	16	0	0	18	23.6
112	2e8v	100	100	100	100	100	100	100	99.3	100	100	100	88	96.4	86	67.1	50.7	100	100	100	100	100	100	100	97.9	100	100	100	100	100	100	99.3	93.7	100	80	84	56	78.6	50.9	24.5	21.3	100	100	92	92	92.9	89.5	69.2	50
113	5xk6	100	100	100	100	100	100	96.2	92.9	100	80	72	56	76.2	61.9	46.7	39	100	100	100	100	100	100	95.2	89.5	100	100	100	100	100	100	90.5	84.3	100	100	100	92	100	95.2	81.9	69	100	70	60	48	61.9	57.1	41	35.2
114	1mml	0	30	20	26	20	26	33.6	29.1	0	10	16	18	16	18	16.8	17.5	0	0	0	0	0	0	0	0	0	0	4	2	4	2	0.8	0.8	0	10	12	6	12	6	8.8	8.4	0	0	0	2	0	2	8	8.4
115	4wy2	0	80	84	80	83.3	80.3	63	58.1	0	10	12	14	13.3	13.1	13.6	14.3	100	90	88	74	83.3	75.4	61	51	0	0	0	12	0	11.5	20.1	15.6	100	30	28	28	30	29.5	30.5	23.7	0	0	0	0	0	0	1.3	1.6
116	4bd8	0	0	0	0	0	0	0	3.5	0	0	4	2	0	3.6	8.3	7.6	0	10	4	8	7.1	3.6	5.6	4.2	0	20	12	12	21.4	10.7	11.1	9	0	0	28	34	21.4	28.6	26.4	18.1	0	0	4	10	0	3.6	6.9	6.3
117	2isk	100	100	100	100	100	100	100	100	100	100	100	100	100	100	97.2	96.3	100	100	100	100	100	100	100	100	100	100	100	100	100	100	100	97.7	100	100	100	100	100	100	100	90.9	100	100	100	88	100	90.7	79.8	68
118	5v5t	100	100	100	100	100	100	97.9	96.9	100	20	12	18	17.2	19	13.7	15	100	100	100	100	100	100	100	94.5	100	90	96	94	93.1	94.8	90.4	78.5	100	100	76	64	72.4	65.5	67.1	60.4	0	70	68	64	69	62.1	45.9	35.5
119	1kko	100	100	100	100	100	98.8	97.5	87	0	30	20	16	12.5	17.5	21.5	20.9	100	10	12	12	15	13.8	12	12.5	100	60	44	44	47.5	37.5	33.5	27.2	100	30	40	36	40	30	33	23.2	0	40	36	18	22.5	12.5	11	11.2
120	3ilx	100	100	100	100	100	100	100	97.8	100	80	64	44	76.9	59.3	41.2	31.6	100	100	100	100	100	100	95.6	92.6	100	100	88	86	100	88.9	80.9	67.6	0	60	52	46	53.8	48.1	41.2	34.6	0	0	4	8	0	3.7	7.4	18.4
121	1zzg	100	100	100	100	100	100	100	100	0	30	44	36	39	36.1	39.1	35.9	100	100	100	100	100	100	100	99.5	100	100	100	100	100	100	98.1	94.2	100	100	100	100	100	100	99	94.9	100	70	84	76	78	66.3	64.3	60.2
122	6jhc	100	100	100	100	100	100	100	97.5	100	100	84	46	93.8	65.6	45.7	38.3	100	100	100	92	100	100	88.9	88.9	100	100	100	96	100	100	97.5	95.7	100	100	92	64	87.5	81.3	58	45.7	100	60	60	48	62.5	56.3	40.7	28.4
123	4cvr	100	90	96	88	93.3	90.3	84.6	74.4	100	90	80	76	86.7	80.6	61.5	55.1	100	50	60	52	66.7	54.8	44.9	37.2	100	100	100	96	100	100	85.9	73.7	0	0	0	0	0	0	0	0	0	0	4	6	0	3.2	6.4	9.6
124	3ozy	100	100	100	100	100	100	97.9	90.9	0	20	56	48	55.3	49.4	48.2	34.2	100	100	100	100	100	97.4	88.1	77.2	0	0	0	2	0	2.6	2.6	4.1	0	0	16	12	15.8	14.3	13.5	15	100	50	48	38	34.2	26	14.5	13.7
125	1tzb	100	100	100	100	100	100	100	99.3	100	100	96	74	90	73.3	62	55.7	100	100	100	100	100	100	100	99.7	100	100	100	100	100	100	100	96.7	100	100	100	96	100	95	92.7	86.3	100	100	100	98	100	93.3	83.3	66.7
126	1usc	100	100	100	100	100	100	100	100	100	100	100	98	100	100	94.4	86.5	100	100	100	100	100	100	100	100	100	100	100	100	100	100	98.9	97.8	100	100	100	100	100	100	93.3	88.2	0	70	52	52	58.8	51.4	49.4	51.7
127	5g23	100	100	96	90	94.7	94.7	76.8	65.8	100	90	60	60	57.9	63.2	46.3	33.2	100	90	80	76	78.9	81.6	66.3	51.1	100	80	64	48	63.2	55.3	32.6	28.9	100	70	48	44	52.6	47.4	25.3	18.9	0	0	0	0	0	0	1.1	1.1
128	3szh	100	100	100	100	100	100	100	100	100	100	100	98	100	100	98.2	89.5	100	100	100	100	100	100	100	100	100	100	100	100	100	100	100	98.2	100	100	84	88	100	81.8	86	77.2	0	60	40	38	54.5	36.4	38.6	32.5
129	3m9l	0	0	0	2	0	0	2	5.6	0	10	24	20	26.3	23.1	13.3	7.1	0	10	4	6	5.3	5.1	4.1	5.6	0	0	4	20	5.3	15.4	12.2	9.6	0	20	8	12	10.5	5.1	8.2	7.1	0	0	0	0	0	0	0	0.5
130	3byw	0	0	0	0	0	0	0	5.2	0	0	16	12	6.7	12.9	13	11.6	0	50	48	36	53.3	41.9	37.7	34.8	0	30	36	28	33.3	32.3	24.7	31.6	100	60	60	50	46.7	61.3	42.9	38.1	0	0	12	16	6.7	12.9	19.5	21.3
131	6a4x	100	100	100	100	100	100	100	100	100	100	100	96	100	100	95.2	91.3	100	100	100	100	100	100	100	100	100	100	100	100	100	100	100	100	100	100	100	96	100	100	96.8	89	100	100	96	94	91.7	96	93.7	86.6
132	1msc	100	100	100	100	100	100	100	100	100	100	100	92	100	100	87.5	76	100	100	100	100	100	100	100	100	100	100	100	100	100	100	100	100	100	100	100	100	100	100	93.8	89.1	100	30	16	14	25	16	18.8	21.7
133	3m0f	100	100	100	100	100	100	100	100	100	90	64	62	70	57.5	56.4	53.5	100	100	100	100	100	100	98	90.6	100	100	88	84	90	85	78.2	70.8	100	80	92	88	90	85	78.2	73.3	100	80	68	64	65	65	56.4	51
134	5is2	100	90	96	98	97.4	97.5	92.4	80.8	100	100	84	80	84.6	64.6	49.7	41	100	100	100	100	100	98.7	95.4	91.4	100	100	100	96	100	94.9	83.8	73.2	100	100	88	88	89.7	82.3	69	54.4	100	90	64	66	69.2	63.3	56.3	43
135	2zy9	100	100	100	100	100	100	100	99.3	0	70	64	56	54.8	57.6	41.8	34.5	100	100	100	100	100	100	99.5	97.7	100	100	100	100	100	96.5	92	84.7	100	100	100	100	100	100	93.4	81.9	0	0	0	18	16.7	27.1	31	30.3
136	5w7z	100	100	100	100	100	100	98.9	79.5	100	100	96	80	84.2	71.1	53.2	40.8	100	100	100	100	100	100	93.7	77.1	100	100	100	100	100	94.7	80	61.6	100	100	100	100	100	97.4	86.3	64.5	100	100	100	100	100	94.7	71.6	48.2
137	1v5v	100	90	92	78	82.1	77.2	57.3	48.1	0	0	0	0	0	1.3	5	8.8	0	0	0	0	0	0	0	0.5	0	0	4	4	5.1	5.1	4.5	4	0	0	0	0	0	0	0.5	0.5	0	0	0	0	0	0	0	0.3
138	4s12	100	100	100	100	100	100	100	100	100	100	100	100	100	100	98.6	94.6	100	100	100	100	100	100	100	99.7	100	100	100	98	100	98.3	98.6	96.6	100	100	100	100	100	100	98.6	92.5	100	100	96	92	93.1	91.5	87.8	80
139	6jyx	0	0	0	0	0	0	0	0	0	0	0	0	0	0	0	0	0	0	0	0	0	0	0	0	100	30	28	28	27.6	25.9	27.4	26	0	0	0	0	0	0	0	0	0	0	0	0	0	0	0	0.3
140	4g9y	100	100	100	100	100	100	100	97.8	100	100	100	100	100	100	100	99.3	100	100	100	98	100	100	97.1	88.2	100	100	100	94	100	100	92.6	92.6	100	100	100	100	100	100	100	93.4	100	100	92	86	100	92.6	80.9	66.9
141	1k4i	100	100	100	100	100	100	100	98.1	100	80	68	68	81	67.4	64.8	56.5	100	100	100	100	100	100	98.1	94.9	100	80	56	54	66.7	53.5	50.9	56	0	0	8	8	9.5	4.7	12	10.2	100	30	24	20	23.8	20.9	18.5	16.2
142	1pvg	100	100	100	100	100	100	99.5	91.5	100	60	56	54	50	54.8	54.1	42.6	100	100	100	100	100	100	96.7	84.2	100	100	100	100	100	97.3	89.6	79	100	100	84	88	88.9	84.9	68.9	56.3	100	80	72	58	61.1	53.4	43.7	32.5
143	4mcj	100	100	100	98	100	100	98.6	95.7	100	90	80	56	78.6	75	50	34	100	100	96	94	92.9	96.4	95.7	87.2	100	100	100	98	100	100	97.1	94.3	100	100	100	92	100	100	80	63.1	100	100	88	86	100	85.7	82.9	71.6
144	2ch5	100	100	100	100	100	98.5	95.9	83.9	100	40	32	38	38.2	44.1	42.7	33.3	100	100	100	96	97.1	95.6	84.2	67.8	100	100	92	94	94.1	95.6	89.5	76	0	0	0	0	0	0	12.9	14.6	0	0	0	2	0	1.5	1.8	2.9
145	4wbe	100	100	100	100	100	100	100	100	100	100	100	92	100	100	91.7	85.8	100	100	100	100	100	100	100	100	100	60	44	40	50	41.7	36.7	22.5	100	100	100	96	100	100	96.7	91.7	100	90	88	86	91.7	87.5	85	66.7
146	3s6f	100	100	100	94	100	100	94.2	94.2	100	100	80	68	100	77.8	66.7	69.8	100	20	16	10	15.4	14.8	14.5	15.1	100	70	64	66	69.2	66.7	63.8	64.7	0	40	32	42	30.8	29.6	42	39.6	100	50	68	50	61.5	70.4	43.5	42.4
147	1v2x	100	100	100	100	100	100	100	100	100	100	100	98	100	97.4	97.9	93.7	100	100	100	100	100	100	100	99.5	100	100	100	100	100	100	98.9	96.9	100	100	96	98	100	97.4	96.8	91.6	100	90	72	74	78.9	76.3	67.4	57.1
148	2d1c	100	100	100	100	100	99	97.2	96.8	100	100	100	100	100	82.8	67.2	54.3	100	100	100	98	98	98	96.4	95.6	100	100	100	100	100	99	96.4	89.7	100	100	100	100	100	100	97.2	94.3	100	90	60	54	55.1	54.5	55.1	49.9
149	4v0h	100	100	100	100	100	100	98.2	88.2	0	0	4	4	4.5	4.5	10	10.9	0	0	0	2	0	0	0.9	1.4	100	100	100	96	100	97.7	84.5	70.6	0	0	4	8	4.5	9.1	10.9	14.9	0	0	4	4	4.5	4.5	12.7	14
150	2paq	100	100	92	96	94.1	94.1	94.1	92.9	100	40	52	48	47.1	55.9	44.7	35.9	100	100	96	98	94.1	97.1	94.1	90.6	100	100	100	100	100	100	98.8	91.2	100	100	84	78	88.2	82.4	74.1	68.8	0	0	16	24	11.8	17.6	32.9	34.7
151	2b4h	100	30	28	28	28.6	27.9	30.3	24.8	100	60	44	30	47.6	32.6	24.8	21.6	0	0	0	0	0	0	0	0.5	0	0	0	6	0	2.3	2.8	5.5	0	0	0	0	0	0	0	0	0	10	4	6	4.8	4.7	5.5	7.8
152	6j64	100	100	100	100	100	100	100	100	100	100	100	100	100	100	100	100	100	100	100	100	100	100	100	100	100	100	100	100	100	100	100	97.3	100	100	84	92	100	90.9	89.3	82.3	100	100	100	94	100	100	92.9	77.9
153	6i6s	100	70	40	34	66.7	47.4	35.4	31.3	100	50	28	38	55.6	36.8	35.4	37.5	100	50	40	26	55.6	42.1	25	24	100	20	12	12	22.2	15.8	12.5	13.5	100	90	56	40	88.9	63.2	41.7	29.2	100	20	20	12	22.2	15.8	12.5	14.6
154	3hgu	100	100	100	96	100	92.8	76.3	58.2	100	10	28	28	29.4	29	30.6	27.7	0	0	0	0	0	0	0	1.7	0	20	20	14	20.6	10.1	11	10.4	0	0	0	4	0	2.9	1.2	4.6	0	10	24	26	20.6	21.7	13.9	12.7
155	6ckm	100	100	100	100	100	100	98.2	87.1	100	80	68	64	72.7	66.7	52.7	47.1	100	100	100	98	100	100	90.2	75.6	100	100	100	98	100	97.8	93.8	77.3	100	100	80	60	90.9	62.2	37.5	27.6	0	60	52	40	50	44.4	26.8	23.1
156	2re7	100	100	100	100	100	100	98.5	90.8	100	100	100	100	100	100	95.4	83.1	100	100	100	96	100	100	95.4	90.8	100	100	96	94	100	96.2	93.8	87.7	100	100	100	92	100	100	93.8	76.9	100	90	60	48	84.6	61.5	44.6	41.5
157	1jke	100	100	100	100	100	100	100	100	100	100	100	100	100	100	97.2	90.3	100	100	100	100	100	100	100	100	100	100	100	100	100	100	100	97.2	100	100	100	100	100	100	94.4	86.2	100	100	92	74	100	89.7	69.4	58.6
158	5vug	100	100	100	100	100	100	87	73.7	100	100	96	72	96.2	73.1	56.5	46.9	0	50	40	52	42.3	50	45	37	0	30	20	16	23.1	15.4	23.7	23.7	0	60	52	44	53.8	44.2	47.3	38.2	0	0	20	18	19.2	17.3	13.7	12.6
159	4qpk	100	100	100	100	100	100	98	93.1	100	100	92	80	95	87.5	71.6	56.9	100	100	100	98	100	100	96.1	89.7	100	100	100	98	100	100	92.2	83.8	100	100	100	86	100	87.5	73.5	58.8	100	90	76	64	90	65	57.8	51.5
160	3c4b	100	100	100	100	100	100	100	94.5	100	40	60	48	60.9	46.8	46.2	45.4	100	100	100	100	100	100	98.3	87	100	100	96	84	95.7	83	85.7	73.5	100	90	96	98	95.7	97.9	95.8	78.2	100	100	96	98	95.7	97.9	88.2	68.9
161	3o1l	0	0	0	0	0	0	0	0	0	0	0	4	0	3.6	1.4	0.7	0	0	0	2	0	3.6	7.2	6.1	0	30	28	28	25.9	27.3	27.5	26.7	0	0	0	0	0	0	4.3	5.1	0	0	0	4	0	3.6	1.4	1.1
162	2yxn	100	100	100	100	100	100	99.4	95	100	100	100	94	100	93.8	83.9	75.5	100	100	100	100	100	100	99.4	91.9	100	100	100	100	100	100	93.8	77	100	100	100	100	100	100	88.2	73	100	100	84	78	84.4	71.9	57.1	44.4
163	2fue	100	100	80	76	83.3	77.1	56.2	42	100	70	80	72	79.2	75	55.4	46.1	0	0	0	0	0	0	0	0	0	90	92	78	91.7	79.2	51.2	37.9	0	0	0	0	0	0	0	0	0	0	0	0	0	0	0	0
164	3ww0	100	100	100	100	100	100	100	99.4	100	100	100	100	100	100	98.9	97.1	100	100	100	100	100	100	100	98.9	100	90	96	98	94.1	97.1	94.3	84	0	0	32	34	23.5	34.3	34.5	22.3	100	100	96	86	100	91.4	78.2	66.3
165	1b63	100	100	100	100	100	100	100	97.3	100	100	96	98	97	95.5	74.1	54.7	100	100	100	100	100	100	100	93.4	100	100	100	100	100	100	91	76.3	100	100	100	96	97	90.9	65.1	50.8	0	80	64	58	57.6	62.1	45.8	39.6
166	2c7g	0	0	0	0	0	0	0.4	2.2	0	0	0	0	0	0	0	0	0	0	0	0	0	0	0	0.2	0	10	24	20	17.8	17.8	13.3	9.9	0	0	0	0	0	0	0	0	0	0	0	0	0	0	0	0
167	3tys	100	100	100	100	100	100	100	98.6	100	80	68	72	85.7	71.4	69.4	76.7	100	100	100	98	100	100	97.2	98.6	100	100	88	88	100	92.9	86.1	80.8	100	100	92	68	100	85.7	77.8	61.6	100	40	44	30	42.9	57.1	36.1	26
168	2dvk	100	100	100	100	100	100	100	95.2	100	70	64	56	75	54.5	51.8	41	100	100	100	100	100	100	97.6	91	100	100	100	96	100	97	97.6	92.2	100	30	44	30	37.5	33.3	22.9	28.3	0	40	40	50	37.5	45.5	50.6	45.2
169	6j6a	100	90	80	66	65.9	65.9	53.4	44.3	0	0	0	0	0	0	1.8	4.1	100	70	56	56	54.5	53.4	50.2	41.6	0	0	0	0	0	0	0	0	0	20	24	28	27.3	28.4	23.5	16.1	0	0	0	0	0	0	0	0
170	2ozh	100	100	100	98	100	100	97.1	97.1	100	100	96	86	100	96.3	82.6	67.4	100	100	100	100	100	100	100	97.8	100	100	100	92	100	100	82.6	73.2	100	80	84	88	84.6	85.2	84.1	68.1	100	90	68	44	92.3	63	42	34.1
171	3qph	100	90	76	70	75.8	68.7	63.5	59.4	100	70	44	44	48.5	38.8	31.7	26.6	0	0	0	2	3	1.5	9	11.6	0	20	8	18	15.2	17.9	10.8	8.4	100	40	44	52	54.5	49.3	39.5	29.3	100	40	36	24	27.3	20.9	18.6	14.9
172	2omd	100	100	100	100	100	100	100	100	100	100	100	100	100	100	100	96.3	100	100	100	100	100	100	100	100	100	100	100	100	100	100	100	94.8	100	100	100	98	100	100	98.5	85.2	100	100	100	92	100	100	89.6	85.9
173	3qkc	100	100	100	100	100	100	100	97.7	100	100	100	100	100	100	98.4	87.5	100	100	100	100	100	100	99.2	95.3	100	100	100	100	100	100	98.4	93.8	100	100	96	92	96	90.2	89.1	80.1	0	70	72	60	72	58.8	60.9	50
174	2d7v	100	100	100	100	100	100	100	100	100	70	68	60	73.3	60	54.7	50.3	100	100	100	100	100	100	100	100	100	100	100	100	100	100	100	99.3	100	100	100	100	100	100	100	99.3	0	70	88	76	80	90	72	57
175	2c0n	100	100	96	96	94.4	94.6	95.7	86.1	100	90	72	66	77.8	67.6	64.5	50.3	100	90	92	88	88.9	91.9	80.6	70.1	100	80	72	64	66.7	67.6	51.6	42.8	0	0	0	2	0	0	1.1	0.5	0	0	28	24	27.8	24.3	26.9	23.5
176	4pn0	100	100	100	100	100	100	100	97.7	0	0	4	2	3.8	1.9	10	21.9	100	100	100	100	100	100	100	95.4	100	100	100	100	100	100	93.8	83.8	100	80	68	76	69.2	76.9	73.8	58.1	100	90	84	74	84.6	71.2	60.8	50.8
177	2yxh	100	100	100	100	100	100	100	100	100	90	92	96	90.9	90.9	96.4	87.5	100	100	100	100	100	100	100	100	100	100	96	96	100	95.5	96.4	98.2	100	100	100	92	100	100	92.9	87.5	100	100	92	82	100	100	82.1	69.6
178	6drr	100	100	100	100	100	100	100	98.1	0	0	16	20	16	19.6	25.6	31.3	0	0	0	0	0	0	0	0	0	0	0	0	0	0	0	0	0	0	0	2	0	2	5.4	7.3	0	0	0	0	0	0	0.8	3.5
179	4rsw	100	100	84	66	83.3	67.3	48	37	100	70	40	42	41.7	40.8	34.1	24	0	70	76	72	75	71.4	68.3	58.5	100	30	32	28	29.2	28.6	26.8	21.1	0	0	8	16	8.3	16.3	18.7	18.3	0	0	0	0	0	0	0	0
180	2woj	100	100	100	98	100	96.4	87.9	80.9	100	90	80	76	78.6	73.2	72.3	61.3	100	100	100	98	100	98.2	92.9	80.1	100	100	96	92	96.4	92.9	92.2	81.9	100	70	60	46	60.7	48.2	42.6	31.6	100	50	36	30	39.3	28.6	21.3	15.2
181	1o4w	100	20	20	26	16.7	20.8	27.9	26.8	0	0	0	0	0	0	0	0	0	20	24	24	25	25	21.3	25.2	100	70	44	34	66.7	45.8	27.9	22.8	0	0	20	24	0	16.7	21.3	26	0	0	0	6	0	0	6.6	9.8
182	1oki	100	50	28	36	38.9	30.6	25.3	20.9	0	40	44	32	44.4	33.3	26.4	22	0	0	4	2	0	2.8	4.4	6	0	0	0	6	0	8.3	4.4	3.8	0	40	52	48	55.6	52.8	49.5	39.6	0	0	0	0	0	0	0	0
183	5dd8	100	100	100	100	100	100	100	100	100	100	88	80	100	87.1	71.8	67.9	100	100	100	100	100	100	100	100	100	100	100	100	100	100	100	100	100	100	100	96	100	100	94.9	88.5	100	100	88	74	93.3	87.1	78.2	63.5
184	5xii	100	100	100	100	100	100	100	95.4	100	70	64	54	55.3	49.5	39.7	36.6	100	100	100	100	100	100	99.6	92.6	100	100	100	100	100	100	91.1	80.2	100	100	100	100	100	94.7	77.6	67.2	100	100	80	86	85.1	74.7	58.2	48.4
185	3soo	100	30	40	32	42.9	33.3	35.1	34.7	0	20	20	32	0	20	29.7	33.3	0	0	4	8	0	0	5.4	9.3	0	0	0	0	0	0	0	0	0	10	32	34	0	26.7	32.4	36	100	100	100	90	100	100	97.3	74.7
186	6gxs	0	0	0	0	0	0	0	0	0	0	0	0	0	0	0	0	0	0	0	0	0	0	0	0	0	0	0	0	0	0	0	0	0	0	0	0	0	0	1.1	1.9	0	0	0	0	0	0	0	0
187	3bdk	100	100	96	98	97.1	94.1	83.7	74.1	100	80	64	52	64.7	44.1	35.5	32	0	10	12	16	17.6	20.6	16.3	17.7	100	40	24	18	20.6	16.2	18	12.5	0	0	0	0	0	0	0	0.3	0	0	0	0	0	0	0.6	1.5
188	2r0x	100	100	100	100	100	100	100	100	100	100	100	86	100	93.3	72.4	58.2	100	100	100	100	100	100	100	99.3	100	100	100	100	100	100	100	98	100	100	92	96	100	93.3	97.4	92.2	0	70	80	70	80	83.3	64.5	52.3
189	4ml1	100	100	100	100	100	100	100	100	100	100	100	100	100	100	90.1	83.2	100	100	100	100	100	100	100	100	100	100	100	100	100	100	97	90.6	100	100	100	100	100	100	100	95.1	100	100	100	100	100	100	97	84.2
190	4e12	100	100	100	100	100	100	100	98.9	100	100	100	94	100	87.5	75.9	61.8	100	100	100	100	100	100	100	93.3	100	100	100	100	100	100	98.6	91.2	100	100	100	94	100	91.1	87.9	73.5	0	20	32	30	28.6	32.1	28.4	27.9
191	2dpl	100	100	100	100	100	100	100	92.8	100	100	100	94	100	94.5	80.6	59.7	100	100	100	100	100	100	97.1	89.6	100	100	100	100	100	98.2	92.8	75.9	100	100	100	96	100	96.4	87.1	72.3	0	20	16	14	14.8	12.7	17.3	15.5
192	4x1z	100	80	68	64	66.7	63.6	57.8	44.6	100	60	36	32	33.3	28.8	24.7	19.9	100	90	92	88	90.9	84.8	68.1	55.4	0	60	56	56	63.6	51.5	45.8	38.6	0	0	0	0	0	0	0.6	0.3	0	0	0	0	0	0	1.2	2.7
193	4qyt	100	100	100	100	100	100	100	100	100	100	92	94	88.9	91.9	89.4	74.6	100	100	100	100	100	100	100	97.9	100	100	100	100	100	100	100	92.6	100	100	100	98	100	100	92.6	76.2	100	100	80	86	88.9	81.1	75.5	63
194	5i1v	100	30	20	12	12.2	12.1	12	11.4	0	0	4	10	8.2	7.1	9.6	10.4	0	50	40	34	34.7	32.3	25.3	21.1	0	30	24	18	18.4	21.2	18.1	19.9	0	0	0	0	0	0	0	0	0	0	0	0	0	0	0	0
195	5bp3	0	60	36	40	42.9	41.1	23.4	20.6	100	70	40	50	39.3	51.8	40.4	26.6	100	80	52	36	53.6	35.7	35.5	31.6	0	70	56	48	60.7	44.6	34	29.1	0	0	0	0	0	0	0	0	0	0	0	0	0	0	0	0
196	1np6	100	100	100	100	100	100	100	100	0	20	32	30	33.3	25.8	32.1	38.2	100	100	100	100	100	100	100	100	100	100	100	100	100	100	97.4	91.7	100	100	100	100	100	100	98.7	86.6	100	100	100	100	100	100	93.6	82.2
197	2i2l	100	100	92	96	91.7	92	93.7	92.1	0	10	12	26	8.3	12	20.6	17.3	100	100	92	92	100	92	93.7	85	0	40	60	70	50	60	68.3	53.5	0	40	40	38	41.7	40	36.5	25.2	0	0	0	6	0	0	4.8	3.2
198	5x4t	100	100	100	100	100	100	100	99.4	100	100	100	96	97.1	95.7	92	86.6	100	100	100	100	100	100	100	98.6	100	100	100	100	100	100	92.6	84.6	100	100	100	94	91.4	92.9	80.6	66.9	100	80	72	68	77.1	60	46.3	36.6
199	1ku9	100	100	100	100	100	100	95.9	94.5	100	50	40	36	50	41.4	28.8	26	100	80	84	80	85.7	79.3	78.1	75.3	100	100	100	90	100	96.6	86.3	77.4	100	100	64	62	100	62.1	58.9	52.7	0	0	0	12	0	3.4	15.1	13.7
200	4xcv	100	100	100	100	100	100	100	93.7	100	90	96	84	90.3	77.8	71.5	55.5	100	100	100	100	100	100	100	92.7	100	100	100	100	100	100	98.1	85.8	100	100	84	88	87.1	87.3	79.1	67.8	100	100	100	94	100	92.1	69.6	54.3
201	5o70	100	90	92	92	93.8	92.2	88.8	83.9	100	40	40	44	46.9	37.5	36	29.7	100	100	100	98	100	98.4	89.4	82.4	100	100	100	98	100	96.9	90.1	79.6	100	100	100	100	100	96.9	77.6	68.7	100	100	100	96	96.9	93.8	75.2	51.7
202	2oqo	0	10	8	6	5.6	8.3	8.9	6.1	0	0	0	0	0	0	0	1.1	0	0	0	0	0	0	1.1	1.1	0	0	0	0	0	0	0	0	0	0	4	6	0	2.8	5.6	7.2	0	10	4	14	5.6	11.1	16.7	14.4
203	5lus	100	100	100	100	100	100	100	100	100	100	100	100	100	100	100	100	100	100	100	100	100	100	100	100	100	100	100	100	100	100	100	100	100	100	88	80	100	100	88	80	0	10	8	18	0	10	8	18
204	2a4x	100	100	100	100	100	100	100	100	100	100	100	100	100	100	100	96.9	100	100	100	100	100	100	100	99.2	100	100	100	100	100	100	100	100	100	100	100	100	100	100	100	82.8	100	100	100	100	100	100	100	81.3
205	4aec	100	100	100	100	100	100	100	95.9	0	50	52	44	48.4	46.8	41.4	38.2	100	100	100	100	100	100	98.7	96.2	100	100	100	100	100	96.8	98.1	92.4	0	40	32	32	32.3	33.9	19.7	17.5	0	10	20	18	16.1	19.4	22.3	18.2
206	2b0a	100	100	100	100	100	100	100	100	100	90	68	54	66.7	59.5	55.9	54.8	100	100	100	100	100	100	100	100	100	100	100	100	100	100	100	97.3	100	100	100	100	100	100	93.5	84.9	0	30	36	36	33.3	35.1	43	42.5
207	1iq6	100	100	100	100	100	100	100	100	100	100	100	96	100	100	90.9	90.2	100	100	100	100	100	100	100	99.2	100	100	100	100	100	100	100	99.2	100	100	92	94	100	92.3	87.9	70.5	100	100	96	80	100	96.2	74.2	57.6
208	2eq5	100	100	100	100	100	100	100	98.1	100	70	72	72	71.4	76.2	63.2	54.9	0	0	0	0	0	0	0	0	100	100	88	76	100	83.3	66	52.6	100	100	96	82	95.2	90.5	66	45.1	100	80	52	50	52.4	52.4	43.4	40.4
209	3gzr	100	100	100	100	100	100	100	96.4	100	100	88	88	100	88.9	79.7	71.2	100	100	92	84	100	92.6	78.3	79.9	100	100	100	96	100	100	91.3	83.5	100	90	96	98	92.3	96.3	89.9	72.7	0	80	60	46	76.9	59.3	42	40.3
210	6cfy	100	100	100	100	100	100	100	100	100	100	100	100	100	100	100	98.5	100	100	100	96	100	100	97	94	100	100	100	100	100	100	100	98.5	100	100	92	96	100	100	93.9	94	100	90	72	62	100	84.6	63.6	59.7
211	2own	100	100	100	100	100	100	100	100	0	60	52	54	52	54	43.2	37.8	100	100	100	100	100	100	100	98	100	100	100	100	100	100	99.2	88.4	100	100	88	82	88	82	71.2	59.4	0	10	16	18	16	18	16	12.7
212	2gv8	0	20	12	12	14	8	7.3	6.2	0	0	0	0	0	0	0	0	0	0	0	0	0	1.1	1.4	3.2	0	10	8	6	4.7	6.9	4.6	5.3	0	0	8	12	9.3	11.5	14.6	11.9	0	0	0	0	0	0	0	0
213	5ytq	100	100	96	96	100	100	96.9	96.9	100	100	100	100	100	100	100	100	100	100	96	98	100	100	96.9	98.5	100	100	100	100	100	100	100	100	100	100	92	94	100	92.3	93.8	87.7	100	100	88	68	100	100	87.5	63.1
214	5d3a	0	10	16	10	12.5	12.5	12.2	7.3	0	0	8	6	0	6.3	7.3	4.9	100	60	52	48	50	50	46.3	35.4	0	0	12	8	0	12.5	7.3	9.8	0	0	0	0	0	0	0	4.9	100	100	96	92	100	100	95.1	82.9
215	5znm	0	0	0	0	0	0	0	0.6	0	0	0	0	0	0	0	0	0	0	4	6	8.6	4.2	2.8	3.4	100	60	60	44	51.4	39.4	28.7	21.3	0	0	0	2	0	4.2	5.1	7.8	0	0	0	0	0	0	0	0
216	1d7m	100	100	100	100	100	100	100	100	100	100	100	100	100	100	100	99	100	100	100	100	100	100	100	99	100	100	100	100	100	100	100	100	100	100	100	100	100	100	100	100	0	30	40	28	30	40	28	34.7
217	6jdh	100	100	100	100	100	100	100	96.9	100	100	92	86	89.7	84.5	63.4	51.5	100	100	100	100	100	100	99.3	91.8	100	100	100	100	100	100	95.2	85.9	0	40	44	58	41.4	58.6	66.9	59.5	100	100	84	86	82.8	87.9	71	49.1
218	4pkm	0	0	0	0	0	0	0	0	0	0	0	0	0	0	0	0	0	0	0	0	0	0	0	0	0	0	0	0	0	0	0	0	0	0	0	0	0	0	0.7	0.3	0	0	0	0	0	0	0	0
219	3gk7	100	100	100	100	100	100	97.8	89.5	100	80	80	62	63.6	55.1	52.5	45.2	100	100	100	100	100	100	98.7	90.8	100	100	100	100	100	100	93.7	83.4	100	100	100	96	95.5	91	80.7	65.5	0	10	20	20	18.2	18	13.9	11.4
220	4nes	100	100	100	100	100	100	93.8	74.7	100	90	96	64	80	53.5	35.4	30.1	0	30	24	20	20	22.5	19.7	21.6	100	80	88	76	80	66.2	49.4	40.7	0	0	0	0	0	0	0	0	0	30	32	30	31.4	32.4	19.1	15.2
221	2i46	100	80	56	52	69.2	53.8	52.2	47	100	60	48	38	53.8	46.2	31.3	26.9	100	40	44	38	38.5	42.3	34.3	29.1	0	0	0	0	0	0	0	0	0	0	0	10	0	0	7.5	5.2	0	0	8	6	7.7	7.7	4.5	5.2
222	6u11	100	100	100	100	100	100	94.9	79.1	0	60	52	48	51.6	41.3	28.5	23.7	100	100	96	86	96.8	84.1	66.5	50.6	0	40	44	46	48.4	39.7	34.8	32	0	0	0	0	0	0	0	0	0	0	0	0	0	0	5.1	7
223	5x7f	100	100	100	100	100	100	100	95.5	100	90	80	60	73.7	66.7	46.5	37.9	100	100	100	96	100	100	92.9	76.8	100	100	100	100	100	100	96	91.4	100	50	20	12	26.3	12.8	22.2	22.7	100	70	68	56	63.2	61.5	42.4	37.4
224	6r1m	100	100	100	100	100	100	100	98.6	100	100	100	100	100	100	90.6	75.6	100	100	100	100	100	100	100	97.4	100	100	100	100	100	98.8	95.3	84.3	100	100	100	100	100	97.6	96.2	71.7	100	100	96	92	92.9	72.9	60.6	44.3
225	1je5	0	0	4	8	5.9	5.9	8.2	4.7	0	0	0	0	0	0	0	0.6	0	0	0	0	0	0	0	0	0	0	0	0	0	0	0	0	0	0	0	0	0	0	0	0	0	0	0	0	0	0	0	1.2
226	6l1l	100	90	92	96	94.6	97.3	93	87.7	100	100	100	100	100	100	96.8	82.7	100	100	100	98	97.3	97.3	92.5	86.9	100	100	100	98	100	97.3	94.7	86.1	100	100	100	86	91.9	82.7	57.2	40.8	100	100	88	84	81.1	74.7	64.7	48
227	6if6	100	100	100	98	100	100	95.4	94.7	100	100	100	100	100	100	100	96.9	100	90	96	98	92.3	96.2	93.8	92.4	100	100	100	96	100	100	96.9	89.3	0	0	0	0	0	0	0	0	100	100	80	64	100	80.8	61.5	60.3
228	3d40	0	50	44	44	44	44	31.7	28.6	100	70	48	38	48	38	30.2	29.8	100	100	88	76	88	76	57.1	44.4	100	100	100	98	100	98	93.7	81	100	50	56	50	56	50	27.8	23.4	100	20	16	14	16	14	7.9	9.1
229	4yt2	100	100	100	100	100	100	100	99.4	100	100	92	92	91.2	91.2	88.9	82.2	100	100	100	100	100	100	98.2	95.3	100	100	100	98	100	98.5	98.2	95.9	100	100	100	98	100	91.2	87.1	72.9	100	70	48	40	50	33.8	25.7	25.4
230	4rxj	100	40	28	20	40	33.3	18.5	18.5	0	0	4	10	0	4.8	11.1	20.4	0	10	8	4	10	9.5	3.7	3.7	100	50	40	42	50	47.6	40.7	38.9	0	0	0	0	0	0	0	0	0	0	0	0	0	0	1.9	4.6
231	4fei	100	100	100	100	100	100	100	100	100	60	72	74	60	65	72.5	65.7	100	100	100	100	100	100	100	100	100	100	100	100	100	100	100	97.1	100	100	100	100	100	100	100	90.2	100	100	96	94	100	100	94.1	77.5
232	3gwr	100	100	96	94	100	95.8	95.1	91.8	100	70	76	74	66.7	75	73.8	68.9	100	100	100	100	100	100	100	99.2	100	100	100	100	100	100	100	100	100	100	100	100	100	100	96.7	87.7	0	40	40	32	41.7	37.5	27.9	29.5
233	5b1q	100	100	100	100	100	100	94.6	88.2	0	0	0	0	0	10.1	12.1	13.4	100	100	100	100	100	100	91.1	77.9	100	100	100	88	88.6	83.1	74.1	68.3	100	100	100	100	100	89.9	54	31.9	0	80	68	74	72.7	55.1	35.7	24.3
234	3mtq	100	100	100	100	100	100	100	100	100	100	100	100	100	100	100	86	100	100	100	100	100	100	100	100	100	100	100	100	100	100	100	97.8	100	100	100	100	100	100	97.1	94.1	100	100	100	90	100	100	80.9	64
235	1go8	0	0	0	0	0	0	0	0	0	0	0	0	0	0	0	0	0	0	0	0	0	0	0	0.7	0	0	0	2	2.2	3.3	2.2	3	0	0	0	0	0	0	0	0	0	0	0	0	0	0	0	0
236	1tlk	0	0	8	8	0	10	7.8	20.4	0	0	4	2	0	5	2	1	0	10	20	14	10	20	13.7	7.8	0	20	16	10	20	10	9.8	10.7	0	0	12	22	0	10	21.6	21.4	0	0	0	0	0	0	0	0
237	2i71	0	0	0	0	0	0	0	0	0	0	0	0	0	0	0	0	0	0	0	0	0	0	0	0	0	0	0	0	0	0	0	0	0	0	0	0	0	0	0	0	0	0	0	0	0	0	0	0
238	5gpo	0	0	12	14	0	8.3	15	14.1	0	10	16	22	16.7	16.7	23.3	28.1	0	70	44	38	58.3	45.8	38.3	28.9	100	80	60	50	66.7	58.3	45	32.2	100	50	40	54	58.3	41.7	48.3	32.2	0	0	0	10	0	0	10	8.3
239	2csu	100	100	100	96	97.6	95.2	89	72.8	0	0	0	24	17.1	31.3	25.4	21.7	100	90	96	92	95.1	92.8	84.7	68	100	100	100	100	100	92.8	78	60.9	100	100	92	84	85.4	67.5	54.5	40.1	0	40	56	58	56.1	54.2	43.5	39.1
240	2g6t	0	0	0	0	0	0	0	0	0	0	0	0	0	0	2.7	4.4	0	0	0	0	0	0	0	0	0	0	0	0	0	0	0	0.7	0	0	0	0	0	0	2	1.7	0	0	0	0	0	0	0.7	2.7
241	3e07	100	100	100	100	100	100	100	98.9	100	90	56	42	87.5	70.6	43.2	35.2	100	100	100	100	100	100	100	97.7	100	80	88	76	87.5	82.4	77.3	59.1	100	100	80	62	100	94.1	65.9	55.7	100	60	64	52	62.5	64.7	50	51.1
242	6o2u	100	60	52	34	46.2	50	30.3	22	0	0	0	0	0	0	0	0	100	30	52	44	38.5	50	37.9	32.6	0	0	0	0	0	0	0	0.8	100	80	72	56	76.9	69.2	53	42.4	0	0	0	2	0	0	1.5	3
243	3k0z	100	100	100	100	100	100	100	96.6	100	100	88	92	92.9	89.7	86.3	74.7	100	100	92	94	92.9	93.1	95.9	88.4	100	100	100	96	100	96.6	95.9	88.4	100	100	96	90	92.9	96.6	90.4	76.7	0	60	64	52	64.3	62.1	46.6	39.7
244	6u1r	0	40	40	44	47.1	44.1	36.5	30.3	0	0	8	16	14.7	17.6	25.3	25.6	100	80	80	78	79.4	72.1	52.9	39.4	100	100	100	98	100	95.6	88.2	67.6	100	30	28	22	26.5	25	21.2	16.2	0	0	0	0	0	0	0	0
245	3b42	100	50	40	28	50	40	22.6	19.2	100	90	60	42	75	60	35.5	22.4	100	50	32	26	41.7	32	24.2	17.6	0	0	16	20	0	16	17.7	17.6	0	0	12	16	0	12	16.1	17.6	0	20	12	10	16.7	12	8.1	12.8
246	2ia0	100	100	100	100	100	100	100	100	100	80	88	82	80	86.7	76.3	68.6	100	100	100	100	100	100	100	100	100	100	100	100	100	100	97.4	90.9	100	100	100	96	100	100	97.4	93.5	100	100	100	90	100	100	84.2	75.8
247	3qoo	100	100	100	100	100	100	100	100	100	100	100	94	100	100	89.2	64.6	100	100	100	100	100	100	100	100	100	100	100	100	100	100	100	99.2	100	100	100	92	100	100	93.8	79.2	100	100	92	78	100	92.3	64.6	44.6
248	2ibd	100	100	100	100	100	100	100	97.8	100	100	100	92	100	94.6	90.3	79.6	100	100	100	100	100	100	100	97.8	100	100	100	100	100	100	96.8	87.6	100	100	92	96	88.9	94.6	92.5	88.2	100	80	72	76	72.2	75.7	73.1	64
249	4l8j	100	10	20	16	18.8	12.5	8.1	6.8	0	0	0	0	0	0	0	0.3	0	0	0	0	0	0	0	0	0	0	0	0	0	0	0	0	0	0	16	12	12.5	9.4	9.9	5.6	0	0	0	0	0	0	0	0.6
250	4q51	100	100	100	100	100	100	100	98.5	100	50	60	54	57.7	53.8	42	34.4	100	100	100	100	100	100	97.7	89.3	100	100	96	90	96.2	88.5	72.5	61.1	100	70	88	66	88.5	67.3	43.5	31.3	100	80	52	46	50	48.1	42	29.4
251	1z05	100	100	100	100	100	100	95.5	81.3	100	100	100	96	100	94.9	84.8	67.4	100	100	100	100	100	100	92.9	78.5	100	100	100	98	97.4	93.7	82.3	69.4	100	80	68	64	69.2	64.6	59.1	50	100	60	64	60	64.1	59.5	47.5	36.6
252	1qpp	0	10	24	22	20	24.4	22.5	18.5	100	80	60	52	65	58.5	30.4	21	0	0	4	4	5	4.9	5.9	5.4	100	80	76	60	75	63.4	43.1	33.2	0	0	4	8	0	9.8	8.8	11.7	0	0	12	16	15	14.6	13.7	11.2
253	4zi8	0	0	0	0	0	0	0	0	0	0	0	2	3.2	1.6	1.9	2.9	0	0	0	0	0	0	0	0	0	0	0	0	0	0	0	0	0	0	0	0	0	0	0	0	0	0	0	0	0	0	0	0
254	5ufh	100	100	100	98	100	96.2	94	85.4	100	70	56	46	53.8	47.2	36.8	28.1	100	100	96	96	96.2	96.2	94	85.4	100	100	100	92	100	92.5	85.7	74.5	100	30	52	42	50	39.6	20.3	21.3	100	50	56	50	53.8	49.1	35.3	30.7
255	5jnq	100	90	84	58	76.7	49.2	37.9	31.6	0	0	0	0	0	0	0.7	0.3	0	0	0	0	0	0	0	0	0	0	0	0	0	0	0	0	0	0	0	0	0	0	0	0	0	0	0	0	0	0	5.9	6.8
256	4u83	100	10	8	24	21.6	33.8	37.3	35.1	0	10	36	34	29.7	31.1	42.2	35.1	100	80	76	80	78.4	82.4	68.1	56.5	0	0	8	14	13.5	14.9	21.6	18.9	0	0	16	14	13.5	9.5	13.5	16.8	0	30	24	28	24.3	24.3	20	17.6
257	5v0r	0	10	12	24	7.1	17.2	22.2	25.5	0	0	0	0	0	0	0	0	0	0	0	2	0	0	2.8	6.2	100	30	36	42	42.9	34.5	43.1	42.8	100	10	4	6	7.1	3.4	6.9	9	0	0	0	0	0	0	0	0
258	1hci	0	0	8	14	12.8	14.7	15.6	15.2	0	0	0	0	0	0	0	0	0	0	0	0	0	0	0.4	0.8	0	0	4	2	2.1	3.2	2.5	2.7	0	0	0	0	0	0	0	0	0	0	0	0	0	0	0	0
259	2i00	100	100	100	100	100	100	96.5	77	100	60	72	62	69.2	54.4	40.4	27.8	100	100	100	100	100	98.7	84.8	67.9	100	90	92	88	89.7	91.1	83.8	70.7	100	100	100	98	100	96.2	76.3	61.1	0	60	40	32	30.8	32.9	24.7	19.9
260	4jnh	100	100	100	100	100	100	95.1	87.9	100	90	96	78	93.8	97	68.3	50.3	0	10	20	14	12.5	15.2	13.4	11.5	100	100	96	94	100	97	85.4	77	100	100	100	100	100	100	97.6	78.2	100	100	84	60	93.8	75.8	50	31.5
261	4xso	100	80	64	58	58.3	54.2	41.8	31	100	80	72	62	63.9	61.1	45.1	33	100	80	52	42	50	41.7	29.1	20.9	100	50	60	64	58.3	59.7	45.1	31.6	0	0	0	0	0	0	0	0	0	10	20	34	27.8	31.9	26.9	22.3
262	3hcy	100	100	72	56	92.9	75	49.3	41.3	100	90	80	72	85.7	78.6	69	55.9	0	0	0	12	0	7.1	11.3	12.6	0	0	28	42	0	28.6	45.1	38.5	0	0	4	16	0	3.6	18.3	25.2	0	30	32	20	28.6	28.6	18.3	18.9
263	3gyb	100	100	100	98	100	97.9	95.9	86.8	100	90	64	58	66.7	56.3	39.7	31.8	100	100	100	98	100	97.9	90.1	82.6	100	100	96	96	95.8	95.8	87.6	77.3	0	0	0	0	0	0	0	0.8	0	30	24	20	25	20.8	23.1	21.9
264	6bl7	100	100	100	100	100	100	100	97.8	100	100	96	86	100	100	89.1	77.4	100	90	92	94	100	88.9	93.5	91.4	100	100	92	86	100	94.4	84.8	81.7	100	100	100	96	100	100	95.7	94.6	100	100	80	70	100	83.3	69.6	59.1
265	3cng	0	40	48	54	47.1	55.9	50	42.4	100	90	72	50	88.2	61.8	44.2	37.8	100	100	100	94	100	91.2	88.4	76.2	100	90	84	86	82.4	85.3	73.3	57.6	100	100	56	52	82.4	58.8	57	41.9	100	60	56	52	58.8	52.9	46.5	34.3
266	6gd1	0	0	0	0	0	0	0	0	100	10	4	2	5.6	2.7	1.1	2.7	0	0	0	0	0	0	0	0	0	10	4	2	5.6	2.7	1.1	0.5	0	0	0	0	0	0	0	0	0	0	0	0	0	0	0	0
267	5t3u	100	100	100	100	100	100	100	100	100	100	100	98	100	100	98.5	90.4	100	100	100	100	100	100	100	100	100	100	100	100	100	100	100	100	100	100	100	100	100	100	100	95.6	0	10	12	16	15.4	11.1	20.6	25.7
268	4fbl	100	100	84	76	83.3	77.6	64.8	54.7	100	90	80	56	83.3	57.1	42.6	38.4	0	0	0	0	0	0	0	0	100	60	36	30	37.5	30.6	27	20	100	60	24	22	25	20.4	26.2	23.7	0	10	8	4	8.3	4.1	4.1	3.7
269	4ymr	0	10	16	18	8.3	16	17.2	17.1	0	20	16	10	25	16	10.9	12.4	0	0	12	14	0	12	15.6	17.8	0	0	0	0	0	0	0	0	0	0	0	0	0	0	0	0	0	0	4	4	0	4	7.8	5.4
270	6npc	100	100	100	100	100	100	99.5	97.8	0	10	16	16	13.5	24.3	23.2	23.5	100	100	100	100	100	100	100	96	100	100	96	96	97.3	95.9	88.6	81.9	100	100	100	94	94.6	93.2	84.3	76.6	100	90	68	48	59.5	43.2	34.1	33.4
271	1e6u	100	100	100	100	100	100	96.8	82.9	100	100	84	74	83.9	66.7	53.5	43.8	100	100	96	94	96.8	90.5	86	70.8	0	80	92	80	93.5	74.6	65.6	56.8	100	100	100	88	93.5	87.3	75.8	60.6	100	40	32	24	29	22.2	18.5	14
272	5by7	100	100	100	100	100	100	98.7	96.7	100	100	92	92	93.3	93.3	78.8	67.2	100	100	100	100	100	100	97.4	95.7	100	100	96	92	93.3	93.3	88.7	86.1	100	100	96	86	80	86.7	80.8	78.5	0	20	24	18	23.3	18.3	21.2	17.2
273	4wwf	100	100	100	100	100	100	100	94.6	100	100	100	100	100	100	98.2	84.7	100	100	100	98	100	100	98.2	96.4	100	100	100	94	100	100	94.5	82.9	100	100	88	82	100	86.4	78.2	72.1	100	90	88	80	90.9	86.4	78.2	70.3
274	1lxe	0	20	24	28	22.2	27.8	28.3	28.3	0	10	16	16	11.1	16.7	17.4	16.3	100	30	24	22	33.3	27.8	23.9	14.1	0	0	24	12	0	27.8	13	9.8	0	0	8	10	0	0	10.9	18.5	0	0	4	10	0	0	8.7	17.4
275	6kju	100	90	72	62	77.3	65.9	51.8	40.3	100	100	80	70	77.3	70.5	53.6	44.3	0	60	72	70	68.2	68.2	63.6	52.5	100	90	92	80	90.9	81.8	65.5	56.6	0	60	56	68	59.1	68.2	56.4	38	100	80	60	64	63.6	59.1	56.4	42.5
276	3fjs	100	100	100	100	100	100	100	98.1	100	100	96	82	100	95	82.4	73.8	100	100	100	100	100	100	100	98.1	100	100	100	100	100	100	100	99	100	100	92	88	100	100	88.2	79.6	100	100	96	94	100	95	94.1	73.8
277	2a1s	100	100	100	100	100	98.7	93.3	71.3	100	90	80	80	84.6	60.3	52.8	36.9	100	90	68	60	61.5	52.6	46.7	34.9	100	100	96	98	97.4	98.7	83.6	61.8	0	0	0	0	0	0	0	0	100	100	100	86	94.9	60.3	37.4	24.6
278	5oka	100	100	100	100	100	100	90.9	74	100	90	72	52	54.3	47.8	35.5	29	0	0	0	0	0	1.1	1.3	1.5	100	100	100	96	97.8	88	75.3	62.1	0	40	24	30	32.6	31.5	24.2	18	0	0	0	0	0	0	0	0.2
279	5yti	0	0	0	0	0	0	0	2.2	0	0	0	0	0	0	0.6	2.5	0	0	0	0	0	0	0	0	0	0	0	0	0	1.6	1.9	2.8	0	0	0	0	0	0	0	0	0	0	0	2	0	3.1	2.5	4
280	3wx4	0	0	0	0	0	0	0	0	0	0	0	0	0	0	0	0	0	0	0	0	0	0	0	0	0	0	0	0	0	0	0	0	100	30	24	16	33.3	26.3	16.3	14.3	100	10	12	22	11.1	15.8	22.4	27.6
281	4wpy	100	100	100	100	100	100	100	100	100	100	100	100	100	100	100	97.7	100	100	100	100	100	100	100	100	100	100	100	100	100	100	100	100	100	100	100	100	100	100	100	100	100	100	100	98	100	100	97.7	90.9
282	5ynx	100	90	80	84	81.8	87	86.2	80.3	100	80	80	62	81.8	82.6	56.9	42.7	100	100	92	92	100	91.3	91.4	73.5	100	100	92	86	100	95.7	84.5	82.1	100	40	20	30	36.4	21.7	25.9	20.5	100	50	20	16	45.5	21.7	19	13.7
283	5lxe	100	100	100	100	100	100	100	99	100	90	96	96	96.7	96.7	88.2	73.4	100	100	100	100	100	100	100	97.7	100	100	100	100	100	100	98.7	92.1	100	100	92	96	93.3	96.7	90.1	78.6	100	100	96	90	93.3	88.3	82.2	68.1
284	3if4	0	0	0	0	0	0	0	2.1	0	0	0	4	0	0	4.2	4.1	0	0	0	2	0	0	2.1	6.2	100	20	8	8	22.2	10.5	6.3	12.4	100	100	80	60	100	73.7	62.5	48.5	0	10	4	4	11.1	5.3	4.2	4.1
285	4ij5	100	100	100	100	100	100	95.2	89.1	100	100	84	80	81	78.6	68.6	54	100	70	72	74	71.4	76.2	61	51.7	100	100	92	82	95.2	83.3	70.5	53.6	100	60	56	40	57.1	38.1	30.5	25.1	100	100	88	72	95.2	76.2	51.4	38.4
286	3t2l	0	0	0	0	0	0	0	0	0	0	0	0	0	0	0	0.4	100	10	12	16	14.8	14.8	13.2	11	0	20	12	18	11.1	16.7	10.3	7.4	0	0	0	0	0	0	0	0	0	20	12	10	11.1	9.3	8.1	7.4
287	5mlt	0	0	0	0	0	0	0	0	0	0	0	0	0	0	0	0	0	0	0	0	0	0	0	0	0	0	0	4	2.3	4.5	4.5	5.1	0	0	0	0	0	0	0	0.4	0	10	8	8	6.8	5.6	3.1	4.9
288	5tfp	100	100	100	94	100	100	100	94.5	100	100	84	72	100	100	81.5	70.9	100	100	100	96	100	100	100	94.5	100	100	100	100	100	100	100	98.2	100	100	92	90	100	100	88.9	83.6	100	100	96	86	100	100	96.3	85.5
289	4p5w	0	60	44	46	46.7	49.2	44.4	37.6	0	0	0	0	0	0	0	0.3	0	0	0	0	0	0	0	0	0	0	4	6	3.3	6.6	6.5	4.2	0	0	0	0	0	3.3	8.5	14.1	0	0	0	0	0	0	0	0
290	5vlg	100	100	100	100	100	100	93.6	89.9	100	100	100	100	100	100	96.8	84	100	100	100	100	100	100	95.7	88.8	100	100	88	88	94.4	89.2	91.5	86.2	100	100	96	92	100	94.6	92.6	79.8	100	100	96	80	94.4	86.5	74.5	59
291	3hs3	100	100	100	100	100	100	97	86.4	100	100	100	100	100	100	67.4	46.6	100	100	100	98	100	98.1	88.6	73.1	100	100	100	94	100	94.2	82.6	68.9	100	80	84	68	84.6	67.3	45.5	38.6	100	40	24	20	26.9	23.1	18.9	13.6
292	4o5a	0	70	72	70	72	70.6	73.6	70.3	100	90	64	52	64	52.9	41.1	29.3	100	90	84	74	84	74.5	68.2	61	100	80	76	68	76	66.7	63.6	57.5	0	0	12	10	12	9.8	11.6	7.3	0	10	16	12	16	11.8	11.6	11.6
293	1vio	0	0	0	0	0	0	0	0	0	0	0	0	0	0	0	0.4	0	0	0	0	0	0	0	0	0	0	0	0	0	0	0	0	0	0	0	0	0	0	0	0.9	0	0	0	4	0	2.2	1.7	1.7
294	5ykx	100	80	84	70	81.8	82.6	65.5	54.7	100	70	60	52	72.7	65.2	51.7	47.9	100	80	60	46	81.8	60.9	41.4	28.2	0	50	28	26	45.5	30.4	24.1	20.5	0	20	12	24	18.2	8.7	22.4	20.5	0	30	36	32	27.3	34.8	32.8	25.6
295	3boq	100	100	100	100	100	100	98.5	91.6	100	100	92	82	100	92.3	78.5	69.5	100	100	100	98	100	100	96.9	92.4	100	100	100	92	100	100	92.3	87.8	100	100	96	86	100	96.2	83.1	77.1	100	70	76	80	69.2	76.9	73.8	63.4
296	5ote	100	60	32	20	25	16	10.8	8.8	100	100	56	48	47.5	40.7	35.5	29.7	100	30	32	26	25	27.2	27.1	21.6	100	100	92	84	90	82.7	77.3	68.3	100	100	76	66	75	63	44.8	31.2	100	80	60	50	52.5	42	30	19.2
297	4rk4	100	100	100	100	100	100	100	91.1	100	100	100	98	100	96.3	85.9	73.7	100	100	100	100	100	100	98.5	83.7	100	100	100	100	100	100	88.9	78.9	100	80	76	72	77.8	68.5	51.1	33.7	100	100	88	64	88.9	59.3	43	33
298	3lqn	0	0	0	0	0	0	0	0	100	100	100	92	100	100	87	76.8	0	0	0	0	0	0	0	0	100	100	92	86	100	92.6	82.6	80.4	100	100	96	96	100	96.3	82.6	70.3	100	90	60	60	84.6	63	55.1	42.8
299	4q52	100	100	100	96	100	100	96.3	89.4	100	30	32	42	25	46.9	40	41	100	100	96	96	100	96.9	93.8	88.2	100	80	84	74	81.3	78.1	68.8	59.6	100	60	60	74	50	62.5	68.8	68.3	0	20	16	24	25	18.8	31.3	31.1
300	2d8d	100	100	100	100	100	100	100	100	100	100	100	100	100	100	100	100	100	100	100	100	100	100	100	100	100	100	100	100	100	100	100	100	100	100	100	100	100	100	100	100	100	100	92	88	100	93.8	90	86.3
	Average	75.6667	73.7333	72.92	72.1133	72.837	72.364	70.1927	66.5853	66	61.5333	58.5867	55.0333	58.9397	56.0337	49.9013	44.067	70.3333	68.4667	67.28	66.1333	67.5783	66.7373	64.2107	60.319	70	68.3333	66.84	64.96	67.001	65.3083	61.3527	56.0493	59.6667	57.6	56.2267	54.3933	56.8233	54.5643	50.2733	44.1577	47	46.7	43.3467	39.9333	44.923	41.3417	35.9123	30.732
Supplementary Data 1c: Precision (%) of inter-protein contact prediction by PPLM-Contact, DeepInter, CDPred, DeepHomo2.0, and GLINTER on the CASP_Homodimer43 test set using experimental monomer structures.
No.	Target ID	PPLM-Contact								PLMGraph-Inter								DeepInter								CDPred								DeepHomo2								GLINTER
		top 1	top 10	top 25	top 50	top L/10	top :/5	top L/2	topL	top 1	top 10	top 25	top 50	top L/10	top L/5	top L/2	topL	top 1	top 10	top 25	top 50	top L/10	top L/5	top L/2	topL	top 1	top 10	top 25	top 50	top L/10	top L/5	top L/2	topL	top 1	top 10	top 25	top 50	top L/10	top L/5	top L/2	topL	top 1	top 10	top 25	top 50	top L/10	top L/5	top L/2	topL
1	T0965o	0	0	8	28	4.8	21.4	31.1	28.8	0	0	0	0	0	0	0	0	0	0	0	0	0	0	0	0	0	0	0	0	0	0	0	0	0	0	0	6	0	4.8	4.7	5.2	0	0	4	14	4.8	11.9	16	18.4
2	T0966o	0	0	20	26	26.5	22.4	15.9	11.8	0	0	0	0	0	0	0	0	0	0	0	0	0	0	0	0	0	0	0	0	0	0	0	0	0	0	0	0	0	0	0	0	0	0	0	0	0	0	0.4	0.4
3	T0970o	0	0	0	0	0	0	0	0	100	80	44	32	87.5	68.8	33.3	29.8	100	70	44	30	62.5	56.3	28.6	33.3	0	20	16	12	12.5	18.8	9.5	13.1	0	0	4	4	0	0	2.4	2.4	0	20	20	16	12.5	25	19	11.9
4	T0973o	100	100	100	100	100	100	100	100	100	100	100	96	100	100	95.3	80.5	100	100	100	100	100	100	100	100	100	100	100	100	100	100	100	97.7	100	100	100	100	100	100	100	94.5	0	60	28	24	50	28	23.4	27.3
5	T0976o	100	50	56	54	54.2	55.1	51.6	43.7	0	10	8	8	8.3	8.2	7.4	6.5	100	90	88	82	87.5	81.6	73.8	60.8	0	0	0	0	0	0	0	0	100	100	76	72	75	73.5	50	31.4	0	20	16	10	16.7	10.2	10.7	8.6
6	T0984o	0	0	0	0	1.6	3.2	8.4	7.9	NA	NA	NA	NA	NA	NA	NA	NA	100	100	92	92	88.7	85.5	74.2	60.7	100	80	52	46	50	49.2	47.1	41.7	NA	NA	NA	NA	NA	NA	NA	NA	0	0	4	10	8.1	8.9	8.4	7.9
7	T0991o	100	70	52	58	63.6	54.5	58.2	50.5	100	100	92	86	100	90.9	85.5	70.3	100	100	100	100	100	100	100	97.3	100	60	48	40	54.5	50	38.2	39.6	100	100	68	56	100	72.7	60	49.6	0	0	4	8	0	4.5	7.3	10.8
8	T0997o	100	100	96	94	94.4	97.2	84.8	77.7	0	0	0	0	0	0	1.1	0.5	0	0	0	0	0	0	4.3	8.2	0	0	0	0	0	0	0	0	0	0	0	0	0	0	0	0	0	10	8	16	5.6	11.1	9.8	10.3
9	T0998o	100	100	100	100	100	100	100	100	100	100	100	98	100	100	91.6	77.1	100	90	84	82	87.5	84.8	81.9	73.5	0	0	0	0	0	0	0	0	100	100	92	72	93.8	90.9	59	47.6	0	0	0	0	0	0	3.6	9
10	T1001o	0	0	0	0	0	0	0	4.3	0	10	12	14	7.7	11.1	10.1	9.4	0	0	0	0	0	0	1.4	2.9	0	30	16	10	23.1	14.8	8.7	8.6	0	0	20	16	23.1	18.5	13	6.5	0	0	0	0	0	0	1.4	2.2
11	T1003o	100	100	100	100	100	100	100	100	100	100	100	98	100	87.1	79	68.7	100	100	100	100	100	100	99.5	99.1	100	100	100	100	100	98.8	96.7	88.8	100	100	100	100	100	100	100	91.4	100	90	80	76	81	68.2	57	45.3
12	T1006o	0	0	0	0	0	0	0	0	0	0	0	0	0	0	0	0	0	0	0	0	0	0	0	0	0	0	0	2	0	0	0	3.9	0	10	4	6	0	6.7	2.6	13	0	10	24	18	0	13.3	15.8	20.8
13	T1010o	100	100	92	88	95.2	88.1	81.9	67.3	100	90	64	48	66.7	50	39	29.9	100	20	40	32	42.9	31	33.3	30.3	0	0	8	10	4.8	9.5	17.1	16.1	0	0	0	6	0	2.4	16.2	16.6	100	80	72	56	76.2	64.3	35.2	25.1
14	T1016o	100	100	100	100	100	100	99	88.6	100	100	72	66	70	67.5	61.4	51	100	100	100	100	100	100	87.1	72.8	100	40	28	26	35	22.5	21.8	29.2	100	100	92	82	90	80	63.4	43.1	100	100	92	62	90	70	45.5	31.7
15	T1018o	0	0	0	0	0	0	1.8	4.5	0	0	4	12	9.1	12.1	10.2	8.1	0	0	0	0	0	3	4.8	9	0	30	28	32	27.3	31.8	29.9	21.3	0	0	0	0	0	0	7.2	9	0	0	0	0	0	0	0	0
16	T1032o	100	100	100	100	100	100	100	99.4	0	0	0	0	0	0	0	0	100	100	100	100	100	100	100	97.1	100	100	100	100	100	100	98.8	93.5	100	100	100	100	100	100	92.9	75.9	100	100	92	74	88.2	88.2	62.4	44.1
17	T1038o	0	0	0	0	0	0	0	2.7	100	90	76	70	77.8	73	67	60.6	100	80	76	68	83.3	67.6	62.8	51.1	0	70	64	52	66.7	56.8	45.7	31.9	0	0	4	4	0	5.4	14.9	8.5	100	50	36	32	33.3	29.7	22.3	15.4
18	T1054o	0	10	8	14	7.1	14.3	14.1	11.2	0	0	4	12	0	7.1	8.5	7	0	0	4	6	7.1	7.1	5.6	6.3	0	50	24	18	35.7	28.6	12.7	6.3	0	0	0	0	0	0	0	0	0	0	0	0	0	0	1.4	4.2
19	T1078o	100	100	100	92	100	100	93.5	96	100	90	92	72	91.7	92	62.9	54.4	100	100	100	96	100	100	96.8	95.2	100	100	100	94	100	100	91.9	76.8	100	30	44	30	33.3	44	30.6	24	0	40	24	14	33.3	24	11.3	9.6
20	T1083o	100	100	100	100	100	100	100	100	100	90	76	58	88.9	83.3	61.7	44.7	100	100	100	100	100	100	100	96.8	0	0	12	12	0	16.7	10.6	13.8	0	0	8	10	0	0	8.5	17	0	0	0	0	0	0	0	0
21	T1084o	100	100	100	100	100	100	100	100	100	100	100	92	100	100	100	93	100	100	100	98	100	100	97.1	94.4	100	80	88	88	85.7	85.7	91.4	88.7	100	60	56	48	71.4	71.4	42.9	35.2	100	100	100	98	100	100	100	95.8
22	T1087o	100	100	60	40	100	70.6	43.2	24.7	100	100	100	96	100	100	95.5	88.8	0	90	76	76	87.5	82.4	72.7	68.5	100	100	100	90	100	100	88.6	78.7	0	0	0	0	0	0	0	2.2	0	0	4	10	0	5.9	9.1	12.4
23	T1109o	100	100	100	100	100	100	100	97.3	100	100	100	96	100	97.7	87.3	70.6	100	100	100	100	100	100	100	97.7	100	100	100	100	100	100	100	95.5	100	100	100	96	100	97.7	81.8	70.1	100	100	100	92	100	97.7	68.2	47.5
24	T1110o	100	100	100	100	100	100	100	100	100	100	100	96	100	95.5	94.5	86.9	100	100	100	100	100	100	100	100	100	100	100	100	100	100	99.1	97.7	100	100	100	100	100	100	92.7	82.4	100	100	100	86	100	88.6	70.9	57.5
25	T1113o	100	100	100	100	100	100	100	100	0	50	44	48	50	51.5	48.2	43.1	0	10	20	26	12.5	21.2	22.9	20.4	100	40	28	20	31.3	21.2	18.1	18	0	40	24	16	25	24.2	12	11.4	0	40	44	38	50	42.4	28.9	24
26	T1121o	100	100	100	100	100	98.6	75.8	57.8	100	90	88	68	77.8	61.6	43.4	28.8	100	100	100	96	100	87.7	62.1	38.6	100	100	96	84	86.1	75.3	52.7	36.2	0	30	16	12	11.1	16.4	19.2	17	100	100	84	62	72.2	52.1	37.9	24.7
27	T1123o	100	100	100	100	100	100	100	97.2	100	100	92	72	90.5	76.2	65.4	48.6	100	100	100	100	100	100	95.3	84.6	0	20	32	28	33.3	28.6	23.4	18.7	0	0	0	0	0	0	0	0.9	0	0	0	0	0	0	5.6	4.2
28	T1124o	100	100	100	100	100	100	100	100	100	60	64	68	66.7	66.7	59.4	48.9	100	100	100	100	100	100	100	99.7	100	100	100	100	100	100	99.4	94.4	100	100	100	100	100	100	96.7	93.3	100	90	88	86	88.9	80.6	76.7	68.6
29	T1127o	100	100	100	100	100	100	100	100	100	100	100	100	100	100	99	92.7	100	100	100	100	100	100	100	100	100	100	100	100	100	100	98	95.6	0	20	32	40	30	36.6	45.1	49.3	100	100	88	70	90	78	60.8	45.9
30	T1153o	0	0	0	0	0	0	0	0	0	0	4	4	3.8	3.8	6.9	8.8	0	0	0	0	0	0	0	0	0	0	0	0	0	0	0	0	0	0	0	0	0	0	0	0	0	0	0	0	0	0	0	0
31	T1160o	0	50	40	36	50	60	50	37.9	100	80	72	66	100	100	71.4	65.5	0	40	52	52	50	60	50	48.3	0	10.2	27	2.8	17	5.7	2.2	23.7	0	0	20	10	0	0	28.6	17.2	100	30	44	44	50	20	28.6	41.4
32	T1161o	100	100	100	100	100	100	100	100	100	100	100	96	100	100	100	97.9	100	100	100	100	100	100	100	100	100	100	100	98	100	100	100	97.9	100	20	28	32	50	22.2	29.2	31.3	100	30	28	32	50	22.2	29.2	33.3
33	T1176v1o	100	100	100	100	100	100	100	100	0	10	24	30	6.3	24.2	34.5	39.6	100	100	100	100	100	100	100	100	100	100	100	100	100	100	98.8	97.6	100	100	100	100	100	100	100	100	100	100	100	100	100	100	92.9	76.3
34	T1178o	100	100	100	100	100	100	100	100	100	100	96	88	96.2	86.8	69.2	47.9	100	100	100	100	100	100	100	100	100	70	44	36	42.3	37.7	28.6	19.5	0	40	16	20	15.4	18.9	28.6	27.7	0	30	48	42	46.2	39.6	28.6	24
35	T1179o	100	100	100	84	100	84	77	68.7	100	100	80	74	80	74	72.2	54.4	100	80	64	60	64	60	47.6	38.1	0	30	20	14	20	14	15.9	16.7	100	80	44	42	44	42	20.6	19	0	30	36	28	36	28	19.8	14.3
36	T1187o	0	10	24	22	25	30.3	20.7	18.8	0	0	0	0	0	0	0	6.1	0	0	0	0	0	0	0	0	100	70	52	46	68.8	60.6	36.6	23.6	0	0	4	12	0	9.1	8.5	7.9	0	0	0	0	0	0	0	0
37	T1201o	100	100	100	100	100	100	100	98.2	0	0	0	0	0	0	0	0.6	100	100	100	96	100	100	96.3	90.2	0	0	0	0	0	0	0	0.6	100	40	36	32	25	37.5	26.8	22	100	40	36	40	37.5	37.5	34.1	26.2
38	T1206o	100	100	100	100	100	100	100	100	100	100	100	86	100	88.9	80.5	67.4	100	100	100	100	100	100	100	95.6	100	90	84	90	81.8	88.9	79.6	60.4	100	80	68	62	77.3	64.4	42.5	31.7	0	0	0	0	0	0	0.9	1.8
39	T1269v1o_3	0	60	56	40	50	39.1	26.3	20.9	100	100	76	72	78.1	70.3	56.9	39.4	0	0	0	0	0	0	0	0	0	70	56	50	56.3	51.6	45	35	0	0	0	0	0	0	0	0	0	0	0	0	0	0	0	0
40	T1292o	100	100	100	100	100	100	100	100	100	100	92	84	100	84.2	82.1	70.7	100	100	100	100	100	100	98.9	94.2	100	100	100	100	100	100	98.9	93.2	100	100	100	92	100	97.4	94.7	79.6	100	90	88	78	89.5	76.3	74.7	63.9
41	T1294v1o	100	100	100	100	100	100	100	100	100	100	100	100	100	100	85.4	77.8	100	100	100	100	100	100	100	96.6	100	100	96	96	95	95.1	93.2	80.7	100	100	100	100	100	100	94.2	73.4	100	100	96	92	100	95.1	71.8	49.3
42	T1294v2o	100	100	100	100	100	100	100	99.5	100	100	100	100	100	100	89.3	79.2	100	100	100	100	100	100	100	97.6	100	100	96	94	100	95.1	90.3	79.7	100	100	100	96	100	100	88.4	74.9	100	100	96	92	95	95.1	71.8	49.8
43	T1298o	100	100	100	100	100	100	98.2	90	100	100	100	100	100	100	98.2	81.5	100	100	100	100	100	100	98.2	86.8	100	100	100	100	100	98.5	89.4	76.5	100	100	100	96	100	91.2	70	55.9	100	60	48	42	44.1	39.7	31.8	25.6
	Average	69.7674	70.9302	70.0465	69.2093	71.4512	70.6698	68.1744	65.2419	66.6667	65.4762	61.3333	57.2857	63.2643	60.2976	53.65	46.1119	69.7674	69.0698	68.3721	67.2558	69.1512	68.0977	65.0047	61.5279	55.814	57.214	53.8372	50.9488	54.1209	52.4535	48.3233	44.4395	50	46.4286	44.1905	42.1429	44.3905	43.5214	39.2357	34.2405	44.186	42.3256	40.2791	36.3256	40.6767	36.1884	30.0744	25.3372
Supplementary Data 1d: Precision (%) of inter-protein contact prediction by PPLM-Contact, DeepInter, CDPred, DeepHomo2.0, and GLINTER on the CASP_Homodimer43 test set using AlphaFold2-predicted monomer structures.
No.	Target ID	PPLM-Contact								PLMGraph-Inter								DeepInter								CDPred								DeepHomo2								GLINTER
		top 1	top 10	top 25	top 50	top L/10	top :/5	top L/2	topL	top 1	top 10	top 25	top 50	top L/10	top L/5	top L/2	topL	top 1	top 10	top 25	top 50	top L/10	top L/5	top L/2	topL	top 1	top 10	top 25	top 50	top L/10	top L/5	top L/2	topL	top 1	top 10	top 25	top 50	top L/10	top L/5	top L/2	topL	top 1	top 10	top 25	top 50	top L/10	top L/5	top L/2	topL
1	T0965o	100	100	100	96	100	97.6	78.3	53.8	0	0	0	0	0	0	0	0	0	0	0	0	0	0	0	0	0	0	0	0	0	0	0	0	0	0	0	4	0	4.8	2.8	4.2	0	0	12	22	9.5	19	25.5	20.3
2	T0966o	0	0	0	0	0	0	2	4.7	0	0	0	0	0	0	0	0	0	0	0	0	0	0	0	0	0	0	0	0	0	0	0	0	0	0	0	0	0	0	0	0	0	0	0	0	0	0	0	0
3	T0970o	0	0	0	0	0	0	0	0	100	90	56	48	87.5	81.3	50	42.9	100	70	56	40	87.5	62.5	45.2	29.8	0	0	4	10	0	0	11.9	11.9	0	0	4	4	0	0	4.8	2.4	0	0	0	6	0	0	7.1	3.6
4	T0973o	100	100	100	100	100	100	100	100	100	100	100	96	100	100	95.3	94.5	100	100	100	100	100	100	100	100	100	100	100	100	100	100	100	97.7	100	100	100	100	100	100	100	93	0	50	36	22	50	36	21.9	27.3
5	T0976o	100	80	80	68	83.3	69.4	59.8	51.4	0	10	8	6	8.3	6.1	9	9	100	100	92	88	91.7	87.8	76.2	63.3	0	0	0	0	0	0	0	0	100	100	92	76	91.7	75.5	42.6	29	0	10	4	4	4.2	4.1	5.7	4.9
6	T0984o	100	100	100	98	96.8	91.1	74.2	55.6	NA	NA	NA	NA	NA	NA	NA	NA	100	100	100	88	90.3	88.7	81.6	69.6	100	80	64	60	59.7	57.3	47.1	38.5	NA	NA	NA	NA	NA	NA	NA	NA	0	0	4	6	8.1	8.9	8.7	8.9
7	T0991o	100	70	64	56	63.6	68.2	54.5	49.6	100	100	96	86	100	95.5	81.8	70.3	100	100	100	94	100	100	94.5	92.8	100	80	60	52	81.8	63.6	52.7	58.6	100	80	72	68	81.8	81.8	63.6	49.6	0	0	8	8	0	0	7.3	14.4
8	T0997o	0	0	0	10	0	5.6	13	20.7	0	0	0	0	0	0	0	0	0	10	8	6	5.6	5.6	5.4	10.3	0	0	0	0	0	0	0	0	0	0	0	0	0	0	0	0	100	20	8	8	11.1	8.3	8.7	9.2
9	T0998o	100	100	96	86	100	97	79.5	79.5	100	80	88	82	87.5	87.9	74.7	59.6	100	100	92	92	87.5	93.9	84.3	78.9	0	10	16	28	6.3	24.2	31.3	24.7	0	70	80	60	81.3	75.8	47	38.6	0	0	4	10	6.3	6.1	10.8	15.7
10	T1001o	0	0	0	0	0	0	0	0	100	60	44	30	69.2	44.4	23.2	16.5	0	0	0	10	0	0	10.1	6.5	100	50	24	18	38.5	25.9	15.9	9.4	0	50	28	16	38.5	25.9	14.5	10.8	0	0	0	2	0	0	1.4	2.2
11	T1003o	100	100	100	100	100	100	100	98.6	100	100	100	96	97.6	87.1	79.4	69.4	100	100	100	100	100	100	99.5	98.1	100	100	100	100	100	98.8	95.3	89	100	100	100	100	100	100	96.7	93.7	100	90	88	76	76.2	70.6	63.6	45.8
12	T1006o	0	0	0	0	0	0	0	0	0	0	0	0	0	0	0	0	0	0	0	0	0	0	0	1.3	0	0	0	0	0	0	0	2.6	0	10	4	2	0	6.7	2.6	13	100	20	32	24	14.3	26.7	26.3	26
13	T1010o	100	100	100	94	100	95.2	87.6	72.5	100	80	64	52	61.9	57.1	39	30.3	100	50	40	36	42.9	35.7	34.3	31.8	0	0	0	4	0	2.4	9.5	15.2	0	0	0	10	0	4.8	16.2	16.1	0	0	0	0	0	0	3.8	6.2
14	T1016o	100	100	100	100	100	100	100	88.1	100	90	72	64	80	72.5	59.4	48.5	100	100	100	100	100	100	88.1	74.3	0	30	28	20	35	20	18.8	26.2	100	100	88	68	90	72.5	62.4	41.1	100	90	84	56	90	65	45.5	32.7
15	T1018o	0	0	0	0	0	0	3	3.6	0	10	8	12	9.1	12.1	10.2	8.4	0	0	0	0	0	0	1.2	2.7	100	30	36	36	39.4	31.8	27.5	21.3	0	0	0	0	0	0	6	11.1	0	0	0	0	0	0	0	0
16	T1032o	100	100	100	100	100	100	97.6	93.5	0	0	0	0	0	0	0	0	100	100	100	96	100	97.1	92.9	88.2	100	100	100	96	100	94.1	91.8	82.4	100	100	100	100	100	100	95.3	71.8	100	90	88	82	88.2	88.2	63.5	41.8
17	T1038o	0	0	0	0	0	0	1.1	2.7	100	70	64	68	66.7	64.9	70.2	56.9	100	90	76	66	77.8	70.3	61.7	45.7	0	70	56	40	50	48.6	33	23.9	0	0	0	4	0	0	10.6	9.6	100	70	64	48	61.1	59.5	29.8	18.6
18	T1054o	0	0	0	2	0	0	2.8	4.2	0	0	8	12	0	10.7	9.9	7.7	0	0	0	0	0	0	0	2.8	0	0	12	8	14.3	14.3	7	6.3	0	0	0	0	0	0	0	0	0	0	0	0	0	0	2.8	11.2
19	T1078o	100	100	96	94	100	96	93.5	95.2	100	80	72	68	83.3	72	64.5	56.8	100	100	96	98	100	96	96.8	96.8	100	100	100	98	100	100	96.8	83.2	100	40	44	30	50	44	30.6	21.6	100	60	40	36	50	40	37.1	25.6
20	T1083o	100	100	100	94	100	100	95.7	81.9	0	0	0	6	0	0	6.4	14.9	100	100	96	94	100	94.4	93.6	81.9	0	20	12	10	22.2	16.7	8.5	12.8	0	0	0	16	0	0	14.9	12.8	0	0	0	0	0	0	0	0
21	T1084o	100	100	100	100	100	100	100	98.6	100	100	100	100	100	100	100	93	100	100	100	94	100	100	97.1	91.5	100	90	88	86	100	78.6	85.7	87.3	100	80	56	40	71.4	71.4	40	43.7	100	100	100	100	100	100	100	95.8
22	T1087o	100	90	68	48	87.5	76.5	50	34.8	100	90	92	86	87.5	88.2	88.6	82	0	0	0	6	0	0	6.8	7.9	0	0	0	12	0	0	6.8	10.1	0	0	0	0	0	0	0	0	0	10	24	34	12.5	23.5	31.8	32.6
23	T1109o	100	100	100	90	100	95.5	77.3	67	100	100	100	98	100	97.7	93.6	69.2	100	100	96	86	95.5	90.9	75.5	65.2	100	100	100	96	100	95.5	90.9	74.2	100	100	100	100	100	100	90	67.4	100	100	100	88	100	93.2	54.5	39.4
24	T1110o	100	100	100	100	100	100	100	100	100	100	100	96	100	95.5	94.5	83.3	100	100	100	100	100	100	100	99.5	100	100	100	100	100	100	100	97.7	100	100	100	100	100	100	91.8	75.1	100	100	96	84	100	88.6	70	53.4
25	T1113o	100	100	100	100	100	100	100	98.2	0	50	52	50	43.8	54.5	47	39.5	0	0	4	4	6.3	3	6	4.8	100	30	28	26	25	21.2	25.3	21.6	0	40	24	16	37.5	21.2	14.5	13.2	0	0	0	0	0	0	3.6	4.8
26	T1121o	0	0	0	0	0	0	0	4.1	0	0	0	0	0	0	0	0	0	0	0	0	0	0	0.5	6.8	0	0	0	0	0	0	0	0	0	0	0	0	0	0	0	0	0	0	0	0	0	0	0	2.5
27	T1123o	100	80	76	68	90.5	69	66.4	55.6	0	0	4	8	4.8	7.1	15	12.2	100	40	28	34	33.3	33.3	31.8	27.6	0	20	28	28	28.6	28.6	23.4	21	0	0	0	4	0	2.4	10.3	13.1	0	0	0	0	0	0	0.9	2.8
28	T1124o	100	100	100	100	100	100	99.4	98.3	100	80	76	70	75	70.8	62.2	51.4	100	100	100	100	100	100	97.2	96.1	100	100	100	100	100	100	98.3	94.4	100	100	100	100	100	100	97.8	95.8	100	80	76	74	72.2	73.6	65.6	55.6
29	T1127o	100	100	100	100	100	100	100	100	100	100	100	100	100	100	100	94.1	100	100	100	100	100	100	100	100	100	100	100	100	100	100	100	95.6	0	20	36	32	30	36.6	47.1	50.2	100	100	92	82	95	87.8	66.7	49.3
30	T1153o	0	0	0	0	0	0	0	0	0	10	4	2	3.8	1.9	2.3	4.6	0	0	0	0	0	0	0	0	0	0	0	0	0	0	0	0	0	0	0	0	0	0	0	0	0	0	0	0	0	0	0	0
31	T1160o	100	60	48	44	100	60	57.1	48.3	100	70	52	52	100	80	50	51.7	0	40	48	44	50	40	50	44.8	0	8.9	14.6	0.5	13.2	2.3	1.4	1.9	100	40	40	42	100	40	42.9	41.4	0	50	36	38	0	40	50	41.4
32	T1161o	0	30	44	54	50	33.3	45.8	56.3	0	30	28	28	25	33.3	29.2	27.1	100	60	64	44	50	55.6	62.5	45.8	100	90	72	70	100	100	70.8	68.8	100	20	24	20	50	22.2	25	20.8	0	30	20	20	25	22.2	20.8	20.8
33	T1176v1o	0	0	0	0	0	0	3.6	5.9	0	0	0	0	0	0	0	0	0	0	0	0	0	0	0	0	0	0	4	6	6.3	6.1	4.8	6.5	100	60	52	50	50	42.4	42.9	43.2	0	0	4	2	0	3	2.4	1.2
34	T1178o	100	100	100	100	100	100	97.7	94.8	100	100	96	90	96.2	90.6	63.9	52.1	100	90	96	98	96.2	98.1	91	88.4	100	80	52	40	53.8	39.6	24.1	20.2	100	60	48	28	46.2	28.3	34.6	33.7	100	60	48	40	46.2	41.5	30.8	24.3
35	T1179o	0	40	40	26	40	26	15.1	11.5	0	20	12	8	12	8	11.1	11.9	0	30	20	16	20	16	10.3	10.3	0	0	0	2	0	2	7.1	7.9	100	40	40	28	40	28	17.5	12.7	0	0	4	4	4	4	4.8	4.4
36	T1187o	100	50	40	26	31.3	33.3	22	21.2	0	0	0	0	0	0	2.4	4.8	0	0	0	0	0	0	0	0	0	0	0	0	0	0	0	0	0	0	0	8	0	0	8.5	9.1	0	0	0	0	0	0	0	0.6
37	T1201o	0	10	12	8	12.5	12.5	13.4	11.6	0	0	0	2	0	0	2.4	8.5	0	0	4	6	0	6.3	6.1	7.3	0	0	0	0	0	0	1.2	6.7	0	0	0	4	0	0	9.8	11	0	0	0	0	0	0	1.2	7.9
38	T1206o	100	50	48	56	50	55.6	41.6	51.1	100	80	80	72	81.8	71.1	64.6	52.9	100	20	40	38	36.4	35.6	38.9	46.3	100	60	60	48	63.6	51.1	36.3	29.5	0	0	0	22	0	15.6	21.2	16.7	0	0	4	4	4.5	4.4	4.4	9.3
39	T1269v1o_3	100	80	64	52	59.4	43.8	31.9	21.6	100	100	64	56	62.5	54.7	43.1	33.1	0	0	0	0	0	0	0	1.6	0	40	28	26	25	28.1	18.8	17.5	0	0	0	0	0	0	0	0	0	0	0	0	0	0	0	0
40	T1292o	100	100	100	100	100	100	100	99.5	100	100	92	90	94.7	89.5	82.1	69.6	100	100	100	100	100	100	100	93.2	100	100	100	100	100	100	100	94.2	100	100	96	88	94.7	92.1	92.6	81.2	100	90	88	82	89.5	81.6	72.6	60.2
41	T1294v1o	100	100	100	100	100	100	99	98.6	100	100	100	100	100	100	89.3	79.2	100	100	100	100	100	100	100	97.6	100	100	96	88	100	92.7	84.5	78.3	100	100	100	100	100	100	92.2	75.8	100	100	96	92	95	92.7	74.8	58
42	T1294v2o	100	100	100	100	100	100	99	98.6	100	100	100	94	100	97.6	86.4	75.4	100	100	100	100	100	100	100	97.1	100	100	100	90	100	92.7	86.4	79.7	100	100	100	100	100	100	88.4	75.8	100	100	100	94	100	95.1	74.8	57.5
43	T1298o	100	100	100	98	100	98.5	97.1	89.4	100	100	100	100	100	100	97.1	81.8	51.2	54.9	53.4	52.6	53.6	52.7	51.1	48.5	100	100	96	94	97.1	89.7	81.2	68.8	100	100	100	92	94.1	89.7	61.2	49.1	100	60	52	48	52.9	41.2	34.1	30.9
	Average	67.4419	63.7209	62.2326	59.7209	64.3	61.0256	57.186	53.9674	57.1429	54.7619	50.7619	48.2857	53.2905	50.7643	45.1857	39.5976	59.3302	54.7651	53.707	51.8744	54.0605	52.6395	50.9349	47.793	48.8372	46.2535	43.6884	41.686	45.5767	42.4628	39.3977	36.8744	47.619	43.0952	41.1429	38.8571	43.981	40.0405	36.6405	32.081	39.5349	34.4186	32.8372	30.1395	31.7628	30.8093	26.3558	22.4907

## Sheet: Data 2
Supplementary Data 2a: Precision (%) of inter-protein contact prediction by PPLM-Contact, DeepInter, CDPred, DeepHomo2.0, and GLINTER on the Heterodimer99 test set using experimental monomer structures.
No.	PDB ID	PPLM-Contact								PLMGraph-Inter								DeepInter								CDPred								GLINTER
		top 1	top 10	top 25	top 50	top L/10	top L/5	top L/2	topL	top 1	top 10	top 25	top 50	top L/10	top L/5	top L/2	topL	top 1	top 10	top 25	top 50	top L/10	top L/5	top L/2	topL	top 1	top 10	top 25	top 50	top L/10	top L/5	top L/2	topL	top 1	top 10	top 25	top 50	top L/10	top L/5	top L/2	topL
1	3jv4	100	100	100	98	100	100	98	93.1	100	100	92	76	100	90	76	60.4	0	10	8	10	10	10	10	5.9	100	80	60	52	80	65	52	39.6	0	0	0	6	0	0	6	3
2	5l0w	100	90	64	60	68.8	65.6	50	41.3	100	50	40	30	43.8	31.3	26.3	27.5	100	90	76	66	93.8	65.6	68.8	51.3	0	0	0	0	0	0	0	0	100	80	88	80	87.5	81.3	73.8	65
3	7mc6	100	100	100	100	100	100	98.5	96.9	0	60	44	38	53.8	42.3	40	33.1	100	100	96	96	100	96.2	92.3	90.8	0	10	20	14	15.4	19.2	15.4	20	100	60	56	40	69.2	57.7	35.4	26.2
4	5g1x	0	0	0	4	0	0	0	0	0	0	0	6	0	0	0	0	100	90	68	66	100	100	85.7	72.4	0	0	0	2	0	0	0	0	0	0	0	0	0	0	0	0
5	7bjv	100	100	100	100	100	100	98.3	87.1	100	100	88	84	91.7	85.4	62.5	50	100	70	76	72	75	75	54.2	43.3	100	90	88	70	91.7	70.8	59.2	51.3	0	0	0	0	0	0	0.8	0.8
6	3tcx	100	80	60	54	87.5	70.6	54.8	38.8	100	10	16	10	12.5	11.8	11.9	16.5	0	30	32	32	37.5	41.2	31	28.2	0	10	20	18	0	11.8	19	15.3	0	0	0	0	0	0	0	0
7	6jck	100	90	80	58	83.3	92.3	72.7	50	0	0	12	16	0	7.7	15.2	18.2	0	0	0	4	0	0	3	3	0	0	0	0	0	0	0	0	0	0	0	4	0	0	3	6.1
8	3i08	100	100	100	100	100	100	100	100	100	100	100	98	100	100	100	96.7	100	100	100	100	100	100	100	100	100	100	100	100	100	100	100	100	100	100	96	88	100	100	93.3	85
9	5hkq	100	100	100	98	100	100	98.3	92.3	100	60	36	30	54.5	39.1	31	24.8	100	100	100	100	100	100	98.3	96.6	100	80	64	50	72.7	65.2	51.7	41	0	20	8	10	18.2	8.7	8.6	7.7
10	6jfv	100	100	100	100	100	100	100	100	100	100	100	100	100	100	100	100	100	100	100	100	100	100	100	100	100	100	100	94	100	100	95.7	96.8	100	100	52	30	100	61.1	30.4	21.5
11	6gr9	0	0	8	6	0	0	8.7	6.5	100	20	16	18	25	22.2	17.4	19.6	0	10	20	16	0	11.1	21.7	13	0	10	28	30	25	11.1	30.4	30.4	0	10	20	20	0	11.1	17.4	19.6
12	7jxu	0	0	0	0	0	0	0	0	0	0	0	0	0	0	0	0	0	0	0	2	0	0	0	6.5	0	0	0	0	0	0	0	0	0	0	0	0	0	0	0	0
13	4hxi	0	20	20	20	15.8	23.7	13.5	13	0	0	0	2	0	2.6	9.4	11.5	0	0	0	0	0	0	0	0	0	0	0	2	0	0	2.1	2.6	0	0	0	0	0	0	0	0
14	6m33	100	100	100	100	100	100	100	100	100	90	68	58	83.3	84.6	66.7	53	100	100	100	100	100	100	100	100	0	0	36	30	0	15.4	36.4	28.8	0	0	4	6	0	0	3	6.1
15	7e53	0	0	0	0	0	0	0	0.8	0	0	4	4	0	4	6.3	4.8	0	0	0	0	0	0	0	0	0	0	0	0	0	0	0	0	0	0	0	0	0	0	0	0
16	4u7p	100	90	76	66	84.2	66.7	49	37.6	100	80	80	72	78.9	76.9	50	41.1	0	0	0	0	0	0	0	0	0	30	44	34	47.4	30.8	31.6	23.9	0	0	0	0	0	0	0	0
17	5e3e	100	100	100	100	100	100	100	92.7	0	30	32	36	22.2	31.6	35.4	29.2	100	100	100	100	100	100	100	94.8	100	90	88	72	88.9	89.5	75	63.5	100	100	72	48	100	89.5	45.8	29.2
18	6p7s	0	0	0	0	0	0	0	0	0	0	0	0	0	0	0	0	0	0	4	4	0	3.7	2.9	12.2	0	0	0	0	0	0	0	0	0	0	0	4	0	0	4.3	4.3
19	5z1g	100	100	100	100	100	100	100	99	100	80	68	58	77.8	73.7	57.1	58.6	100	90	68	60	88.9	68.4	61.2	57.6	100	100	88	80	100	84.2	79.6	68.7	100	70	60	34	66.7	57.9	34.7	21.2
20	5nrm	100	100	100	92	100	100	100	89.4	100	90	84	66	100	76.9	75.8	60.6	100	100	92	82	100	100	84.8	75.8	0	20	12	8	16.7	15.4	12.1	6.1	0	0	12	10	0	0	12.1	9.1
21	6b4h	100	100	100	100	100	100	100	100	0	10	12	10	0	16.7	9.4	10.9	100	100	100	100	100	100	100	100	100	90	88	88	100	91.7	87.5	89.1	100	70	72	54	66.7	66.7	62.5	51.6
22	7rbs	100	100	100	100	100	100	100	85.4	100	60	52	44	60	48.4	50	51.6	100	100	100	98	100	100	92.3	67.5	0	0	0	2	0	0	3.8	4.5	0	0	0	4	0	3.2	5.1	7
23	7k8q	100	100	100	96	100	100	90.6	85	100	90	68	56	71.4	57.1	42.5	30.5	100	90	76	66	76.2	69	47.2	39	0	0	0	0	0	0	0	1.4	0	0	0	4	0	4.8	4.7	6.1
24	6oty	100	100	100	100	100	100	97.3	92.7	100	100	88	82	93.3	86.7	72	62.9	0	0	0	0	0	0	0	0	0	10	12	18	6.7	10	16	13.2	0	10	4	16	6.7	6.7	12	13.9
25	6e3u	100	100	100	100	100	100	97.7	93.4	0	40	48	40	48	39.2	27.1	23.3	0	20	16	18	16	17.6	9.3	7.8	100	40	40	32	40	31.4	25.6	28.3	100	60	36	24	36	23.5	18.6	14.7
26	5vgb	0	10	32	24	0	23.5	23.8	29.4	100	60	44	44	50	47.1	40.5	40	100	100	88	80	100	88.2	83.3	72.9	100	90	76	70	87.5	88.2	71.4	63.5	0	0	0	0	0	0	0	1.2
27	6k6b	100	70	76	70	60	72.7	75	64.3	100	100	96	80	100	100	89.3	78.6	100	50	44	48	60	45.5	46.4	48.2	100	70	56	62	80	63.6	57.1	60.7	0	70	64	46	80	72.7	57.1	41.1
28	6k69	100	60	52	48	60	57.1	46.3	33	100	70	76	56	70	76.2	53.7	46.8	0	0	0	0	0	0	0	0	0	0	0	0	0	0	0	0	0	0	0	8	0	0	7.4	12.8
29	6gp1	100	100	100	100	100	100	100	100	100	100	100	98	100	100	100	96.9	100	100	100	100	100	100	100	100	100	100	100	100	100	100	100	100	100	100	96	94	100	100	96.9	81.5
30	5nuh	0	0	0	0	0	0	0	0	0	10	4	4	0	9.1	3.7	3.6	0	0	8	6	0	0	7.4	5.5	100	80	72	58	100	81.8	74.1	54.5	0	0	0	0	0	0	0	0
31	6fqa	100	100	100	100	100	100	100	100	100	100	88	72	100	88	65.6	59.7	100	100	100	100	100	100	100	97.7	0	0	0	2	0	0	1.6	3.1	0	30	36	34	33.3	36	34.4	27.9
32	3i4r	100	100	100	100	100	100	100	91.1	100	90	72	76	70.8	75.5	55.3	41.7	100	100	100	100	100	100	99.2	89.9	100	100	100	84	100	83.7	73.2	55.9	100	100	100	94	100	93.9	78.9	60.3
33	6ikk	100	40	28	44	41.7	29.2	43.5	37.1	100	90	68	54	83.3	66.7	54.8	39.5	0	60	52	34	50	50	32.3	23.4	100	80	60	62	83.3	62.5	61.3	50.8	0	0	8	8	0	8.3	9.7	11.3
34	7cn7	100	100	92	74	100	100	81.1	61.3	0	0	8	8	0	6.7	10.8	6.7	0	0	16	22	0	6.7	16.2	24	100	30	32	22	42.9	33.3	27	16	0	10	8	10	14.3	6.7	10.8	9.3
35	5mfd	100	70	76	60	70	76.2	59.6	43.8	0	0	0	0	0	0	0	0	0	10	12	16	10	9.5	17.3	12.4	0	0	0	2	0	0	1.9	6.7	0	20	16	12	20	19	13.5	7.6
36	3soh	100	100	100	100	100	100	100	100	0	0	0	0	0	0	0	3.8	100	100	100	100	100	100	100	96.3	100	90	88	80	100	87.5	77.5	68.8	100	70	52	46	87.5	56.3	50	48.8
37	7jtr	0	0	0	0	0	0	0	0	0	0	0	0	0	0	0	0	0	0	0	0	0	0	0	0	0	0	0	0	0	0	0	0	0	0	0	0	0	0	0	0
38	6z20	0	0	0	0	0	0	0	0	0	0	0	0	0	0	0	0	0	0	0	4	0	0	2.6	6.3	0	0	0	0	0	0	0	0	0	0	16	18	0	0	12.8	24.1
39	6wh1	0	10	20	30	14.3	6.7	28.9	29.9	100	100	84	68	100	93.3	76.3	62.3	100	10	16	16	14.3	26.7	18.4	18.2	0	0	16	12	0	0	13.2	10.4	0	0	16	14	0	0	10.5	9.1
40	6fv0	0	0	0	0	0	0	0	0	0	0	0	0	0	0	0	0	0	0	0	0	0	0	0	0	0	0	0	0	0	0	0	1.8	0	0	0	0	0	0	0	0
41	5w59	0	20	36	38	28.6	41.4	28.8	31.5	0	20	36	26	28.6	34.5	20.5	19.2	0	0	0	0	0	0	0	0	100	50	52	44	57.1	44.8	43.8	35.6	0	0	0	0	0	0	0	0
42	6pfv	100	80	68	70	75	68.8	65.9	61	100	60	36	36	50	34.4	31.7	34.8	0	0	0	2	0	3.1	2.4	6.1	0	0	0	0	0	0	4.9	3.7	0	0	0	8	0	0	9.8	7.9
43	1m10	100	70	68	58	68.4	64.1	50.5	42.2	0	0	0	0	0	0	0	3	0	0	0	2	0	0	1	2	0	50	44	46	47.4	51.3	42.4	36.2	0	30	32	34	26.3	30.8	35.4	27.1
44	6r0l	100	100	100	100	100	100	100	100	100	100	100	100	100	100	100	100	100	100	100	100	100	100	100	100	100	100	100	100	100	100	100	100	100	80	80	64	100	66.7	71.1	63.6
45	6xa9	100	100	100	100	100	100	100	94.9	100	80	88	78	85.7	86.7	82.1	73.4	100	100	96	98	100	100	97.4	93.7	0	0	0	0	0	0	0	0	100	40	32	20	57.1	26.7	23.1	20.3
46	6n50	0	0	0	0	0	0	0	0	0	0	0	0	0	0	0	0	0	0	0	2	0	0	1.6	8.1	0	0	0	0	0	0	0	0	0	0	0	0	0	0	0	0
47	5xn6	100	100	100	100	100	100	100	99.6	100	100	84	74	84.6	71.2	54.2	48.1	100	100	100	100	100	100	100	99.2	100	100	96	96	96.2	94.2	89.3	77.1	100	100	92	86	92.3	86.5	71.8	59.9
48	5v7x	100	100	88	86	85.7	89.7	87.5	80	100	100	88	74	100	79.3	69.4	61.4	0	0	0	0	0	0	0	0	0	0	16	18	0	13.8	16.7	13.8	0	0	0	2	0	0	2.8	5.5
49	6ch2	0	40	48	52	42.9	50	48.6	31.9	100	90	84	64	85.7	82.1	54.2	38.2	0	0	0	0	0	0	0	1.4	0	0	0	0	0	0	0	0	0	0	0	0	0	0	0	0
50	4bpx	100	100	100	100	100	100	91.5	77.9	100	40	44	34	42.9	35.7	26.4	19.7	100	100	92	92	95.2	95.2	83	68.5	100	100	96	84	95.2	88.1	66	46.5	100	90	92	84	95.2	81	69.8	46.5
51	6l6r	0	0	0	2	0	0	2.2	8.6	0	0	16	18	0	16.7	17.4	16.1	0	0	0	0	0	0	0	2.2	0	0	8	8	0	5.6	8.7	14	0	0	0	0	0	0	0	0
52	7odh	100	100	100	100	100	100	100	100	100	90	68	62	69.2	63.5	43.9	36.4	100	20	20	20	19.2	21.2	15.2	14	100	40	40	46	38.5	44.2	43.2	34.5	0	30	32	28	30.8	26.9	12.9	10.6
53	5fir	100	100	100	100	100	100	100	100	0	20	24	16	14.3	28.6	17.1	12.9	0	0	0	0	0	0	0	0	0	0	0	0	0	0	0	0	100	50	24	18	57.1	35.7	25.7	15.7
54	6j7m	100	100	100	90	100	100	90.7	79.8	100	70	52	46	52.9	50	44.2	32.9	100	100	88	76	94.1	82.4	74.4	67.1	0	0	0	0	0	0	0	0	0	10	8	10	5.9	5.9	14	13.3
55	5wak	100	50	52	40	52.6	41	43.9	35.2	100	90	80	76	78.9	76.9	61.2	43.4	0	30	36	32	31.6	33.3	33.7	30.6	0	0	0	0	0	0	1	6.1	100	70	56	52	63.2	53.8	33.7	21.9
56	7aye	100	70	68	68	62.5	76.5	67.4	59.3	0	30	28	24	37.5	29.4	25.6	19.8	0	0	0	0	0	0	0	0	0	0	0	0	0	0	0	0	0	0	0	0	0	0	0	0
57	6lb8	100	100	84	74	80	70.5	53.9	45.5	0	40	44	44	43.3	42.6	31.2	25.6	0	0	0	0	0	0	0	0	0	0	0	0	0	0	0	0	0	0	0	0	0	0	0	0
58	5o9e	100	100	100	98	100	100	97.5	96.3	100	80	68	66	87.5	75	62.5	61.3	100	100	96	92	100	100	92.5	90	0	0	8	4	0	12.5	5	7.5	0	20	24	30	25	18.8	30	32.5
59	6mm8	0	0	4	2	0	2.4	1.9	3.9	0	10	12	8	15	7.3	10.7	10.7	0	0	0	0	0	0	0	0	0	0	0	2	0	2.4	5.8	6.8	0	10	8	10	10	7.3	7.8	4.9
60	6war	0	20	20	12	16.7	20.8	13.3	9.9	0	10	8	16	8.3	8.3	18.3	19	0	70	64	60	75	66.7	60	50.4	0	40	44	52	50	41.7	53.3	45.5	0	0	0	2	0	0	1.7	3.3
61	2rf4	100	100	100	100	100	100	100	100	0	40	40	32	16.7	41.7	36.7	31.1	100	100	100	100	100	100	100	98.4	100	100	88	90	100	100	90	85.2	100	100	100	88	100	100	100	82
62	5qu9	100	100	100	100	100	100	98.9	93.8	100	80	84	68	82.4	71.4	61.4	47.5	100	100	100	100	100	100	98.9	88.1	100	90	68	62	76.5	62.9	55.7	44.1	0	30	28	24	29.4	22.9	23.9	22.6
63	6nbl	100	100	92	84	100	100	81.1	61.3	0	0	0	0	0	0	1.9	3.8	0	0	0	0	0	0	0	0	100	100	84	70	100	85.7	67.9	54.7	100	60	56	44	60	57.1	43.4	37.7
64	5y4r	0	10	16	16	9.1	13	15.3	17.6	100	70	72	70	72.7	69.6	69.5	58.8	0	70	48	36	63.6	43.5	32.2	26.1	100	70	76	66	72.7	73.9	62.7	52.1	0	0	0	0	0	0	0	0.8
65	5szk	100	70	60	50	64.3	57.1	47.1	42.1	0	0	0	0	0	0	0	0	0	0	0	0	0	0	0	0	0	0	4	4	7.1	3.6	4.3	8.6	0	0	0	0	0	0	0	1.4
66	5d3i	0	0	0	0	0	0	0	0	0	10	12	16	10.5	10.5	20	19.5	0	0	0	0	0	0	0	0	0	0	0	0	0	0	0	0	0	0	0	0	0	0	1.1	1.6
67	6qxp	0	0	4	2	0	0	4.3	2.1	100	40	56	50	50	44.4	56.5	51.1	0	0	0	0	0	0	0	0	0	0	0	2	0	0	0	2.1	0	30	16	14	50	33.3	17.4	12.8
68	6x61	0	0	0	0	0	0	0	1.1	100	70	52	40	77.8	55.6	44.4	40.7	0	0	0	0	0	0	0	2.2	0	10	20	16	11.1	22.2	17.8	11	0	10	4	6	11.1	5.6	6.7	11
69	5hyp	0	0	0	0	0	0	0	0	0	20	20	20	0	20	21.4	24.1	0	0	0	0	0	0	0	0	0	30	20	26	0	40	21.4	20.7	0	0	8	6	0	0	0	6.9
70	5e5u	0	0	0	0	0	0	0	0	100	90	84	70	84.2	76.9	56.6	43.2	0	0	0	0	0	0	0	0	0	0	0	0	0	0	0	0	100	80	92	74	89.5	79.5	50.5	35.7
71	7ogg	100	90	92	92	94.4	89.2	78.7	63	0	0	0	12	0	5.4	18.1	16.9	0	80	72	62	77.8	67.6	52.1	42.9	0	10	32	28	33.3	32.4	21.3	12.2	100	90	60	40	66.7	45.9	28.7	19.6
72	4xzv	0	0	12	8	7.1	10.7	11.3	12	0	0	0	0	0	0	0	0	100	60	32	38	42.9	32.1	33.8	31	0	0	0	0	0	0	0	0	0	20	24	18	14.3	25	14.1	10.6
73	3uux	0	40	28	20	33.3	28	23.8	26.8	0	0	0	0	0	0	0	1.6	0	0	0	6	0	0	6.3	7.9	0	0	8	8	0	8	9.5	11.8	100	10	4	2	8.3	4	1.6	0.8
74	3oed	0	0	0	0	0	0	0	0	0	0	0	0	0	0	0	0	0	0	0	0	0	0	0	0	100	30	16	18	23.1	15.4	23.1	22.3	0	0	0	0	0	0	0	0
75	6isc	100	100	92	90	100	95.7	86.4	68.6	100	70	76	70	72.7	73.9	66.1	59.3	100	20	20	24	18.2	21.7	25.4	29.7	100	40	32	24	36.4	30.4	27.1	23.7	0	0	8	8	0	8.7	6.8	6.8
76	6zrn	100	50	44	42	20	45.5	42.9	43.9	0	60	44	44	60	54.5	46.4	42.1	100	100	96	92	100	100	96.4	91.2	100	70	64	62	60	72.7	60.7	59.6	0	20	8	14	20	18.2	10.7	15.8
77	6oaz	0	0	0	0	0	0	0	0	0	0	0	0	0	0	0	0	0	10	12	20	12.5	6.3	19.5	18.1	0	0	0	0	0	0	0	0	0	0	0	0	0	0	0	0
78	6f8d	100	100	100	100	100	100	100	100	100	100	80	70	100	78.9	68.8	57.3	100	100	100	100	100	100	100	100	0	60	68	58	66.7	68.4	58.3	50	100	90	80	80	88.9	89.5	79.2	71.9
79	7ny8	0	0	0	0	0	0	0	0	0	0	0	0	0	0	0	0	0	0	0	0	0	0	0	0	0	0	0	0	0	0	0	0	0	0	0	0	0	0	0	0
80	6ne1	100	40	28	36	45.5	30.4	32.2	31.4	0	30	36	38	27.3	39.1	37.3	30.5	0	0	0	0	0	0	0	0	0	0	0	0	0	0	0	5.1	0	0	0	0	0	0	0	2.5
81	6m3q	0	0	0	0	0	0	0	0.7	0	0	0	0	0	0	0	0	0	0	0	0	0	0	0	0	0	0	0	0	0	0	0	0	0	0	0	0	0	0	0	0
82	6vax	100	100	92	78	100	90.9	75	64.6	0	60	68	60	63.6	68.2	58.9	51.3	0	0	0	0	0	0	0	0	0	0	0	0	0	0	0	0	0	0	0	0	0	0	0	0.9
83	2ysu	100	90	72	72	75	75	73.8	67.5	100	90	60	58	83.3	62.5	52.5	38.2	0	0	12	14	0	12.5	16.4	16.3	0	10	20	20	8.3	20.8	19.7	17.1	0	0	4	2	0	4.2	1.6	2.4
84	6p4o	100	100	100	98	97.7	94.3	81.9	52.5	0	0	0	0	0	0	0	0	0	90	84	88	86.4	86.4	69.7	46.4	0	0	0	0	0	0	0	0	0	0	0	0	0	0	0	0.2
85	5j5c	0	10	16	10	25	15.2	13.4	9.7	0	10	4	4	6.3	6.1	4.9	4.8	0	20	12	10	12.5	12.1	7.3	6.1	0	40	20	24	31.3	21.2	26.8	20.6	0	0	0	0	0	0	0	0
86	6cwx	100	100	100	100	100	100	100	98.1	100	90	80	52	90	85	52.9	38.8	100	90	72	52	90	75	52.9	43.7	100	80	76	74	80	80	74.5	57.3	0	0	0	0	0	0	0	0
87	6rqm	100	50	52	44	54.5	45.5	47.3	34.2	0	0	8	4	0	4.5	3.6	5.4	100	40	28	22	36.4	27.3	20	15.3	0	0	8	8	9.1	9.1	9.1	5.4	0	0	0	2	0	0	1.8	2.7
88	4cvw	0	0	0	0	0	0	0	0	0	0	0	0	0	0	0	0	0	30	40	30	30	35	30	23.8	0	0	0	0	0	0	0	0	0	0	0	2	0	0	2	5.9
89	6l7r	100	100	100	100	100	100	100	100	0	70	40	34	57.1	53.3	35.9	30.4	100	100	100	100	100	100	100	100	0	0	40	54	0	26.7	53.8	57	100	100	100	100	100	100	100	94.9
90	6uzk	100	100	92	74	100	84.4	63	39.3	100	70	56	52	62.5	56.3	38.3	31.3	0	0	0	0	0	0	0	0	100	90	76	68	81.3	71.9	54.3	34.4	0	0	0	0	0	0	0	0
91	6u07	0	10	20	20	12.5	11.8	18.2	17	0	50	52	48	37.5	47.1	47.7	44.3	0	0	16	22	0	11.8	22.7	23.9	0	20	16	26	12.5	11.8	27.3	28.4	100	70	60	56	75	64.7	61.4	55.7
92	6hlv	100	60	48	50	75	62.5	40	48.8	100	60	52	50	50	50	50	51.2	0	30	24	32	0	12.5	30	29.3	0	0	0	0	0	0	0	0	100	90	60	60	100	100	60	61
93	7l15	100	100	96	94	100	92.9	84	71.8	100	100	72	58	76.2	64.3	49.1	42.7	0	10	12	18	14.3	19	14.2	13.1	0	0	0	0	0	0	0.9	0.9	0	0	12	10	9.5	11.9	7.5	10.3
94	5uq1	100	50	52	46	53.8	50	41.8	32.1	100	90	68	52	76.9	69.2	49.3	47.8	0	0	0	0	0	0	0	0	100	70	44	44	61.5	42.3	43.3	36.6	0	30	28	18	23.1	26.9	14.9	11.9
95	6gu7	0	0	0	10	0	0	2.9	11.3	0	0	0	0	0	0	0	1.4	0	0	0	0	0	0	0	0	0	0	0	0	0	0	0	0	0	0	0	0	0	0	0	0
96	1zud	100	20	40	34	16.7	23.1	42.4	33.3	0	20	28	26	16.7	15.4	27.3	22.7	100	100	92	86	100	100	90.9	83.3	100	100	88	80	100	100	84.8	75.8	0	20	20	22	16.7	15.4	15.2	21.2
97	3ho5	0	0	0	0	0	0	2.6	1.9	0	0	0	0	0	0	0	0	0	0	0	0	0	0	0	0	0	0	0	0	0	0	0	0	0	0	4	4	6.7	3.3	3.9	4.5
98	5e66	0	10	12	14	14.3	10.3	16.2	14.1	100	70	68	68	71.4	69	59.5	47	100	100	96	96	100	96.6	95.9	81.9	100	60	60	40	71.4	55.2	40.5	36.2	0	0	0	0	0	0	0	1.3
99	6tzt	0	70	48	60	44.8	60.3	49.3	41.8	100	90	68	66	69	67.2	52.7	43.2	100	100	92	82	93.1	81	71.9	56.8	0	0	0	2	0	1.7	4.8	8.9	100	100	100	94	100	93.1	58.2	34.2
	Average	62.6263	58.0808	56.8485	54.9091	56.9798	56.5182	53.5657	48.9374	49.4949	46.1616	41.697	37.2525	43.3283	41.1414	35.2556	30.9929	40.404	41.4141	39.596	38.6263	40.6515	39.6636	37.7121	35.0434	34.3434	30.9091	30.5051	28.5253	31.3626	29.9697	28.1929	25.1091	27.2727	25.8586	23.7172	21.2323	26.4465	23.3778	19.9364	17.3101
Supplementary Data 2a: Precision (%) of inter-protein contact prediction by PPLM-Contact, DeepInter, CDPred, DeepHomo2.0, and GLINTER on the Heterodimer99 test set using AlphaFold2-predicted monomer structures.
No.	PDB ID	PPLM-Contact								PLMGraph-Inter								DeepInter								CDPred								GLINTER
		top 1	top 10	top 25	top 50	top L/10	top L/5	top L/2	topL	top 1	top 10	top 25	top 50	top L/10	top L/5	top L/2	topL	top 1	top 10	top 25	top 50	top L/10	top L/5	top L/2	topL	top 1	top 10	top 25	top 50	top L/10	top L/5	top L/2	topL	top 1	top 10	top 25	top 50	top L/10	top L/5	top L/2	topL
1	3jv4	100	100	100	100	100	100	100	92.1	100	100	88	76	100	90	76	58.4	0	0	4	12	0	0	12	5.9	0	40	48	48	40	45	48	37.6	0	0	0	0	0	0	0	0
2	5l0w	0	0	4	8	0	6.3	7.5	8.8	100	90	80	62	81.3	81.3	53.8	43.1	100	100	88	82	93.8	87.5	76.3	63.1	0	0	0	0	0	0	6.3	10	100	90	88	78	87.5	84.4	75	60
3	7mc6	100	100	96	92	100	96.2	90.8	83.8	0	60	44	40	61.5	42.3	40	33.8	100	100	100	96	100	100	90.8	88.5	0	40	28	22	30.8	30.8	18.5	14.6	0	40	48	50	38.5	50	41.5	30
4	5g1x	0	0	0	0	0	0	0	0	0	0	0	0	0	0	0	0	0	0	0	2	0	0	0	0	0	0	0	0	0	0	0	0	0	0	0	0	0	0	0	0
5	7bjv	100	100	100	100	100	100	95.8	84.2	100	100	92	80	91.7	83.3	64.2	53.8	100	90	92	76	91.7	77.1	65.8	50	100	90	92	74	91.7	75	63.3	52.5	100	90	56	38	58.3	39.6	20	11.7
6	3tcx	100	90	88	76	87.5	94.1	76.2	55.3	0	0	0	2	0	0	2.4	3.5	0	0	0	0	0	0	0	0	0	0	0	0	0	0	0	0	0	0	0	0	0	0	0	0
7	6jck	100	80	72	60	66.7	76.9	63.6	57.6	0	40	20	20	33.3	30.8	15.2	21.2	0	0	0	0	0	0	0	1.5	0	40	40	36	33.3	53.8	39.4	31.8	0	30	24	22	33.3	30.8	18.2	21.2
8	3i08	100	100	100	100	100	100	100	100	100	100	100	98	100	100	100	96.7	100	100	100	100	100	100	100	100	100	100	100	100	100	100	100	100	100	100	100	84	100	100	93.3	80
9	5hkq	0	60	60	56	63.6	60.9	60.3	55.6	100	60	40	36	63.6	43.5	31	23.9	100	70	64	60	63.6	60.9	55.2	47	100	70	48	34	72.7	47.8	31	25.6	0	0	20	20	0	17.4	17.2	12.8
10	6jfv	100	100	100	100	100	100	100	100	100	100	100	100	100	100	100	100	100	100	100	100	100	100	100	100	100	100	100	94	100	100	93.5	96.8	100	70	40	28	66.7	50	28.3	21.5
11	6gr9	0	40	40	42	0	33.3	43.5	41.3	0	40	32	34	75	33.3	34.8	32.6	100	70	68	68	50	66.7	65.2	69.6	0	10	12	10	0	0	13	10.9	0	0	4	6	0	0	4.3	6.5
12	7jxu	0	0	0	0	0	0	0	0	0	0	0	0	0	0	0	1.1	0	0	0	8	0	0	4.3	7.5	0	0	0	0	0	0	0	0	0	0	0	0	0	0	0	0
13	4hxi	0	10	24	26	21.1	28.9	21.9	19.3	0	0	0	0	0	0	1	2.1	0	0	0	0	0	0	0	0	0	0	0	0	0	0	0	1.6	0	0	0	0	0	0	0	0
14	6m33	100	100	100	100	100	100	100	100	100	90	76	74	100	84.6	78.8	63.6	100	100	100	98	100	100	100	95.5	100	90	92	82	100	84.6	93.9	77.3	0	0	0	2	0	0	0	4.5
15	7e53	0	0	0	0	0	0	0	1.6	0	0	0	0	0	0	0	0	0	0	0	0	0	0	0	0	0	0	0	0	0	0	0	0	0	0	0	0	0	0	0	0
16	4u7p	100	90	88	70	94.7	82.1	62.2	44.2	100	50	52	38	57.9	41	32.7	27.4	0	0	0	0	0	0	0	0	0	0	0	0	0	0	0	0.5	0	0	0	2	0	2.6	3.1	1.5
17	5e3e	100	100	96	92	100	100	93.8	86.5	100	40	36	28	44.4	47.4	29.2	26	100	100	100	94	100	100	93.8	88.5	0	70	72	66	77.8	73.7	66.7	57.3	100	100	76	46	100	84.2	47.9	26
18	6p7s	100	60	56	56	53.8	55.6	44.9	41	0	0	0	0	0	0	0	0	100	50	36	36	46.2	33.3	33.3	27.3	0	0	0	0	0	0	0	0	0	0	0	0	0	0	0	0.7
19	5z1g	100	100	100	92	100	100	91.8	86.9	100	80	60	48	77.8	57.9	49	52.5	100	80	76	64	77.8	73.7	63.3	53.5	100	90	84	82	88.9	84.2	81.6	73.7	100	80	48	30	77.8	57.9	30.6	16.2
20	5nrm	100	100	96	86	100	100	93.9	78.8	100	80	64	62	100	69.2	66.7	57.6	100	100	100	94	100	100	97	93.9	0	20	12	10	16.7	15.4	9.1	10.6	100	40	44	38	50	46.2	42.4	34.8
21	6b4h	100	100	100	100	100	100	100	100	0	0	4	8	0	0	6.3	7.8	100	100	100	98	100	100	100	96.9	100	100	92	88	100	100	90.6	87.5	0	60	48	44	66.7	58.3	50	43.8
22	7rbs	100	100	100	100	100	100	98.7	79.6	100	80	64	68	66.7	71	61.5	56.1	100	80	68	54	66.7	64.5	47.4	40.8	0	0	0	0	0	0	0	0	0	10	4	2	6.7	3.2	6.4	8.9
23	7k8q	100	60	68	76	66.7	73.8	76.4	73.7	100	60	44	34	42.9	33.3	26.4	21.6	100	50	56	50	57.1	50	42.5	31	100	100	100	98	100	100	94.3	85.9	0	0	4	4	4.8	4.8	6.6	5.2
24	6oty	100	100	100	100	100	100	98.7	95.4	100	100	84	74	86.7	80	73.3	60.9	0	0	0	0	0	0	0	0	0	0	0	2	0	0	1.3	2.6	0	0	4	6	0	3.3	8	6.6
25	6e3u	100	100	100	96	100	96.1	93.8	85.7	0	40	44	34	44	33.3	22.5	23.3	0	0	0	0	0	0	0	0	0	30	28	32	28	33.3	31.8	29.1	0	0	8	12	8	11.8	14.7	12.4
26	5vgb	0	0	0	2	0	0	2.4	2.4	0	20	20	24	12.5	23.5	23.8	28.2	100	80	64	46	87.5	70.6	47.6	36.5	100	90	84	66	100	88.2	69	63.5	0	0	4	2	0	0	2.4	2.4
27	6k6b	100	70	76	64	80	72.7	71.4	64.3	100	90	92	78	100	90.9	85.7	75	100	40	40	42	60	45.5	39.3	41.1	100	60	56	56	80	54.5	57.1	58.9	0	30	40	44	0	27.3	42.9	42.9
28	6k69	0	0	0	0	0	0	0	2.8	100	70	68	46	70	71.4	44.4	39.5	0	0	0	0	0	0	0	0	0	0	0	0	0	0	0	0	0	0	12	16	0	4.8	16.7	12.8
29	6gp1	100	100	100	100	100	100	100	100	100	100	100	98	100	100	100	95.4	100	100	100	100	100	100	100	100	100	100	100	100	100	100	100	100	100	100	96	92	100	100	96.9	83.1
30	5nuh	0	0	0	0	0	0	0	0	0	0	0	0	0	0	0	0	0	0	0	2	0	0	0	1.8	100	60	56	48	60	63.6	55.6	47.3	0	0	0	0	0	0	0	0
31	6fqa	100	100	96	96	100	96	96.9	86.8	100	100	80	66	91.7	80	59.4	54.3	100	100	100	100	100	100	98.4	95.3	0	0	0	0	0	0	0	0	0	30	32	32	25	32	34.4	28.7
32	3i4r	100	100	100	100	100	100	98.4	87.9	100	100	92	84	91.7	83.7	67.5	52.2	100	100	100	100	100	100	98.4	86.6	100	100	96	84	95.8	83.7	74	56.7	100	100	100	98	100	98	82.9	63.6
33	6ikk	0	10	8	6	8.3	8.3	4.8	4	100	70	48	42	58.3	50	41.9	32.3	0	0	0	0	0	0	0	0	100	60	48	36	66.7	50	32.3	22.6	0	10	12	10	16.7	12.5	8.1	11.3
34	7cn7	100	100	96	72	100	100	83.8	65.3	0	0	0	2	0	0	2.7	1.3	0	0	12	10	0	0	8.1	12	0	10	12	14	14.3	20	10.8	9.3	0	0	0	0	0	0	0	2.7
35	5mfd	100	80	80	64	80	85.7	61.5	47.6	0	0	0	0	0	0	0	0	0	0	4	8	0	4.8	7.7	7.6	100	60	44	28	60	42.9	26.9	32.4	0	0	4	10	0	4.8	9.6	6.7
36	3soh	100	100	100	98	100	100	97.5	98.8	0	0	0	4	0	0	0	7.5	100	100	100	100	100	100	100	95	100	100	80	74	100	87.5	70	61.3	100	80	48	50	87.5	62.5	45	48.8
37	7jtr	0	0	0	0	0	0	0	0	0	0	0	0	0	0	0	0	0	0	0	0	0	0	0	0	0	0	0	0	0	0	0	0	0	0	0	0	0	0	0	0
38	6z20	0	0	8	10	0	6.7	12.8	17.7	0	0	0	0	0	0	0	0	0	10	8	10	0	6.7	10.3	13.9	0	0	0	2	0	0	0	5.1	0	0	0	0	0	0	0	0
39	6wh1	0	10	4	20	14.3	6.7	13.2	29.9	100	90	88	74	100	93.3	81.6	64.9	100	30	24	34	42.9	33.3	31.6	36.4	100	80	76	58	85.7	80	65.8	45.5	0	10	12	16	14.3	6.7	15.8	13
40	6fv0	0	0	0	0	0	0	0	0	0	0	0	0	0	0	0	0	0	0	0	0	0	0	0	0	0	0	0	0	0	0	0	0	0	0	0	0	0	0	0	0
41	5w59	0	20	8	8	14.3	6.9	12.3	11	0	0	0	4	0	0	6.8	15.1	0	0	0	0	0	0	0	0	0	60	56	46	57.1	51.7	42.5	33.6	0	0	0	0	0	0	0	3.4
42	6pfv	100	50	28	26	31.3	25	19.5	17.1	0	0	0	0	0	0	0	1.2	0	0	0	0	0	0	0	0	0	0	4	8	0	6.3	7.3	4.3	0	0	0	0	0	0	0	1.2
43	1m10	100	70	44	34	52.6	38.5	28.3	24.6	0	20	16	28	21.1	25.6	25.3	18.1	100	10	16	14	10.5	12.8	17.2	16.1	0	0	8	12	5.3	12.8	16.2	21.6	100	60	40	32	42.1	30.8	28.3	19.6
44	6r0l	100	100	100	100	100	100	100	100	100	100	100	100	100	100	100	100	100	100	100	100	100	100	100	100	100	100	100	100	100	100	100	100	100	70	72	62	71.4	80	68.4	59.7
45	6xa9	100	100	100	100	100	100	100	92.4	100	90	92	82	85.7	93.3	89.7	73.4	100	100	96	94	100	100	97.4	83.5	100	80	72	62	100	86.7	61.5	50.6	0	20	20	20	28.6	13.3	20.5	19
46	6n50	0	0	0	0	0	0	0	0	0	0	0	0	0	0	0	0	0	0	0	0	0	0	0	1.6	0	0	0	0	0	0	0	0	0	0	0	0	0	0	1.6	1.6
47	5xn6	100	100	100	100	100	100	100	99.6	100	90	84	70	80.8	69.2	53.4	47.7	100	100	100	100	100	100	100	98.1	100	100	96	96	96.2	96.2	88.6	77.9	100	100	88	86	88.5	86.5	67.9	59.9
48	5v7x	0	0	4	16	0	10.3	18.1	19.3	0	10	8	14	7.1	10.3	12.5	17.2	0	0	0	0	0	0	0	2.8	0	0	0	2	0	0	4.2	6.2	100	10	12	10	14.3	13.8	8.3	4.1
49	6ch2	100	100	92	74	100	92.9	66.7	45.8	100	50	28	28	35.7	28.6	29.2	17.4	0	10	12	18	14.3	10.7	18.1	17.4	0	0	0	0	0	0	0	0	0	0	0	0	0	0	0	0.7
50	4bpx	100	100	100	100	100	100	89.6	76.1	0	20	12	14	14.3	14.3	17	15	100	100	96	96	100	95.2	84.9	71.8	100	100	96	92	95.2	92.9	72.6	46.5	100	90	76	72	71.4	73.8	61.3	44.1
51	6l6r	0	0	0	0	0	0	0	0	0	0	0	0	0	0	0	0	100	40	20	28	44.4	27.8	28.3	29	0	70	52	42	77.8	55.6	41.3	31.2	0	0	0	0	0	0	0	0
52	7odh	100	100	100	100	100	100	100	99.6	100	90	68	62	69.2	59.6	50.8	40.2	100	60	60	54	61.5	53.8	37.9	27.7	100	40	44	46	42.3	44.2	34.8	32.2	100	70	56	36	57.7	34.6	17.4	12.1
53	5fir	100	100	100	100	100	100	100	98.6	0	0	0	0	0	0	0	1.4	100	80	68	64	100	78.6	65.7	54.3	0	0	0	0	0	0	0	0	100	40	20	12	57.1	28.6	14.3	11.4
54	6j7m	100	100	96	86	100	94.1	79.1	68.2	0	20	32	32	29.4	32.4	30.2	21.4	100	70	88	82	82.4	88.2	82.6	72.8	0	0	0	0	0	0	0	0	0	0	0	0	0	0	4.7	6.4
55	5wak	0	0	0	4	0	2.6	6.1	7.7	0	20	16	22	15.8	17.9	16.3	18.4	0	30	32	28	31.6	28.2	31.6	28.6	0	20	8	18	10.5	17.9	15.3	13.3	100	50	48	40	52.6	41	27.6	16.8
56	7aye	100	70	72	58	75	64.7	65.1	54.7	0	10	20	26	0	23.5	27.9	18.6	0	0	0	0	0	0	0	0	0	0	0	0	0	0	0	0	0	0	0	0	0	0	0	0
57	6lb8	100	80	84	76	80	78.7	73.4	54.9	100	90	60	46	53.3	41	27.9	22.7	0	0	0	0	0	0	0	0	0	0	0	0	0	0	0	0	0	0	0	0	0	0	0	0
58	5o9e	100	100	100	98	100	100	97.5	95	100	60	48	44	62.5	50	50	38.8	100	100	100	96	100	100	97.5	88.8	0	0	0	0	0	0	0	0	0	10	16	26	12.5	18.8	25	26.3
59	6mm8	0	0	0	4	0	4.9	1.9	2.4	100	10	4	6	5	7.3	8.7	12.6	0	0	0	0	0	0	0	0	0	0	0	0	0	0	0	1	0	0	0	2	0	0	1	1
60	6war	100	80	56	48	83.3	58.3	43.3	28.1	0	0	4	4	0	4.2	3.3	9.1	0	60	52	48	58.3	50	43.3	38.8	0	60	52	46	50	54.2	53.3	46.3	0	10	20	14	25	20.8	13.3	9.9
61	2rf4	100	100	100	100	100	100	100	100	0	30	28	20	16.7	33.3	26.7	16.4	100	100	100	98	100	100	100	96.7	100	100	92	90	100	100	93.3	90.2	100	100	100	84	100	100	96.7	83.6
62	5qu9	100	70	80	82	70.6	85.7	80.7	77.4	0	20	36	38	23.5	34.3	39.8	37.9	0	50	68	70	58.8	62.9	67	59.3	0	20	20	22	11.8	25.7	31.8	27.1	0	10	12	14	11.8	11.4	14.8	15.3
63	6nbl	100	100	80	74	100	85.7	73.6	58.5	0	0	0	0	0	0	0	2.8	0	10	4	12	10	4.8	11.3	10.4	100	100	96	82	100	95.2	81.1	55.7	0	20	24	18	20	19	17	19.8
64	5y4r	0	0	4	4	0	4.3	3.4	3.4	0	0	8	8	0	8.7	10.2	16	0	30	32	30	27.3	30.4	28.8	28.6	0	30	44	34	36.4	47.8	33.9	25.2	0	0	0	0	0	0	0	0
65	5szk	100	60	40	26	50	35.7	25.7	19.3	0	0	0	0	0	0	0	0	0	0	0	2	0	0	4.3	5.7	0	0	0	0	0	0	0	0.7	0	0	0	0	0	0	0	0
66	5d3i	0	0	0	0	0	0	0	0	0	30	40	36	36.8	39.5	35.8	33.2	0	0	0	0	0	0	0	0	0	0	0	0	0	0	0	0	0	10	8	10	10.5	10.5	9.5	6.3
67	6qxp	100	50	48	42	75	55.6	52.2	42.6	0	20	20	12	25	22.2	17.4	12.8	0	0	0	2	0	0	0	2.1	0	0	0	0	0	0	0	0	0	0	0	2	0	0	0	2.1
68	6x61	0	0	0	0	0	0	0	3.3	0	0	4	4	0	0	4.4	4.4	0	0	0	0	0	0	0	0	100	50	32	24	55.6	38.9	24.4	19.8	0	50	36	32	44.4	33.3	33.3	25.3
69	5hyp	0	0	0	0	0	0	0	0	0	10	20	22	0	0	21.4	20.7	0	0	0	2	0	0	0	0	0	0	4	12	0	0	7.1	6.9	0	10	4	6	0	0	7.1	6.9
70	5e5u	0	0	0	0	0	0	0	0	100	60	48	36	47.4	35.9	26.3	20.1	0	0	0	0	0	0	0	0	0	0	0	0	0	0	0	0	0	10	16	24	21.1	23.1	19.2	18.1
71	7ogg	100	100	72	62	83.3	62.2	48.9	46.6	0	0	0	0	0	0	0	0	0	10	8	4	5.6	5.4	6.4	3.7	100	60	52	50	55.6	45.9	39.4	27	100	80	60	40	77.8	45.9	27.7	16.4
72	4xzv	0	0	12	12	7.1	10.7	8.5	9.9	0	0	12	18	7.1	10.7	16.9	13.4	0	0	0	0	0	0	2.8	3.5	0	0	0	0	0	0	0	0	0	0	0	0	0	0	0	1.4
73	3uux	100	20	12	12	25	12	14.3	18.1	0	0	0	0	0	0	0	0.8	100	50	48	58	50	48	52.4	50.4	0	10	4	20	8.3	4	19	15.7	0	10	12	8	8.3	12	9.5	5.5
74	3oed	0	0	0	0	0	0	0	0	0	0	0	0	0	0	0	0	0	0	0	0	0	0	0	0	0	0	4	4	0	3.8	4.6	7.7	0	0	0	0	0	0	0	0
75	6isc	100	100	88	82	100	87	78	65.3	100	50	60	50	54.5	60.9	44.1	41.5	0	10	24	14	9.1	21.7	13.6	16.9	100	80	64	44	72.7	65.2	44.1	33.1	100	60	48	44	63.6	52.2	40.7	31.4
76	6zrn	0	30	48	46	40	36.4	50	45.6	0	0	0	4	0	0	0	7	100	90	84	74	100	90.9	82.1	75.4	100	80	72	64	100	81.8	75	63.2	0	0	4	2	0	0	3.6	7
77	6oaz	0	0	0	0	0	0	0	0	0	0	0	0	0	0	0	0	0	30	24	20	25	25	24.4	16.9	0	0	0	0	0	0	0	0	0	0	0	0	0	0	0	0
78	6f8d	100	100	100	100	100	100	100	100	0	50	36	32	44.4	42.1	33.3	32.3	100	100	100	100	100	100	100	100	0	70	72	56	66.7	63.2	56.3	50	100	90	80	74	88.9	84.2	75	71.9
79	7ny8	0	0	0	0	0	0	0	0	0	0	0	0	0	0	0	0	0	0	0	0	0	0	0	0	0	0	0	0	0	0	0	0	0	0	0	0	0	0	0	0
80	6ne1	100	40	36	34	45.5	39.1	30.5	30.5	0	0	0	0	0	0	0	2.5	0	0	0	0	0	0	0	0	100	40	44	40	45.5	43.5	40.7	37.3	0	0	0	0	0	0	0	0
81	6m3q	0	0	0	0	0	0	0	0	0	0	0	0	0	0	0	0	0	0	0	0	0	0	0	0	0	0	0	0	0	0	0	0	0	0	0	0	0	0	0	0
82	6vax	100	90	92	80	90.9	90.9	80.4	67.3	100	90	60	56	81.8	59.1	51.8	47.8	0	0	0	0	0	0	0	0.9	0	10	12	16	9.1	13.6	14.3	19.5	0	0	0	0	0	0	0	0
83	2ysu	100	80	76	72	83.3	75	68.9	61	100	70	68	58	66.7	66.7	54.1	43.9	0	10	12	12	8.3	8.3	9.8	13	0	0	0	0	0	0	0	3.3	0	10	12	6	16.7	12.5	4.9	4.1
84	6p4o	100	100	96	96	95.5	90.9	75.6	55	0	0	0	0	0	0	0	0	100	100	88	90	88.6	87.5	62	41.2	0	0	0	0	0	0	0.5	0.2	0	0	0	0	0	0	0	0
85	5j5c	0	20	16	12	12.5	15.2	14.6	7.9	0	10	4	4	6.3	6.1	6.1	4.8	0	20	12	6	18.8	9.1	6.1	4.8	100	90	68	46	75	60.6	35.4	23	0	0	0	0	0	0	1.2	1.2
86	6cwx	100	100	100	100	100	100	100	96.1	100	90	80	54	90	80	52.9	41.7	100	80	72	60	80	70	58.8	47.6	100	80	76	68	80	75	68.6	63.1	0	20	12	6	20	15	5.9	3.9
87	6rqm	0	50	36	32	54.5	36.4	30.9	20.7	0	10	4	4	9.1	4.5	3.6	5.4	0	20	16	16	18.2	13.6	18.2	13.5	0	0	0	6	0	0	7.3	4.5	0	20	12	12	18.2	13.6	12.7	11.7
88	4cvw	0	0	0	0	0	0	0	0	0	0	0	0	0	0	0	0	0	30	40	32	30	40	32	27.7	0	0	0	0	0	0	0	0	0	10	12	12	10	10	12	11.9
89	6l7r	100	100	100	100	100	100	100	100	0	60	32	28	71.4	46.7	25.6	27.8	100	100	100	100	100	100	100	100	100	100	100	98	100	100	100	91.1	100	100	100	100	100	100	100	96.2
90	6uzk	0	0	0	4	0	0	4.9	10.4	100	60	48	48	50	43.8	37	31.3	0	0	0	0	0	0	0	0	100	100	92	66	93.8	81.3	51.9	35.6	0	0	0	0	0	0	0	0
91	6u07	0	10	24	16	0	11.8	18.2	17	100	60	52	46	62.5	58.8	50	42	0	0	12	24	0	5.9	18.2	23.9	0	30	40	32	25	29.4	34.1	33	100	50	64	62	62.5	64.7	65.9	50
92	6hlv	0	40	36	40	25	37.5	40	39	100	70	64	58	100	75	60	58.5	0	0	12	14	0	0	0	17.1	100	50	20	20	75	50	25	19.5	100	90	92	74	100	87.5	95	78
93	7l15	100	90	96	80	95.2	85.7	75.5	63.4	100	80	72	52	81	57.1	42.5	35.2	0	0	0	16	0	9.5	19.8	19.7	100	100	100	96	100	100	92.5	82.2	0	0	0	0	0	0	4.7	8
94	5uq1	0	0	4	8	0	3.8	7.5	6	0	0	4	8	0	3.8	6	6	0	0	0	0	0	0	0	0	100	50	56	36	46.2	53.8	34.3	26.9	0	0	0	2	0	0	1.5	2.2
95	6gu7	0	0	0	0	0	0	0	0	0	0	0	0	0	0	0	0	0	0	0	0	0	0	0	0	0	0	0	0	0	0	0	0	0	0	0	0	0	0	0	0
96	1zud	0	30	32	32	50	38.5	33.3	28.8	0	0	4	8	0	0	6.1	7.6	100	90	80	70	100	92.3	69.7	68.2	100	100	84	74	100	100	78.8	71.2	0	0	4	14	0	0	9.1	21.2
97	3ho5	0	0	0	2	0	0	2.6	3.2	0	0	0	0	0	0	0	0	0	0	0	0	0	0	0	0	0	0	0	0	0	0	0	0	0	0	0	0	0	0	2.6	2.6
98	5e66	100	90	72	68	85.7	75.9	63.5	53.7	0	30	40	28	35.7	34.5	33.8	25.5	100	50	40	42	57.1	37.9	41.9	41.6	0	20	8	6	14.3	6.9	5.4	6	0	0	0	0	0	0	0	1.3
99	6tzt	0	50	44	52	44.8	53.4	52.7	42.8	0	60	48	48	48.3	41.4	36.3	34.2	100	90	92	78	89.7	77.6	67.1	54.1	0	0	0	0	0	0	6.2	8.6	100	90	92	90	93.1	87.9	68.5	46.6
	Average	56.5657	54.0404	52.3636	50.1212	53.6071	52.3899	49.4121	45.1192	38.3838	36.2626	32.2828	29.2525	35.2434	31.8919	27.9081	25.0444	42.4242	38.1818	37.4949	36.4848	38.5535	36.9768	35.2475	32.9384	37.3737	37.4747	34.7879	31.5152	37.8566	35.5364	31.1758	27.4798	26.2626	24.6465	22.7071	20.5051	24.5444	22.403	19.797	16.8424
Supplementary Data 2c: Precision (%) of inter-protein contact prediction by PPLM-Contact, DeepInter, CDPred, DeepHomo2.0, and GLINTER on the CASP_Heterodimer20 test set using experimental monomer structures.
No.	Target ID	PPLM-Contact								PLMGraph-Inter								DeepInter								CDPred								GLINTER
		top 1	top 10	top 25	top 50	top L/10	top :/5	top L/2	topL	top 1	top 10	top 25	top 50	top L/10	top L/5	top L/2	topL	top 1	top 10	top 25	top 50	top L/10	top L/5	top L/2	topL	top 1	top 10	top 25	top 50	top L/10	top L/5	top L/2	topL	top 1	top 10	top 25	top 50	top L/10	top L/5	top L/2	topL
1	H0957	100	100	100	100	100	100	100	100	0	0	12	16	13.3	16.1	22.1	22.6	100	100	100	100	100	100	100	98.7	0	50	52	52	53.3	58.1	46.8	39.4	0	30	28	20	40	25.8	15.6	13.5
2	H0974	100	100	100	100	100	100	100	98.6	100	100	96	84	100	100	88.2	72.5	100	100	100	100	100	100	100	97.1	0	40	28	26	33.3	38.5	26.5	23.2	0	20	28	24	16.7	23.1	23.5	23.2
3	H0986	100	100	100	92	100	100	90.9	86.5	0	0	0	0	0	0	0	0	100	100	96	88	100	94.1	95.5	77.5	100	90	80	54	100	82.4	56.8	47.2	0	10	12	10	12.5	5.9	9.1	7.9
4	H1015	0	0	0	2	0	0	2.3	8.1	0	0	0	2	0	0	0	3.5	0	0	0	0	0	0	0	0	0	30	16	10	37.5	23.5	11.6	8.1	0	0	0	0	0	0	0	9.3
5	H1017	100	100	96	90	100	100	90.9	87.3	0	20	20	12	18.2	18.2	10.9	11.8	0	50	48	42	54.5	50	38.2	28.2	100	100	84	72	100	86.4	70.9	54.5	100	80	64	46	72.7	68.2	41.8	23.6
6	H1019	100	100	100	100	100	100	100	100	100	100	88	72	100	100	82.8	70.7	100	100	100	94	100	100	100	94.8	100	80	76	70	100	81.8	72.4	63.8	100	80	48	32	100	81.8	44.8	29.3
7	H1045	0	0	0	2	0	0	7.8	20.1	0	0	0	0	0	0	0	0	0	0	0	0	0	0	0	0	0	0	0	0	0	0	0	0	100	50	28	14	40	23.3	9.1	5.8
8	H1047	100	100	96	86	100	90.5	65.7	45	0	0	0	0	0	0	0	0	100	100	80	56	90.5	61.9	43.8	28.4	0	0	0	2	0	2.4	3.8	5.7	0	0	0	0	0	0	0	0
9	H1065	100	100	100	98	100	100	98	98	100	80	68	62	77.8	68.4	63.3	55.1	0	40	48	44	33.3	47.4	44.9	36.7	0	50	44	38	44.4	47.4	38.8	33.7	0	50	40	46	55.6	36.8	44.9	34.7
10	H1106	100	80	92	86	71.4	85.7	94.3	80.3	0	40	32	24	28.6	35.7	25.7	25.4	0	30	36	34	42.9	35.7	40	32.4	0	0	8	12	0	7.1	11.4	11.3	0	20	20	20	0	21.4	22.9	16.9
11	H1134	100	100	84	62	81.8	62.2	45.6	34.5	100	40	52	34	45.5	35.6	21.1	15.3	0	0	0	0	0	0	0	0	0	0	0	0	0	0	0	0	0	10	12	6	13.6	6.7	11.4	8.7
12	H1140	0	0	0	0	0	0	0	3.1	0	40	68	58	53.8	65.4	55.4	42.3	0	0	0	0	0	0	0	0	0	0	0	0	0	0	1.5	3.8	0	0	0	0	0	0	0	0.8
13	H1141	100	80	68	44	83.3	68	38.1	31.7	100	70	52	50	66.7	52	46	38.1	0	20	16	20	25	16	22.2	17.5	100	40	48	44	50	48	41.3	33.3	0	10	8	8	8.3	8	6.3	6.3
14	H1142	0	20	8	10	16.7	8	7.9	11	0	0	0	12	0	0	11.1	14.2	0	0	0	0	0	0	0	0	0	0	0	0	0	0	0	0	0	0	0	0	0	0	0	0
15	H1143	0	20	12	22	15.4	15.4	21.5	23.1	100	40	28	22	30.8	26.9	23.1	20.8	0	0	0	0	0	0	0	0	100	90	84	70	84.6	84.6	61.5	47.7	100	20	8	10	15.4	7.7	15.4	14.6
16	H1144	0	0	0	0	0	0	0	0.8	0	0	0	0	0	0	0	0	0	0	0	0	0	0	0	0.8	0	0	0	0	0	0	0	1.6	0	0	0	0	0	0	0	0
17	H1151	0	0	0	0	0	0	0	1.2	0	0	0	0	0	0	0	1.2	0	0	0	0	0	0	0	1.2	0	10	8	4	12.5	12.5	4.8	3.6	0	40	20	14	25	25	16.7	9.5
18	H1208	100	60	80	72	73.3	68.9	66.7	61.1	100	70	52	44	43.3	39.3	30.1	29.1	0	10	12	16	13.3	13.1	19	19	100	20	20	12	16.7	13.1	13.1	13.4	0	0	0	0	0	0	1.3	2.3
19	H1215	0	0	0	0	0	0	0	0	0	0	0	0	0	0	0	0	0	0	0	0	0	0	0	0	0	0	0	0	0	0	0	0	0	0	0	0	0	0	0	0
20	H1245	100	20	16	22	18.2	17.4	24.1	20.7	100	80	60	52	72.7	60.9	44.8	37.1	0	0	0	0	0	0	0	1.7	0	20	20	24	27.3	21.7	24.1	18.1	0	0	0	0	0	0	0	0
	Average	60	54	52.6	49.4	53.005	50.805	47.69	45.555	40	34	31.4	27.2	32.535	30.925	26.23	22.985	25	32.5	31.8	29.7	32.975	30.91	30.18	26.7	30	31	28.4	24.5	32.98	30.375	24.265	20.42	20	21	15.8	12.5	19.99	16.685	13.14	10.32
Supplementary Data 2d: Precision (%) of inter-protein contact prediction by PPLM-Contact, DeepInter, CDPred, DeepHomo2.0, and GLINTER on the 20 CASP_Heterodimer20 test set using AlphaFold2-predicted monomer structures.
No.	Target ID	PPLM-Contact								PLMGraph-Inter								DeepInter								CDPred								GLINTER
		top 1	top 10	top 25	top 50	top L/10	top :/5	top L/2	topL	top 1	top 10	top 25	top 50	top L/10	top L/5	top L/2	topL	top 1	top 10	top 25	top 50	top L/10	top L/5	top L/2	topL	top 1	top 10	top 25	top 50	top L/10	top L/5	top L/2	topL	top 1	top 10	top 25	top 50	top L/10	top L/5	top L/2	topL
1	H0957	100	100	100	100	100	100	100	100	0	40	32	26	40	29	24.7	25.2	100	100	100	100	100	100	100	98.7	100	70	68	62	66.7	67.7	53.2	47.1	0	10	12	14	6.7	19.4	14.3	9
2	H0974	100	100	92	96	100	100	94.1	94.2	100	100	96	80	100	100	88.2	79.7	100	100	100	94	100	100	100	91.3	100	50	36	26	50	46.2	32.4	20.3	0	50	32	18	33.3	46.2	26.5	17.4
3	H0986	100	100	88	90	100	82.4	90.9	84.3	100	60	40	34	50	47.1	38.6	30.3	100	100	100	90	100	100	90.9	75.3	100	100	84	66	100	100	63.6	55.1	0	0	0	0	0	0	0	0
4	H1015	0	0	0	0	0	0	0	0	0	0	0	6	0	0	4.7	11.6	0	0	0	0	0	0	0	0	0	10	8	8	12.5	11.8	4.7	11.6	0	0	0	0	0	0	0	0
5	H1017	100	90	80	72	90.9	81.8	72.7	67.3	0	0	0	10	0	0	10.9	12.7	0	40	48	44	36.4	50	43.6	36.4	100	70	76	64	72.7	77.3	60	46.4	0	0	0	6	0	0	9.1	10.9
6	H1019	100	100	100	100	100	100	100	100	100	80	76	64	100	81.8	75.9	63.8	100	100	100	100	100	100	100	98.3	100	80	68	70	100	72.7	69	65.5	100	70	48	32	100	72.7	44.8	31
7	H1045	0	0	0	0	0	0	0	0	0	0	0	0	0	0	0	0	0	0	0	0	0	0	0	0	0	0	0	0	0	0	0	0	100	30	16	10	20	13.3	6.5	3.9
8	H1047	100	100	84	76	95.2	81	56.2	37.9	0	0	0	0	0	0	0	0	100	100	72	56	71.4	61.9	38.1	28.4	0	0	0	0	0	0	0	0	0	0	0	0	0	0	0	0
9	H1065	100	100	100	98	100	100	98	98	0	30	44	36	22.2	36.8	36.7	39.8	100	80	72	70	77.8	68.4	69.4	63.3	0	50	44	38	44.4	47.4	38.8	32.7	100	50	48	36	44.4	36.8	34.7	29.6
10	H1106	100	100	96	94	100	100	94.3	88.7	0	40	28	28	57.1	28.6	28.6	25.4	100	90	72	70	100	85.7	71.4	64.8	0	0	8	8	0	0	8.6	7	0	0	0	8	0	0	2.9	9.9
11	H1134	100	100	88	78	90.9	77.8	64	45.4	100	70	56	42	59.1	44.4	27.2	20.5	0	0	0	0	0	0	0	0	0	0	0	0	0	0	0	0	0	30	16	12	18.2	13.3	7.9	4.4
12	H1140	0	10	4	2	7.7	3.8	3.1	2.3	0	40	44	42	38.5	46.2	44.6	42.3	0	0	0	0	0	0	0	0	0	0	0	0	0	0	1.5	1.5	0	0	0	0	0	0	0	0.8
13	H1141	0	10	8	10	8.3	8	7.9	11.9	100	70	68	54	75	68	47.6	38.1	100	30	24	20	33.3	24	17.5	11.9	0	40	24	16	33.3	24	17.5	18.3	0	0	0	2	0	0	3.2	6.3
14	H1142	0	0	0	0	0	0	0	0	0	0	0	0	0	0	0	0.8	0	0	0	0	0	0	0	0.8	0	0	0	0	0	0	0	0	0	0	0	0	0	0	0	0
15	H1143	0	10	8	8	7.7	7.7	10.8	17.7	100	40	36	30	30.8	34.6	32.3	26.2	0	0	0	0	0	0	0	0	0	40	56	54	46.2	53.8	55.4	52.3	0	0	0	2	0	0	1.5	5.4
16	H1144	0	0	0	0	0	0	0	0	0	0	0	0	0	0	0	0	0	0	0	0	0	0	0	0	0	0	0	0	0	0	0	0	0	0	0	0	0	0	0	0.8
17	H1151	0	0	0	0	0	0	0	0	0	10	4	2	12.5	6.3	2.4	3.6	0	0	0	0	0	0	0	0	0	0	0	0	0	0	0	2.4	0	0	0	2	0	0	2.4	2.4
18	H1208	100	100	84	78	80	73.8	66	60.5	100	90	76	64	76.7	54.1	41.2	33	0	10	8	14	10	19.7	17.6	18.3	0	20	12	16	13.3	13.1	15	19.9	0	0	0	0	0	0	3.9	5.2
19	H1215	0	0	0	0	0	0	0	0	0	0	0	0	0	0	0	0	0	0	0	0	0	0	0	0	0	0	0	0	0	0	0	0	0	0	0	0	0	0	0	0
20	H1245	0	0	0	0	0	0	0	0.9	0	0	4	10	0	4.3	12.1	12.1	0	0	0	2	0	0	5.2	6	0	10	4	8	9.1	4.3	8.6	12.9	100	10	4	4	9.1	4.3	3.4	1.7
	Average	50	51	46.6	45.1	49.035	45.815	42.9	40.455	35	33.5	30.2	26.4	33.095	29.06	25.785	23.255	40	37.5	34.8	33	36.445	35.485	32.685	29.675	25	27	24.4	21.8	27.41	25.915	21.415	19.65	20	12.5	8.8	7.3	11.585	10.3	8.055	6.935

## Sheet: Data 3
Supplementary Data 3a: Precision (%) of inter-protein contact prediction of PPLM-Contact2, AlphaFold2.3AlphaFold3, and DMFold on the Homodimer300 test set.
No.	PDB ID	PPLM-Contact2								AlphaFold2.3								AlphaFold3								DMFold
		top 1	top 10	top 25	top 50	top L/10	top L/5	top L/2	topL	top 1	top 10	top 25	top 50	top L/10	top L/5	top L/2	topL	top 1	top 10	top 25	top 50	top L/10		top L/2	topL	top 1	top 10	top 25	top 50	top L/10		top L/2	topL
1	3idf	100	100	100	100	100	100	100	100	100	100	100	98	100	100	94.03	91.852	100	100	100	94	100	100	95.522	91.852	100	100	100	98	100	100	94.03	89.63
2	2pmy	100	100	100	100	100	100	100	98.611	100	100	100	98	100	100	100	97.222	100	100	100	100	100	100	100	98.611	100	90	92	88	85.714	92.857	88.889	86.111
3	3c48	100	100	100	100	100	100	100	83.418	100	100	100	100	100	100	97.959	80.612	100	100	100	100	100	100	100	82.653	100	100	92	96	94.872	92.308	94.898	82.908
4	5v6g	100	70	76	60	80	74.194	56.41	45.223	100	80	84	90	86.667	87.097	85.897	80.255	0	10	36	32	13.333	32.258	33.333	32.484	0	0	0	0	0	0	0	0
5	4zos	100	100	100	100	100	100	100	100	100	90	96	98	88.889	94.737	97.959	96.939	100	90	96	98	88.889	94.737	97.959	95.918	100	90	96	98	88.889	94.737	97.959	95.918
6	4xxi	100	100	100	100	100	100	100	99.315	100	100	100	98	100	100	98.63	99.315	100	100	100	98	100	100	98.63	97.26	100	100	100	98	100	96.552	98.63	98.63
7	2eh3	100	100	100	100	100	100	100	98.824	100	100	100	100	100	100	100	96.471	100	100	100	100	100	100	100	98.824	100	100	100	100	100	100	100	97.647
8	3gwq	100	100	100	100	100	100	100	98.958	100	100	100	100	100	100	97.917	96.354	100	100	100	100	100	98.684	98.438	94.271	100	100	100	100	100	100	98.438	97.135
9	1mxr	100	100	100	100	100	100	100	100	100	100	100	100	100	100	100	100	100	100	100	100	100	100	100	100	100	100	100	100	100	100	100	100
10	1t6s	0	0	0	0	0	0	0	0	0	0	0	2	0	0	2.469	3.704	0	20	16	24	18.75	25	19.753	27.16	0	0	0	0	0	0	0	0
11	3ado	100	100	100	100	100	100	100	100	100	100	100	100	100	100	100	100	100	100	100	100	100	100	100	100	100	100	100	100	100	100	100	100
12	1iom	100	100	100	100	100	100	100	100	100	100	100	100	100	100	100	97.861	100	100	100	100	100	100	98.93	98.93	100	100	100	92	100	94.595	97.861	97.861
13	2q0y	100	100	100	100	100	100	100	99.306	100	80	92	94	85.714	92.857	88.889	90.278	100	90	96	94	92.857	89.286	93.056	90.972	100	80	92	96	85.714	92.857	91.667	90.278
14	1cdc	100	100	88	80	100	94.737	79.167	62.5	100	100	100	100	100	100	100	100	100	40	44	52	33.333	52.632	54.167	56.25	100	50	48	60	55.556	52.632	58.333	54.167
15	6gx2	100	100	100	100	100	100	100	100	100	100	100	100	100	100	100	99.327	100	100	100	100	100	100	100	100	100	100	100	100	100	100	100	99.327
16	1o0w	100	100	100	100	100	100	100	94.118	100	100	100	100	100	100	100	94.538	100	100	100	100	100	100	100	94.958	100	100	100	100	100	100	100	94.118
17	1vch	100	100	100	100	100	100	100	100	100	80	92	96	87.5	93.939	97.619	95.238	100	100	100	100	100	100	97.619	98.214	100	100	100	100	100	100	100	97.619
18	4i0k	100	100	100	100	100	100	100	100	100	100	96	98	100	97.5	99	98.5	100	100	100	100	100	100	100	98	100	100	100	100	100	100	100	99.5
19	3pf6	100	100	100	100	100	100	100	100	0	80	92	90	60	80	92.308	88.462	0	80	84	92	80	80	84.615	92.308	100	100	96	96	100	100	96.154	96.154
20	4fla	100	100	100	100	100	100	100	100	100	100	100	100	100	100	100	100	100	100	100	100	100	100	100	100	100	100	100	100	100	100	100	100
21	4doy	100	100	100	100	100	100	100	97.75	100	100	100	100	100	100	99	96	100	100	100	100	100	100	99	96.25	100	100	100	100	100	100	99	95.75
22	2qne	100	90	88	94	93.333	95.604	96.053	95.395	100	100	96	90	88.889	93.407	94.298	93.64	100	100	100	96	95.556	97.802	95.614	92.544	100	100	100	96	95.556	96.703	95.614	94.956
23	3i7d	100	100	100	100	100	100	100	100	100	100	100	96	100	100	97.333	96	100	100	100	96	100	100	97.333	96.667	100	100	100	100	100	100	97.333	97.333
24	6edi	100	100	100	100	100	100	100	99.239	100	100	100	100	100	100	100	97.208	100	100	100	100	100	100	100	98.477	100	100	100	100	100	100	99.492	99.746
25	6sf4	100	100	100	100	100	100	95.918	85.763	100	100	92	92	93.103	89.831	85.034	85.424	100	100	92	88	93.103	86.441	85.034	83.051	100	100	92	92	93.103	86.441	89.116	85.424
26	3gzi	100	100	100	100	100	100	100	100	100	100	92	96	89.474	94.872	97.959	93.878	100	90	92	96	89.474	94.872	92.857	89.286	100	100	92	94	89.474	92.308	93.878	89.796
27	1h6o	100	100	100	100	100	100	100	100	100	100	92	96	89.474	94.872	93.814	92.821	100	100	100	100	100	100	94.845	93.333	0	80	92	96	89.474	94.872	95.876	92.821
28	2qud	100	100	100	100	100	100	100	100	100	100	100	100	100	100	100	100	100	100	100	100	100	100	100	100	100	100	100	100	100	100	100	100
29	2gz4	100	100	100	100	100	100	100	100	100	100	100	100	100	100	100	98.98	100	100	100	100	100	100	100	100	100	100	100	100	100	100	100	100
30	1k4z	100	100	100	100	100	100	100	100	100	100	100	100	100	100	100	97.452	100	100	100	100	100	100	100	97.452	100	100	100	100	100	100	100	96.178
31	4xo6	0	70	60	40	59.375	30.769	20.988	12.923	0	40	48	32	40.625	29.231	20.988	14.769	0	0	0	0	0	0	0	0	0	0	32	32	37.5	27.692	16.667	14.462
32	1uty	100	100	100	100	100	100	100	100	100	70	80	84	73.333	76.667	84.211	81.046	100	80	76	76	86.667	76.667	78.947	79.085	0	80	68	82	73.333	70	86.842	88.889
33	2f1l	100	80	84	86	75	84.375	83.951	74.691	100	100	92	84	93.75	84.375	69.136	62.963	0	10	12	12	6.25	12.5	9.877	6.79	100	100	92	90	100	93.75	87.654	82.099
34	3hlu	100	100	92	86	100	100	87.879	85.075	100	100	100	78	100	100	93.939	79.104	100	100	84	80	100	92.308	81.818	76.119	100	100	96	88	100	100	96.97	82.09
35	6hb5	100	100	100	100	100	100	100	99.512	100	100	100	100	100	100	99.512	98.293	100	100	100	100	100	100	100	98.293	100	100	100	100	100	100	100	99.756
36	5tpi	100	100	100	100	100	100	100	100	100	100	100	100	100	100	100	100	100	100	100	100	100	100	97.059	97.561	100	100	100	100	100	100	100	99.024
37	3iib	100	100	100	100	100	100	97.696	69.885	100	100	100	96	95.349	93.103	92.627	66.207	100	100	100	100	100	97.701	94.009	68.506	100	100	100	100	100	100	94.47	67.586
38	3ccy	100	100	100	100	100	100	100	98.387	0	90	92	92	88.889	91.892	91.398	86.022	0	70	84	88	83.333	83.784	73.118	62.903	100	90	84	92	77.778	89.189	90.323	84.946
39	5ydv	100	100	100	100	100	100	100	96.172	100	70	84	92	80	90.244	84.615	84.689	100	100	72	84	75	80.488	78.846	82.775	100	100	84	92	80	90.244	85.577	87.081
40	4euu	0	0	0	0	0	0	1.307	1.303	100	70	64	68	70	63.934	57.516	48.86	100	10	8	6	10	4.918	2.614	2.932	0	0	0	2	0	3.279	1.307	0.651
41	4bes	100	100	100	100	100	97.849	76.068	49.893	100	100	100	100	100	100	95.727	56.29	100	100	84	80	80.435	80.645	59.402	44.136	0	0	0	0	0	0	0	0
42	3ica	0	10	12	8	10	10	7	3.5	0	10	4	2	5	2.5	1	1.5	0	20	8	14	10	17.5	14	9.5	0	10	4	2	5	2.5	1	2
43	1v9y	100	100	100	100	100	100	100	99.029	100	100	100	100	100	100	100	98.058	100	100	100	100	100	100	100	96.117	0	70	76	88	70	75	88.235	87.379
44	5m97	100	100	100	100	100	100	100	100	100	100	100	100	100	100	100	100	100	100	100	100	100	100	100	100	100	100	100	100	100	100	100	100
45	1ss4	100	100	100	100	100	100	100	100	100	100	100	100	100	100	100	98.571	100	100	84	92	100	85.714	94.286	95	100	70	84	86	71.429	85.714	90	95
46	3i38	100	100	100	100	100	100	100	100	100	100	100	100	100	100	100	100	100	100	100	100	100	100	100	98	100	100	100	100	100	100	100	98
47	3nym	100	100	92	46	100	90.909	41.071	24.107	0	30	12	10	27.273	13.636	8.929	8.929	0	10	12	14	9.091	13.636	12.5	9.821	100	70	76	70	72.727	77.273	67.857	59.821
48	4lj3	100	100	76	60	76	58.824	32.812	27.344	0	10	20	22	20	23.529	20.312	19.922	100	100	92	92	92	92.157	76.562	62.891	0	10	20	22	20	21.569	20.312	23.047
49	2jh3	100	100	100	100	100	100	99.563	70.588	100	100	100	100	100	100	97.38	70.588	100	100	100	100	100	100	100	70.806	100	100	100	100	100	100	100	69.717
50	4w98	100	100	100	100	100	100	100	100	100	100	100	100	100	100	100	100	100	100	100	100	100	100	100	100	100	100	100	100	100	100	100	98.621
51	2i9i	100	100	100	100	100	100	100	98.643	100	100	100	100	100	100	97.273	92.308	100	100	100	100	100	100	99.091	95.928	100	100	100	100	100	100	100	97.285
52	4eqs	100	100	100	100	100	100	100	99.085	100	100	100	100	100	100	98.165	97.94	100	100	100	100	100	98.851	99.083	98.627	100	100	100	100	100	100	98.165	98.398
53	3q5w	100	100	100	100	100	100	100	100	100	90	96	98	94.737	97.368	98.969	99.485	100	100	100	98	100	97.368	98.969	99.485	0	90	96	98	94.737	97.368	98.969	99.485
54	3kh1	100	100	100	100	100	100	100	100	100	100	100	100	100	100	100	99.462	100	100	96	88	94.444	83.784	90.323	88.172	100	100	100	100	100	100	100	100
55	1uuj	100	100	100	100	100	100	100	100	100	80	80	88	71.429	78.571	86.111	90.278	100	100	96	98	100	100	97.222	97.222	100	100	96	98	100	100	97.222	97.222
56	3wur	100	80	48	32	56.25	46.875	24.691	16.049	0	0	0	4	0	0	8.642	6.79	0	10	8	18	12.5	9.375	13.58	9.259	0	10	8	4	12.5	6.25	8.642	6.79
57	3of4	100	100	100	100	100	100	100	100	100	100	100	100	100	100	100	100	100	100	100	100	100	100	100	100	100	100	100	100	100	100	100	100
58	3k6m	100	100	100	100	100	100	100	100	100	100	100	100	100	100	100	99.565	100	100	100	100	100	100	100	99.565	100	100	100	100	100	100	100	99.783
59	1x8z	100	100	100	100	100	100	100	100	100	100	100	98	100	100	98.667	97.351	100	100	100	100	100	100	98.667	96.689	100	100	100	100	100	100	100	98.675
60	7odc	100	100	100	100	100	100	100	100	100	100	100	100	100	100	100	99.483	100	100	100	100	100	100	100	100	100	100	100	100	100	100	100	99.483
61	4nog	100	100	100	100	100	100	100	100	100	100	100	100	100	100	100	100	100	100	100	100	100	100	100	100	100	100	100	100	100	98.81	98.104	98.104
62	4cn0	100	100	100	100	100	100	100	100	100	100	100	100	100	100	100	100	100	100	100	100	100	100	100	100	100	100	100	100	100	100	100	100
63	5kc8	100	100	100	100	100	100	100	95.477	100	100	100	100	100	100	96.482	90.955	100	100	100	100	100	100	94.975	91.709	100	100	100	100	100	100	100	97.99
64	5fol	0	0	8	4	7.407	3.704	8.029	4.745	0	0	4	6	3.704	5.556	5.109	6.934	0	0	0	4	0	3.704	5.109	5.839	0	0	0	0	0	1.852	2.92	2.19
65	4myz	100	100	100	100	100	100	100	100	100	100	100	100	100	100	100	100	100	100	100	100	100	100	100	100	0	0	24	12	0	0	20.833	12.5
66	3qfw	100	100	100	100	100	100	100	100	100	100	100	100	100	100	100	99.135	100	100	100	100	100	100	100	100	100	100	88	88	85.294	91.304	94.798	93.372
67	2of7	100	80	80	88	83.333	83.784	92.391	91.892	100	100	96	94	94.444	91.892	82.609	74.054	100	80	88	84	83.333	86.486	90.217	78.919	100	100	92	88	100	83.784	91.304	85.946
68	2yor	0	0	0	0	0	0	0	0	0	0	0	0	0	0	0	0	0	0	0	0	0	0	0	0	0	0	0	0	0	0	0	0
69	5t5s	100	80	92	92	90	90.244	90.291	91.304	100	60	80	72	80	75.61	66.99	63.768	100	100	100	96	100	95.122	96.117	92.754	0	0	0	0	0	0	0	0
70	4dyl	100	100	100	100	100	100	100	100	100	100	100	100	100	100	100	100	100	100	100	100	100	98.667	96.809	97.872	100	100	100	100	100	100	100	99.734
71	4aya	100	100	100	100	100	100	100	100	100	100	92	96	100	100	91.667	95.833	100	100	100	98	100	100	100	97.917	100	80	92	96	75	77.778	91.667	95.833
72	3w5s	100	100	100	100	100	100	98.286	74.857	100	100	100	100	100	100	96.571	74.857	100	100	100	100	100	100	97.143	74.857	100	100	100	100	100	100	98.286	74.857
73	4boq	100	100	100	100	100	100	100	89.714	100	80	88	84	82.353	82.857	88.506	90.857	100	100	100	98	100	100	94.253	86.857	0	70	60	78	58.824	71.429	77.011	70.857
74	3lvy	100	100	100	100	100	100	100	100	100	100	100	100	100	100	100	100	100	100	100	100	100	100	100	99.444	100	100	100	100	100	100	100	100
75	3ux2	100	100	100	100	100	100	100	100	0	90	96	98	91.667	95.833	98.361	97.541	100	100	96	96	100	95.833	96.721	98.361	0	80	92	96	83.333	91.667	95.082	96.721
76	3agd	100	100	100	100	100	100	98.157	95.632	100	100	76	78	79.07	80.46	84.332	77.241	100	60	72	70	74.419	80.46	88.479	82.989	100	100	100	100	100	100	98.157	95.172
77	4e1p	100	100	100	100	100	100	100	100	100	100	100	100	100	100	100	100	100	100	100	100	100	100	100	100	100	100	100	100	100	100	100	100
78	1qb2	100	100	100	82	100	100	81.132	55.66	0	40	16	22	40	19.048	20.755	24.528	0	20	12	22	20	9.524	22.642	23.585	100	100	100	100	100	100	100	100
79	2hxt	100	100	100	100	100	100	100	100	100	100	100	100	100	100	100	99.539	100	100	100	100	100	100	100	99.539	100	100	100	100	100	100	100	99.539
80	1qc9	100	100	100	100	100	100	98.413	96.838	100	80	92	96	92	96	96.825	94.466	100	90	84	92	84	92	96.825	94.466	100	100	88	92	88	92	96.825	94.862
81	3zpx	100	80	64	60	63.158	50	32.984	23.037	100	70	56	48	47.368	46.053	35.079	27.225	0	70	68	48	52.632	36.842	34.555	28.01	100	90	44	34	39.474	32.895	20.942	13.089
82	5xkr	100	100	100	100	100	100	100	100	100	100	100	100	100	100	100	100	100	100	100	100	100	100	100	100	100	100	100	100	100	100	100	98.734
83	2o20	100	100	100	100	100	100	96.296	87.454	100	100	100	98	100	98.148	93.333	84.502	100	90	92	96	92.593	96.296	91.111	79.705	100	100	100	100	100	100	98.519	87.454
84	2igi	100	100	100	100	100	100	97.753	93.855	100	100	100	100	100	100	100	98.883	100	100	100	100	100	100	100	98.324	100	100	100	100	100	100	98.876	94.972
85	2nyi	100	100	100	96	100	100	96.386	94.611	100	90	92	92	93.75	90.909	95.181	94.012	100	70	80	80	75	81.818	87.952	89.82	100	100	88	94	93.75	90.909	95.181	89.222
86	6eim	100	100	100	100	100	100	100	97.552	0	10	48	64	46.429	68.421	69.93	62.937	0	70	88	88	85.714	87.719	88.811	84.965	100	80	88	92	85.714	92.982	83.916	81.818
87	5i47	100	100	100	100	100	100	100	96.471	100	100	100	100	100	100	96.85	91.765	100	100	92	96	92	96.078	95.276	90.196	100	100	100	100	100	100	96.063	91.765
88	4bt2	100	100	100	100	100	100	100	99.578	100	100	100	100	100	100	97.458	92.827	100	100	100	100	100	100	100	100	100	100	100	100	100	100	100	96.624
89	6j52	100	100	100	100	100	100	100	100	100	100	100	100	100	100	100	98.936	0	90	96	92	88.889	94.444	91.489	95.745	100	20	8	12	22.222	11.111	10.638	13.83
90	4l69	100	100	92	96	91.667	95.833	93.443	95.902	100	80	84	92	83.333	91.667	92.623	88.115	100	100	100	96	100	95.833	95.082	92.213	100	100	100	96	100	95.833	95.082	93.852
91	3ks7	100	100	100	100	100	100	100	96.875	100	90	92	96	94.737	94.737	95.312	95.312	100	100	100	100	100	100	94.792	94.531	100	100	92	96	94.737	97.368	94.271	94.792
92	2wag	100	100	96	82	95.238	86.047	68.519	62.673	100	90	80	80	85.714	76.744	77.778	72.35	0	0	0	0	0	0	0	0	0	30	44	60	42.857	55.814	62.037	52.535
93	2zgy	0	0	0	0	0	0	0	0	0	0	0	0	0	0	0	0	0	0	0	0	0	0	0	0	0	0	0	0	0	0	0	0
94	2cdu	100	100	100	100	100	100	100	100	100	100	100	100	100	100	100	100	100	100	100	100	100	100	100	99.554	100	100	100	100	100	100	100	98.884
95	5ykz	100	100	96	94	100	95.455	94.643	83.036	0	40	44	56	45.455	50	51.786	48.214	0	20	36	50	27.273	36.364	46.429	49.107	100	90	96	88	90.909	95.455	89.286	85.714
96	2hxv	100	100	100	100	100	100	100	97.384	0	80	92	94	91.176	95.588	94.767	95.349	100	80	92	96	94.118	97.059	96.512	96.512	100	100	92	96	94.118	97.059	98.256	97.384
97	3qao	100	100	100	100	100	100	98.529	96.324	100	100	96	88	92.308	96.296	91.176	94.118	100	90	88	92	92.308	88.889	89.706	75	100	100	100	100	100	100	100	95.588
98	4ynz	0	0	0	0	0	0	0	0	0	20	8	6	6.452	4.839	3.846	6.731	0	0	0	0	0	0	0	0	0	0	0	0	0	0	0	0
99	1ulk	100	100	100	96	100	100	96.825	94.444	100	100	100	100	100	100	100	98.413	0	0	0	0	0	0	0	0	100	100	100	100	100	100	100	96.032
100	1r29	100	100	100	100	100	100	100	100	100	100	96	96	100	95.833	96.721	98.361	100	100	100	100	100	100	100	100	100	100	100	100	100	100	100	98.361
101	3gz7	100	100	100	100	100	100	100	100	100	100	100	100	100	100	100	100	100	100	100	100	100	100	100	100	100	100	100	100	100	100	100	100
102	3wxy	100	100	100	100	100	100	100	100	100	100	100	100	100	100	100	100	100	100	100	100	100	100	100	99.468	100	100	100	100	100	100	100	100
103	6esl	100	60	72	78	77.143	80.282	84.27	84.874	0	0	4	2	2.857	7.042	10.112	8.683	0	30	16	10	11.429	7.042	7.865	7.843	100	100	100	100	100	97.183	95.506	93.557
104	3lxz	100	100	100	100	100	100	100	100	100	100	100	100	100	100	100	100	100	100	100	100	100	100	100	97.608	100	100	100	100	100	100	100	99.522
105	4beu	100	100	100	100	100	100	100	100	100	100	100	100	100	100	100	100	100	100	100	100	100	100	100	99.49	100	100	100	100	100	100	100	100
106	3itq	100	100	100	100	100	100	100	100	100	100	100	100	100	100	100	98.964	100	100	100	100	100	100	100	96.891	100	100	100	100	100	100	100	98.964
107	4jbd	100	100	100	100	100	100	100	95.779	100	80	92	96	93.333	96.721	94.156	90.584	100	100	100	100	100	98.361	95.455	93.831	100	80	92	96	93.333	96.721	96.104	90.584
108	3efy	100	100	100	100	100	100	100	100	100	90	96	98	94.444	97.222	98.901	98.901	100	90	96	98	94.444	97.222	98.901	98.901	100	90	96	98	94.444	97.222	98.901	99.451
109	4zm8	100	100	100	100	100	100	100	100	100	100	100	100	100	100	100	100	100	100	100	100	100	100	100	100	100	100	100	100	100	100	100	100
110	4us5	100	100	100	100	100	100	100	100	100	100	100	100	100	100	99.379	99.69	100	100	100	100	100	100	99.379	98.142	100	100	100	100	100	100	100	98.452
111	1dz3	100	100	100	100	100	100	100	100	0	0	12	30	0	12.5	32.787	38.211	100	100	88	92	83.333	87.5	88.525	85.366	0	30	28	24	33.333	25	24.59	36.585
112	2e8v	100	100	100	100	100	100	100	99.301	100	100	100	100	100	100	100	98.951	100	100	100	100	100	100	100	98.951	100	100	100	100	100	100	100	100
113	5xk6	100	100	100	100	100	100	100	99.524	100	100	100	100	100	100	100	99.524	100	100	100	100	100	100	100	99.524	100	100	100	100	100	100	100	100
114	1mml	0	0	0	0	0	0	0	0	0	0	0	10	0	10	6.4	5.976	0	0	0	0	0	0	0	0	0	0	0	0	0	0	0	0
115	4wy2	100	100	100	98	100	93.443	81.818	78.247	100	60	60	76	66.667	80.328	74.675	67.532	0	50	60	80	66.667	83.607	75.325	68.831	100	40	64	74	66.667	73.77	75.974	73.701
116	4bd8	100	100	100	100	100	100	100	100	100	90	92	96	85.714	92.857	94.444	97.222	100	90	96	98	92.857	96.429	98.611	99.306	100	100	100	100	100	100	100	96.528
117	2isk	100	100	100	100	100	100	100	100	100	100	100	100	100	100	100	100	100	100	100	100	100	100	100	100	100	100	100	100	100	100	100	100
118	5v5t	100	100	100	100	100	100	99.315	98.635	100	100	100	96	96.552	96.552	98.63	97.611	100	100	100	100	100	100	98.63	97.611	100	100	100	96	100	96.552	98.63	98.976
119	1kko	100	100	100	100	100	98.75	99	99.252	100	100	100	100	100	100	100	99.501	100	90	84	78	80	82.5	74	69.825	100	100	100	100	100	100	100	99.501
120	3ilx	100	100	100	100	100	100	100	97.059	100	100	100	100	100	100	100	94.118	100	80	92	92	84.615	88.889	91.176	89.706	100	100	100	96	100	100	97.059	92.647
121	1zzg	100	100	100	100	100	100	100	100	100	100	100	100	100	100	100	100	100	100	100	100	100	100	100	100	100	100	100	100	100	100	100	100
122	6jhc	100	100	100	100	100	100	100	100	100	100	100	100	100	100	100	97.531	100	100	100	100	100	100	100	98.765	100	100	100	100	100	100	100	97.531
123	4cvr	100	100	100	100	100	100	94.872	83.974	100	100	100	92	100	100	92.308	83.974	100	100	92	96	100	93.548	87.179	82.051	100	100	92	96	86.667	93.548	91.026	82.051
124	3ozy	100	100	100	100	100	100	100	82.124	100	100	100	100	100	100	97.927	89.896	100	100	100	100	100	100	100	94.819	0	0	0	0	0	0	0	0.259
125	1tzb	100	100	100	100	100	100	100	100	100	100	100	100	100	100	99.333	99.333	100	100	100	100	100	100	100	99.333	100	100	100	100	100	100	99.333	99.667
126	1usc	100	100	100	100	100	100	100	100	100	100	100	100	100	100	100	100	100	100	100	100	100	100	100	100	100	100	100	100	100	100	100	100
127	5g23	100	20	20	20	26.316	23.684	16.842	13.684	0	20	12	20	15.789	13.158	15.789	12.632	0	20	20	18	26.316	18.421	16.842	12.632	0	30	24	24	26.316	26.316	17.895	16.316
128	3szh	100	100	100	100	100	100	100	100	100	100	100	100	100	100	100	100	100	100	100	100	100	100	100	100	100	100	100	100	100	100	100	100
129	3m9l	100	100	100	100	100	100	100	97.97	0	30	44	38	36.842	38.462	41.837	44.162	100	100	100	100	100	100	100	97.97	100	100	100	100	100	100	97.959	93.401
130	3byw	100	100	100	100	100	100	100	100	100	100	100	98	100	96.774	98.701	97.419	100	100	100	100	100	100	100	100	100	100	100	100	100	100	97.403	94.839
131	6a4x	100	100	100	100	100	100	100	100	100	100	100	100	100	100	100	100	100	100	100	100	100	100	100	100	100	100	100	100	100	100	100	100
132	1msc	100	100	100	100	100	100	100	100	100	100	100	100	100	100	100	100	100	100	100	100	100	100	100	100	100	100	100	100	100	100	100	100
133	3m0f	100	100	100	100	100	100	100	100	100	100	100	100	100	100	100	100	100	100	100	100	100	100	100	100	100	100	100	100	100	100	100	100
134	5is2	100	100	100	100	100	100	100	100	100	100	100	100	100	100	100	98.987	100	100	100	100	100	100	99.492	97.468	100	100	100	100	100	100	100	97.975
135	2zy9	100	100	100	100	100	100	100	100	100	100	100	100	100	98.824	98.592	98.357	100	100	100	98	97.619	98.824	98.592	98.122	100	100	96	98	97.619	98.824	99.531	98.357
136	5w7z	100	100	100	100	100	100	100	81.842	100	100	100	100	100	100	97.895	80.263	100	100	100	100	100	100	98.947	81.579	100	100	100	100	100	100	95.263	81.316
137	1v5v	100	100	100	100	100	100	99.497	96.241	100	100	100	100	100	100	99.497	93.233	100	100	100	100	100	100	100	98.246	100	100	100	100	100	100	98.995	91.729
138	4s12	100	100	100	100	100	100	100	100	100	100	100	100	100	100	100	100	100	100	100	100	100	100	100	100	100	100	100	100	100	100	100	99.322
139	6jyx	0	0	0	0	0	0	0	0	0	10	8	4	6.897	3.448	4.11	3.767	0	0	0	0	0	0	0	0	0	0	0	0	0	0	0	0
140	4g9y	100	100	100	100	100	100	100	100	100	60	64	80	69.231	62.963	85.294	88.235	100	100	100	100	100	100	100	100	100	80	80	80	69.231	77.778	85.294	86.765
141	1k4i	100	100	100	100	100	100	100	100	100	100	100	100	100	100	100	100	100	100	100	100	100	100	100	98.148	100	100	100	100	100	100	100	100
142	1pvg	100	100	100	100	100	100	100	97.268	100	100	100	100	100	100	100	98.634	100	100	100	100	100	100	100	92.076	100	100	100	100	100	100	98.907	96.995
143	4mcj	100	100	100	100	100	100	100	94.326	100	100	100	100	100	100	98.571	90.071	0	20	12	18	14.286	14.286	20	21.277	100	100	100	100	100	100	98.571	96.454
144	2ch5	100	100	100	100	100	100	100	99.415	100	100	100	100	100	100	96.491	95.322	100	100	100	100	100	100	100	91.813	100	100	100	100	100	100	100	99.123
145	4wbe	100	100	100	100	100	100	100	100	100	100	100	100	100	100	100	96.667	100	100	100	100	100	100	96.667	95.833	100	100	100	100	100	100	100	96.667
146	3s6f	100	100	100	100	100	100	98.551	96.403	100	80	84	90	84.615	85.185	84.058	88.489	100	80	84	88	84.615	85.185	91.304	85.612	100	100	96	94	100	96.296	85.507	89.209
147	1v2x	100	100	100	100	100	100	100	100	100	100	100	100	100	100	100	100	100	100	100	100	100	100	100	100	100	100	100	100	100	100	100	100
148	2d1c	100	100	100	100	100	100	97.166	96.162	100	100	100	96	95.918	95.96	93.522	94.747	100	100	100	96	95.918	93.939	93.522	91.919	100	100	100	100	100	95.96	95.142	94.343
149	4v0h	100	100	100	100	100	100	100	100	100	100	100	100	100	100	100	95.023	100	100	100	100	100	100	99.091	96.38	100	100	100	100	100	100	99.091	98.643
150	2paq	100	100	100	100	100	100	97.647	97.647	100	100	100	100	100	100	100	100	0	20	40	28	35.294	35.294	30.588	28.235	100	100	100	100	100	100	100	100
151	2b4h	100	100	100	100	100	100	97.248	92.661	100	100	100	100	100	100	96.33	91.743	100	100	100	100	100	100	98.165	90.826	100	100	100	100	100	100	100	94.037
152	6j64	100	100	100	100	100	100	100	100	100	100	100	100	100	100	100	100	100	100	100	100	100	100	100	100	100	100	100	100	100	100	100	100
153	6i6s	100	100	100	100	100	100	100	97.917	100	100	100	100	100	100	100	96.875	100	100	100	100	100	100	100	97.917	100	70	76	80	77.778	84.211	81.25	68.75
154	3hgu	100	100	100	100	100	100	100	98.847	100	100	100	100	100	100	99.422	95.965	100	100	100	100	100	100	98.844	96.254	100	100	100	100	100	100	98.266	97.695
155	6ckm	100	100	100	100	100	100	100	100	100	100	100	100	100	100	100	97.333	100	100	100	100	100	100	100	100	100	100	100	100	100	100	100	96.444
156	2re7	100	100	100	100	100	100	100	98.462	100	100	100	100	100	100	100	93.846	0	0	0	0	0	0	0	0	100	100	100	100	100	100	98.462	97.692
157	1jke	100	100	100	100	100	100	100	100	100	100	100	100	100	100	100	100	100	100	100	100	100	100	100	100	100	100	100	100	100	100	100	100
158	5vug	100	100	100	100	100	100	100	100	100	100	100	100	100	100	96.947	96.183	100	100	100	100	100	100	96.947	91.603	100	100	100	100	100	100	98.473	98.473
159	4qpk	100	100	100	100	100	100	100	99.02	100	100	100	100	100	100	97.059	94.608	100	100	100	100	100	100	98.039	94.118	100	100	100	100	100	100	100	97.059
160	3c4b	100	100	100	100	100	100	100	94.538	100	100	84	88	82.609	87.234	90.756	89.076	100	100	88	84	86.957	87.234	79.832	81.092	100	100	100	100	100	100	98.319	94.538
161	3o1l	0	0	0	0	0	0	0	4.693	0	0	0	0	0	0	7.971	5.415	0	0	0	0	0	0	6.522	4.693	100	20	8	4	7.407	3.636	9.42	6.137
162	2yxn	100	100	100	100	100	100	100	100	100	100	100	100	100	100	100	100	100	100	96	96	93.75	96.875	96.273	96.273	100	100	100	100	100	100	100	100
163	2fue	100	100	100	100	100	100	97.521	96.296	100	100	100	100	100	100	97.521	94.65	100	100	100	100	100	100	97.521	93.827	100	100	100	100	100	100	97.521	95.473
164	3ww0	100	100	100	100	100	100	100	100	100	90	96	96	94.118	94.286	97.701	97.714	100	100	92	96	100	94.286	96.552	94.857	100	100	96	98	94.118	97.143	95.402	96
165	1b63	100	100	100	100	100	100	100	100	100	100	100	100	100	100	98.795	96.997	100	100	100	100	100	100	97.59	93.994	100	100	100	100	100	100	97.59	96.096
166	2c7g	0	0	0	0	0	0	0	0	0	0	0	0	0	0	0	0	0	0	0	0	0	0	0	0	0	0	0	0	0	0	0	0
167	3tys	100	100	100	100	100	100	100	100	100	100	100	100	100	100	100	100	100	100	100	100	100	100	100	100	100	100	100	100	100	100	100	100
168	2dvk	100	100	100	100	100	100	100	100	100	100	100	100	100	100	97.59	98.193	100	100	100	96	100	93.939	97.59	97.59	100	100	100	100	100	100	100	100
169	6j6a	100	100	100	100	100	100	99.095	82.579	100	100	100	100	100	100	96.833	80.995	100	100	100	100	100	100	97.738	83.032	100	100	100	98	97.727	98.864	95.023	81.674
170	2ozh	100	100	100	100	100	100	100	97.101	100	100	100	100	100	100	100	97.101	100	80	92	96	84.615	92.593	94.203	91.304	100	100	100	100	100	100	100	97.101
171	3qph	100	90	80	76	78.788	74.627	73.054	65.373	100	100	92	78	93.939	73.134	55.689	55.821	100	90	80	58	63.636	58.209	58.683	56.418	100	100	92	64	78.788	59.701	59.281	60.299
172	2omd	100	100	100	100	100	100	100	100	100	100	100	100	100	100	100	99.259	100	100	100	100	100	100	100	100	100	100	100	100	100	100	100	99.259
173	3qkc	100	100	100	100	100	100	98.438	97.656	100	100	96	94	96	94.118	96.094	92.578	100	80	92	96	92	96.078	97.656	91.406	100	100	92	92	92	92.157	95.312	91.406
174	2d7v	100	100	100	100	100	100	100	100	100	100	100	100	100	100	100	100	100	100	100	100	100	100	100	100	100	100	100	100	100	100	100	100
175	2c0n	100	100	100	100	100	100	100	96.791	100	100	100	100	100	100	97.849	93.583	100	100	100	100	100	100	95.699	92.513	100	100	100	100	100	100	97.849	93.583
176	4pn0	100	100	100	100	100	100	100	100	100	100	100	100	100	100	100	100	100	100	100	100	100	100	98.462	97.692	100	100	100	100	100	100	100	100
177	2yxh	100	100	100	100	100	100	100	100	100	100	100	100	100	100	100	100	100	100	100	100	100	100	100	100	100	100	100	100	100	100	100	100
178	6drr	0	0	0	0	0	0	0	0.386	0	0	0	0	0	0	0	0	0	0	0	0	0	0	0	0	100	100	100	100	100	100	98.45	96.911
179	4rsw	0	0	0	0	0	0	0	0	0	0	0	0	0	0	0	0	0	10	12	6	12.5	6.122	5.691	3.659	0	0	0	0	0	0	0	0
180	2woj	100	100	92	92	92.857	92.857	81.56	66.667	100	100	100	100	100	100	92.199	90.426	0	80	76	72	71.429	73.214	60.993	61.702	100	40	20	28	21.429	25	14.894	11.702
181	1o4w	100	100	100	100	100	100	100	84.553	100	80	76	72	83.333	79.167	67.213	65.854	0	0	0	0	0	0	0	0	100	100	96	96	100	95.833	88.525	88.618
182	1oki	100	100	100	100	100	100	100	100	100	100	100	100	100	100	100	98.901	100	100	100	100	100	100	100	98.352	100	100	100	100	100	100	98.901	98.901
183	5dd8	100	100	100	100	100	100	100	100	100	100	100	100	100	100	100	100	100	100	100	100	100	100	100	100	100	100	100	98	100	100	97.436	97.436
184	5xii	100	100	100	100	100	100	100	98.737	100	100	100	100	100	100	99.578	98.947	100	100	100	100	100	100	100	98.526	100	100	100	100	100	100	100	97.684
185	3soo	100	100	100	92	100	100	94.595	84	100	90	92	80	85.714	86.667	81.081	81.333	0	0	0	4	0	0	0	5.333	100	60	52	58	71.429	53.333	56.757	61.333
186	6gxs	0	10	8	4	5.556	2.778	1.111	1.385	0	0	0	0	0	0	0	0.554	100	100	100	100	100	100	99.444	97.23	0	0	0	0	0	0	0	0
187	3bdk	100	100	100	100	100	100	100	99.709	100	100	100	100	100	100	100	98.837	100	100	100	100	100	100	100	99.419	100	100	100	100	100	100	100	99.419
188	2r0x	100	100	100	100	100	100	100	98.039	100	100	100	100	100	100	100	100	100	100	100	100	100	100	100	98.693	100	100	100	100	100	100	100	100
189	4ml1	100	100	100	100	100	100	100	100	100	100	100	100	100	100	100	100	100	100	100	100	100	100	100	100	100	100	100	100	100	100	100	100
190	4e12	100	100	100	100	100	100	100	100	100	100	100	100	100	100	100	100	100	100	100	100	100	100	100	100	100	100	100	100	100	100	100	100
191	2dpl	100	100	100	100	100	100	100	97.122	100	100	100	100	100	100	95.683	90.288	100	100	100	100	100	100	93.525	88.849	100	100	100	100	100	100	100	95.324
192	4x1z	100	100	100	100	100	100	100	94.88	100	100	100	100	100	96.97	86.747	78.916	100	100	100	96	100	96.97	95.783	86.145	100	100	100	100	100	100	100	97.289
193	4qyt	100	100	100	100	100	100	100	98.942	100	100	100	100	100	100	100	100	100	100	100	100	100	100	100	100	100	100	100	100	100	100	100	100
194	5i1v	100	100	100	100	100	100	98.394	85.542	100	100	96	98	97.959	98.99	95.181	82.329	100	100	100	100	100	100	95.984	84.337	100	100	100	100	100	100	97.59	84.538
195	5bp3	100	100	100	100	100	100	100	74.468	100	100	100	100	100	100	99.291	74.113	100	100	100	100	100	100	100	74.468	100	100	100	100	100	100	98.582	73.759
196	1np6	100	100	100	100	100	100	100	100	100	100	100	100	100	100	100	98.726	100	100	100	98	100	100	97.436	97.452	100	80	92	92	86.667	93.548	94.872	85.987
197	2i2l	100	100	100	100	100	100	100	100	100	100	100	100	100	100	100	100	100	100	100	100	100	100	100	99.213	100	100	100	100	100	100	100	99.213
198	5x4t	100	100	100	100	100	100	100	100	100	100	96	96	94.286	97.143	97.714	97.143	100	100	92	96	94.286	97.143	98.857	97.143	100	100	100	100	100	97.143	97.714	97.143
199	1ku9	100	100	100	100	100	100	95.89	91.781	100	90	80	80	64.286	79.31	82.192	85.616	100	90	96	92	92.857	96.552	91.781	90.411	100	50	64	82	57.143	68.966	86.301	87.671
200	4xcv	100	100	100	100	100	100	100	100	100	100	100	100	100	100	97.468	93.691	100	100	100	100	100	100	98.734	96.53	100	100	100	98	100	98.413	98.734	96.53
201	5o70	100	100	100	100	100	100	100	99.381	100	100	100	100	100	100	99.379	97.523	100	100	100	100	100	100	98.758	98.762	100	100	100	100	100	100	98.758	97.214
202	2oqo	100	100	100	100	100	100	100	98.895	100	100	96	84	100	88.889	86.667	80.663	100	100	100	100	100	100	100	92.265	100	100	100	100	100	100	100	97.79
203	5lus	100	100	100	100	100	100	100	100	100	100	100	100	100	100	100	100	100	100	100	100	100	100	100	100	100	100	100	100	100	100	100	100
204	2a4x	100	100	100	100	100	100	100	100	100	100	100	98	100	100	98.438	99.219	100	100	100	98	100	100	98.438	99.219	100	100	100	100	100	100	100	100
205	4aec	100	100	100	100	100	100	100	100	100	100	100	100	100	100	100	99.363	100	100	100	100	100	100	100	100	100	100	100	100	100	100	100	100
206	2b0a	100	100	100	100	100	100	100	100	100	100	100	100	100	100	100	97.849	100	100	100	100	100	100	100	97.849	100	100	100	100	100	100	100	100
207	1iq6	100	100	100	100	100	100	100	100	100	100	100	100	100	100	100	100	100	100	100	100	100	100	100	100	100	100	100	100	100	100	100	100
208	2eq5	100	100	100	100	100	100	100	100	100	100	100	100	100	100	98.113	96.244	100	100	100	100	100	100	100	100	100	100	100	100	100	100	100	99.531
209	3gzr	100	100	100	100	100	100	100	97.122	100	100	100	100	100	100	100	97.122	100	100	100	100	100	100	100	96.403	100	100	100	100	100	100	100	97.122
210	6cfy	100	100	100	100	100	100	100	100	100	100	92	88	100	100	87.879	88.06	0	80	84	84	66.667	84.615	81.818	82.09	100	90	88	84	100	84.615	75.758	85.075
211	2own	100	100	100	100	100	100	100	100	100	100	100	100	100	100	100	100	100	100	100	100	100	100	100	98.406	100	100	100	100	100	100	100	98.406
212	2gv8	100	100	100	100	100	100	100	95.205	100	100	100	100	100	100	100	95.205	100	100	100	100	100	100	99.543	94.292	100	100	100	100	100	100	100	94.977
213	5ytq	100	100	100	100	100	100	100	100	100	100	100	98	100	100	96.875	98.462	100	100	100	98	100	100	100	98.462	100	100	96	96	100	100	96.875	96.923
214	5d3a	100	100	100	100	100	100	100	100	100	100	100	100	100	100	100	100	100	100	100	100	100	100	100	100	100	100	100	100	100	100	100	100
215	5znm	100	100	100	100	100	100	98.876	94.958	0	0	0	0	0	0	0	0	0	0	0	0	0	0	0	0	100	100	100	100	100	100	96.629	94.958
216	1d7m	100	100	100	100	100	100	100	100	100	100	100	100	100	100	100	100	100	100	100	100	100	100	100	100	100	100	100	100	100	100	100	100
217	6jdh	100	100	100	100	100	100	100	100	100	100	100	100	100	100	100	99.313	100	100	100	100	100	100	100	99.656	100	100	100	100	100	100	98.621	96.564
218	4pkm	100	100	100	100	100	100	100	100	100	100	100	100	100	100	100	100	100	100	100	100	100	100	100	98.033	100	100	100	100	100	100	100	99.344
219	3gk7	100	100	100	100	100	100	100	100	100	100	100	100	100	100	99.552	97.763	100	100	100	100	100	97.753	97.309	93.289	100	100	92	92	90.909	91.011	92.825	93.289
220	4nes	100	100	100	100	100	100	98.876	85.674	100	100	100	98	100	97.183	88.202	77.247	100	100	100	100	100	97.183	91.011	78.933	100	100	92	96	94.286	97.183	95.506	89.045
221	2i46	100	100	100	100	100	100	98.507	97.015	100	100	100	100	100	100	100	100	100	100	100	100	100	100	100	100	0	0	0	4	0	0	2.985	10.448
222	6u11	100	100	100	100	100	100	100	85.759	100	100	100	96	100	96.825	93.671	84.81	100	100	100	100	100	100	96.203	87.975	100	100	92	96	93.548	96.825	93.038	83.544
223	5x7f	100	100	100	100	100	100	100	100	100	80	92	96	89.474	94.872	95.96	93.939	100	100	100	96	100	100	93.939	93.939	100	100	100	100	100	100	100	100
224	6r1m	100	100	100	100	100	100	100	100	100	100	100	100	100	100	100	99.532	100	100	100	100	100	100	100	100	100	100	100	100	100	100	100	99.766
225	1je5	0	0	0	0	0	0	0	0	0	0	0	0	0	0	0	0	0	0	0	0	0	0	0	0	100	70	72	78	64.706	67.647	69.412	53.216
226	6l1l	100	100	100	100	100	100	100	98.933	100	100	100	100	100	100	96.257	86.933	100	100	100	100	100	97.333	93.048	86.4	100	100	100	100	100	100	92.513	92.267
227	6if6	100	100	100	100	100	100	100	100	100	100	100	100	100	100	100	98.473	100	100	100	100	100	100	100	100	100	100	100	100	100	100	100	98.473
228	3d40	100	100	100	100	100	100	100	100	100	100	100	100	100	100	100	100	100	100	100	100	100	100	100	99.206	100	100	100	100	100	100	100	100
229	4yt2	100	100	100	100	100	100	100	100	100	100	100	100	100	100	99.415	97.959	100	100	92	96	94.118	97.059	98.83	98.251	100	100	100	100	100	100	100	100
230	4rxj	100	100	100	100	100	100	100	100	100	100	100	100	100	100	100	100	100	100	100	100	100	100	100	99.074	100	100	100	100	100	100	100	100
231	4fei	100	100	100	100	100	100	100	100	100	100	100	100	100	100	100	100	100	100	100	100	100	100	100	100	100	100	100	100	100	100	100	100
232	3gwr	100	100	100	100	100	100	100	100	100	100	100	100	100	100	100	98.361	0	10	8	8	16.667	8.333	11.475	13.115	100	100	100	100	100	100	100	100
233	5b1q	100	100	100	100	100	100	99.107	97.098	100	90	80	86	84.091	91.011	89.732	89.955	100	100	92	92	93.182	94.382	93.75	89.732	100	100	96	92	90.909	93.258	91.518	92.188
234	3mtq	100	100	100	100	100	100	100	100	100	100	100	100	100	100	100	100	100	100	100	100	100	100	100	100	100	100	100	100	100	100	100	100
235	1go8	100	100	100	100	100	98.913	97.826	75.652	100	100	100	100	100	100	98.261	84.13	0	0	0	0	0	0	0	0	100	100	100	100	100	100	96.087	76.739
236	1tlk	0	0	0	0	0	0	0	0	0	0	0	0	0	0	0	0	100	20	8	10	20	10	9.804	4.854	0	0	0	0	0	0	0	0
237	2i71	0	0	0	0	0	0	0	0	0	0	0	0	0	0	0	0	0	0	0	0	0	0	0	0	0	0	0	0	0	0	0	0
238	5gpo	100	100	100	100	100	100	100	100	100	100	100	100	100	100	100	97.521	100	100	100	100	100	100	100	100	100	100	100	98	100	100	98.333	99.174
239	2csu	100	100	100	100	100	98.795	94.737	78.52	100	100	96	98	97.561	97.59	88.995	77.804	100	100	96	98	97.561	97.59	86.124	77.804	100	100	96	96	97.561	91.566	87.081	76.134
240	2g6t	0	0	0	0	0	0	0	0	0	0	0	0	0	0	0	0	0	0	0	0	0	0	0	0	0	0	0	0	0	0	0	0
241	3e07	100	100	100	100	100	100	100	100	100	100	96	98	100	100	97.727	98.864	100	100	96	98	100	94.118	97.727	97.727	100	100	92	90	100	94.118	88.636	90.909
242	6o2u	100	100	92	86	92.308	88.462	80.303	74.242	0	20	12	32	15.385	15.385	27.273	22.727	0	70	88	88	76.923	88.462	90.909	88.636	0	0	8	10	0	11.538	10.606	9.848
243	3k0z	100	100	100	100	100	100	100	100	100	100	100	100	100	100	100	97.945	100	100	100	100	100	100	100	95.89	100	100	100	100	100	100	100	97.945
244	6u1r	100	100	100	100	100	100	100	96.471	100	100	100	100	100	100	98.824	96.471	100	100	100	100	100	100	97.647	92.059	100	100	100	100	100	100	98.824	96.471
245	3b42	100	100	100	100	100	100	98.387	98.4	100	70	80	76	75	80	80.645	76.8	100	100	100	100	100	100	98.387	99.2	100	100	92	96	100	92	96.774	93.6
246	2ia0	100	100	100	100	100	100	100	100	100	100	100	100	100	100	100	100	100	100	100	100	100	100	100	100	100	100	100	100	100	100	100	100
247	3qoo	100	100	100	92	100	100	89.231	81.538	100	90	80	84	76.923	80.769	76.923	76.154	0	40	68	72	53.846	69.231	69.231	59.231	0	60	68	80	69.231	69.231	78.462	70
248	2ibd	100	100	100	100	100	100	100	99.462	100	100	100	100	100	100	100	98.387	100	100	100	100	100	100	100	97.849	100	100	100	100	100	100	100	97.849
249	4l8j	100	100	100	100	100	100	99.379	98.762	0	40	76	88	81.25	89.062	93.789	92.26	0	80	92	88	93.75	89.062	87.578	88.235	100	100	100	100	100	100	97.516	98.762
250	4q51	100	100	100	100	100	100	100	100	100	100	100	100	100	100	100	100	100	100	92	96	92.308	96.154	96.947	96.183	100	100	100	100	100	100	100	100
251	1z05	100	100	100	100	100	100	98.99	86.111	0	90	96	98	97.436	98.734	97.475	88.384	100	100	100	100	100	97.468	95.455	85.859	100	100	100	98	100	98.734	91.414	77.525
252	1qpp	100	100	100	86	100	85.366	70.588	54.146	0	0	8	16	0	19.512	16.667	15.61	0	10	16	8	20	9.756	7.843	11.707	100	90	96	94	95	97.561	87.255	71.22
253	4zi8	0	0	0	0	0	0	0	0	0	0	0	0	0	0	0	0.639	0	0	0	0	0	1.613	1.282	0.639	0	0	0	0	0	0	0	0.639
254	5ufh	100	100	100	100	100	100	98.496	96.629	100	80	92	92	92.308	92.453	93.985	94.007	100	100	96	98	96.154	98.113	94.737	94.007	100	80	92	92	92.308	92.453	92.481	94.007
255	5jnq	100	100	100	100	100	100	100	97.394	100	100	100	100	100	100	98.693	92.508	100	100	100	100	100	100	98.039	95.44	100	100	100	100	100	100	98.039	95.114
256	4u83	100	100	100	100	100	100	100	88.919	100	90	96	98	97.297	98.649	91.351	85.946	100	100	96	98	97.297	98.649	94.054	85.135	100	100	100	100	100	98.649	94.595	88.108
257	5v0r	100	100	100	100	100	100	100	100	100	100	100	100	100	100	100	91.724	100	100	100	100	100	100	100	95.862	100	100	100	100	100	100	100	95.862
258	1hci	100	100	100	100	100	100	98.312	92.211	100	100	100	100	100	100	98.312	96	100	100	100	100	100	97.895	97.468	96.211	100	80	92	92	91.489	83.158	73.84	64
259	2i00	100	100	100	100	100	100	100	90.404	100	100	100	100	100	100	95.455	86.616	100	100	100	100	100	100	98.485	90.152	100	100	100	100	100	100	97.475	89.394
260	4jnh	100	100	100	98	100	100	98.78	97.576	100	100	100	100	100	100	97.561	88.485	100	100	96	94	93.75	96.97	93.902	82.424	100	100	96	98	100	96.97	97.561	92.121
261	4xso	100	100	92	84	94.444	75	47.802	35.989	0	30	28	38	27.778	50	45.055	35.714	0	0	0	0	0	0	0	0	100	50	68	68	72.222	63.889	42.857	33.791
262	3hcy	100	100	100	100	100	100	100	99.301	100	100	100	94	100	100	92.958	93.706	0	0	0	0	0	0	0	0	100	100	100	96	100	100	94.366	93.706
263	3gyb	100	100	100	100	100	100	100	100	100	100	96	94	95.833	93.75	95.868	94.628	100	100	100	100	100	100	100	100	100	100	96	98	95.833	97.917	97.521	97.934
264	6bl7	100	100	100	100	100	100	100	100	0	10	36	58	11.111	16.667	56.522	66.667	0	50	44	60	44.444	38.889	56.522	70.968	0	40	28	54	44.444	38.889	50	66.667
265	3cng	100	70	80	84	70.588	79.412	87.209	91.279	100	90	96	98	94.118	97.059	91.86	89.535	0	20	16	18	11.765	17.647	16.279	12.209	100	90	96	98	94.118	97.059	89.535	90.116
266	6gd1	0	0	0	0	0	0	0	0	0	0	0	0	0	0	0	0	0	0	0	0	0	0	0	0.535	0	0	0	0	0	0	0	0
267	5t3u	100	100	100	100	100	100	100	100	100	100	100	100	100	100	100	100	100	100	100	100	100	100	100	100	100	100	100	100	100	100	100	100
268	4fbl	100	100	100	100	100	100	100	99.592	100	100	100	100	100	100	100	98.776	100	100	100	100	100	100	99.18	99.184	100	100	100	100	100	100	99.18	99.184
269	4ymr	100	100	100	100	100	100	100	100	100	100	96	94	100	96	95.312	97.674	100	100	96	92	100	96	92.188	90.698	100	40	48	56	41.667	48	59.375	61.24
270	6npc	100	100	100	100	100	100	100	100	100	100	100	100	100	100	100	99.461	100	100	100	100	100	100	100	100	100	100	100	100	100	100	100	99.191
271	1e6u	100	100	100	100	100	100	100	100	100	100	100	100	100	100	98.726	98.095	100	100	100	100	100	100	100	99.365	100	100	100	100	100	100	98.726	98.73
272	5by7	100	100	100	100	100	100	100	100	100	100	100	100	100	100	98.675	97.02	100	100	100	100	100	100	100	96.689	100	100	100	100	100	100	100	98.013
273	4wwf	100	100	100	96	100	100	96.364	91.892	100	100	100	96	100	100	96.364	93.694	0	80	84	88	81.818	81.818	87.273	80.18	100	100	100	96	100	100	96.364	85.586
274	1lxe	100	100	76	68	100	100	69.565	70.652	100	100	100	100	100	100	100	97.826	100	60	24	28	55.556	33.333	26.087	31.522	0	0	0	8	0	0	8.696	9.783
275	6kju	100	100	100	100	100	100	90.909	83.258	100	30	32	36	36.364	36.364	39.091	37.104	0	30	32	44	31.818	43.182	46.364	47.059	0	70	72	76	72.727	75	76.364	68.326
276	3fjs	100	100	100	100	100	100	100	100	100	100	100	100	100	100	100	100	100	100	100	100	100	100	100	100	100	100	100	100	100	100	100	100
277	2a1s	100	100	100	100	100	100	99.487	73.333	100	100	100	98	100	97.436	95.897	73.077	100	100	100	100	100	97.436	96.923	73.333	100	100	100	100	100	98.718	98.462	71.538
278	5oka	100	100	100	100	100	100	100	91.775	100	100	100	100	100	100	96.104	91.991	100	100	100	100	100	100	98.701	93.29	100	100	100	100	100	100	95.671	87.229
279	5yti	0	0	0	0	0	0	0	0	100	100	100	100	100	100	100	100	0	0	0	0	0	0	0	0	0	0	0	0	0	0	0	0
280	3wx4	100	100	100	100	100	100	100	98.98	100	100	100	100	100	100	100	100	100	100	100	100	100	100	100	100	0	40	72	72	33.333	63.158	71.429	69.388
281	4wpy	100	100	100	100	100	100	100	100	100	100	100	100	100	100	100	100	100	100	100	100	100	100	100	100	100	90	96	98	100	94.118	97.727	98.864
282	5ynx	100	100	96	96	100	95.652	96.552	91.453	100	100	100	100	100	100	100	91.453	100	100	100	100	100	100	98.276	92.308	100	40	24	18	36.364	26.087	15.517	18.803
283	5lxe	100	100	100	100	100	100	100	99.671	100	100	100	100	100	100	100	98.355	100	100	100	100	100	100	100	98.355	100	100	100	100	100	100	99.342	98.355
284	3if4	100	100	100	100	100	100	100	100	100	40	68	64	33.333	57.895	64.583	58.763	0	70	88	94	66.667	84.211	93.75	91.753	100	100	100	100	100	100	100	100
285	4ij5	100	100	100	100	100	100	100	100	100	100	100	100	100	100	100	97.156	100	100	100	100	100	100	100	100	100	100	100	100	100	100	100	97.63
286	3t2l	100	100	100	100	100	100	100	99.265	100	100	100	100	100	100	97.059	94.853	100	100	100	100	100	100	98.529	97.059	100	100	100	100	100	100	100	97.059
287	5mlt	0	0	0	0	0	0	0	0	0	0	0	0	0	0	0	0	0	0	0	0	0	0	0	0	0	0	0	0	0	0	0	0
288	5tfp	100	100	100	98	100	100	100	98.182	100	90	92	82	80	90.909	92.593	83.636	100	100	92	82	100	100	92.593	81.818	100	100	88	86	100	100	85.185	87.273
289	4p5w	100	100	100	100	100	100	100	99.346	100	50	52	46	56.667	49.18	39.869	43.464	100	100	100	94	100	95.082	98.039	97.059	100	100	92	96	93.333	96.721	94.771	94.771
290	5vlg	100	100	100	100	100	100	100	100	100	100	100	100	100	100	100	99.468	100	100	100	100	100	100	100	100	100	100	100	100	100	100	100	98.404
291	3hs3	100	100	100	100	100	100	99.242	92.045	100	100	100	100	100	100	93.939	88.258	100	100	100	100	100	100	93.182	90.53	100	100	100	100	100	100	91.667	89.773
292	4o5a	100	100	100	90	100	90.196	77.519	77.22	100	100	100	92	100	92.157	89.147	83.012	100	100	92	90	92	90.196	84.496	80.695	100	60	32	30	32	31.373	34.109	32.046
293	1vio	0	0	0	0	0	0	0	0	0	0	0	0	0	0	2.609	3.043	0	0	0	0	0	0	0	0	0	0	0	6	0	4.348	3.478	1.739
294	5ykx	100	100	100	100	100	100	100	99.145	100	100	96	98	100	95.652	98.276	99.145	100	100	100	100	100	100	100	100	100	100	100	100	100	100	100	99.145
295	3boq	100	100	100	100	100	100	100	98.473	100	100	100	100	100	100	100	100	100	100	100	100	100	100	100	100	100	100	100	100	100	100	100	100
296	5ote	100	100	100	100	100	100	100	99.509	100	100	100	100	100	97.531	99.015	96.806	100	100	100	100	100	100	98.03	97.789	100	100	100	100	100	100	99.015	98.034
297	4rk4	100	100	100	100	100	100	100	98.519	100	100	100	100	100	100	98.519	94.444	100	100	100	100	100	100	97.037	95.556	100	100	100	100	100	100	100	98.519
298	3lqn	100	100	100	100	100	100	100	100	100	100	100	100	100	100	100	93.478	100	100	100	100	100	100	97.101	90.58	100	100	100	98	100	100	98.551	90.58
299	4q52	100	100	100	100	100	100	100	100	100	100	100	100	100	100	100	96.273	100	100	100	100	100	100	100	91.925	100	100	100	96	100	100	96.25	95.031
300	2d8d	100	100	100	100	100	100	100	100	100	100	100	100	100	100	100	100	100	100	100	100	100	100	100	100	100	100	100	100	100	100	100	100
	Average	92	91.3	90.84	90.0667	91.0625	90.5581	89.1119	86.4438	85.6667	85.5	85.9467	86.1733	85.5436	86.024	85.4657	83.0664	80.6667	82.9333	82.8	82.9333	82.61	82.7401	82.142	79.8602	85.3333	84.6333	84.4133	84.8667	84.3189	84.4655	84.022	81.8575
Supplementary Data 3b: Precision (%) of inter-protein contact prediction of PPLM-Contact2, AlphaFold2.3AlphaFold3, and DMFold on the Heterodimer99 test set.
No.	PDB ID	PPLM-Contact2								AlphaFold2.3								AlphaFold3								DMFold
		top 1	top 10	top 25	top 50	top L/10	top L/5	top L/2	topL	top 1	top 10	top 25	top 50	top L/10	top L/5	top L/2	topL	top 1	top 10	top 25	top 50	top L/10	top L/5	top L/2	topL	top 1	top 10	top 25	top 50	top L/10	top L/5	top L/2	topL
1	3jv4	100	100	100	100	100	100	100	100	100	100	100	100	100	100	100	98.02	100	100	100	100	100	100	100	99.01	100	100	100	100	100	100	100	98.02
2	5l0w	100	100	100	100	100	100	100	100	100	100	96	98	93.75	96.875	98.75	99.375	100	100	100	100	100	100	100	99.375	100	100	100	98	100	96.875	98.75	99.375
3	7mc6	100	100	100	100	100	100	100	100	100	100	100	100	100	100	100	100	100	100	100	100	100	100	100	100	100	100	100	100	100	100	100	100
4	5g1x	0	0	0	0	0	0	0	0	0	0	0	0	0	0	0	0	0	0	0	0	0	0	0	0	0	0	0	2	0	0	0	0
5	7bjv	100	100	100	100	100	100	100	97.917	100	100	100	100	100	100	100	96.667	100	100	100	100	100	100	99.167	97.917	100	100	100	100	100	100	98.333	95.833
6	3tcx	100	100	100	100	100	100	100	100	100	100	100	98	100	100	97.619	95.294	100	100	100	98	100	100	97.619	95.294	100	100	100	100	100	100	100	97.647
7	6jck	100	100	100	98	100	100	100	98.485	100	100	96	96	100	92.308	96.97	95.455	100	100	100	98	100	100	100	98.485	100	100	92	92	100	100	90.909	90.909
8	3i08	100	100	100	100	100	100	100	100	100	100	100	100	100	100	100	100	100	100	100	100	100	100	100	100	100	100	100	100	100	100	100	100
9	5hkq	100	100	100	100	100	100	100	100	100	100	100	100	100	100	100	100	100	100	100	100	100	100	100	100	100	100	100	100	100	100	100	100
10	6jfv	100	100	100	100	100	100	100	100	100	100	100	100	100	100	100	100	100	90	96	98	100	94.444	97.826	98.925	100	100	100	98	100	100	97.826	98.925
11	6gr9	100	100	100	100	100	100	100	100	100	100	100	100	100	100	100	100	100	100	96	98	100	100	95.652	97.826	100	100	100	100	100	100	100	100
12	7jxu	100	100	100	84	100	100	86.957	72.043	0	0	0	0	0	0	0	0	100	90	96	98	88.889	94.444	97.826	94.624	0	0	0	0	0	0	0	0
13	4hxi	100	100	100	100	100	100	100	98.958	100	100	100	100	100	100	100	94.792	100	100	100	100	100	100	100	95.833	100	100	100	100	100	100	100	95.312
14	6m33	100	100	100	100	100	100	100	100	100	100	100	100	100	100	100	100	100	100	100	100	100	100	100	100	100	100	100	100	100	100	100	100
15	7e53	0	0	0	8	0	0	9.524	7.937	0	0	8	6	0	8	4.762	6.349	0	0	4	8	0	4	7.937	9.524	100	30	16	12	25	16	14.286	11.905
16	4u7p	100	100	100	100	100	100	98.98	90.355	100	90	96	90	94.737	94.872	88.776	85.279	100	100	100	96	100	100	91.837	88.832	100	100	100	96	100	100	90.816	86.294
17	5e3e	100	100	100	100	100	100	100	100	100	100	100	100	100	100	100	100	100	100	100	100	100	100	100	100	100	100	100	100	100	100	100	100
18	6p7s	100	100	100	100	100	100	100	96.403	100	100	92	84	100	92.593	84.058	82.014	100	100	100	98	100	100	98.551	97.122	100	100	96	90	100	96.296	91.304	87.05
19	5z1g	100	100	100	100	100	100	100	100	100	100	96	98	100	94.737	97.959	97.98	100	100	100	98	100	100	97.959	97.98	100	100	100	98	100	100	97.959	97.98
20	5nrm	100	100	100	100	100	100	100	100	100	100	100	100	100	100	100	100	100	100	100	100	100	100	100	100	100	100	100	100	100	100	100	100
21	6b4h	100	100	100	100	100	100	100	100	100	100	96	98	100	100	96.875	96.875	100	100	96	94	100	91.667	93.75	95.312	100	100	100	98	100	100	96.875	95.312
22	7rbs	100	100	100	100	100	100	100	99.363	100	100	100	98	100	100	94.872	89.809	100	90	92	80	93.333	87.097	71.795	67.516	100	100	100	100	100	100	96.154	92.357
23	7k8q	100	100	100	100	100	100	98.113	96.714	100	80	92	96	90.476	95.238	93.396	92.019	100	90	96	96	95.238	95.238	94.34	89.671	100	80	88	88	85.714	90.476	90.566	89.671
24	6oty	100	100	100	100	100	100	100	100	100	100	100	98	100	100	98.667	98.013	100	100	100	100	100	100	100	98.013	100	100	100	98	100	100	98.667	96.689
25	6e3u	100	100	100	100	100	100	100	100	100	100	96	98	96	98.039	98.45	97.674	100	100	100	98	100	98.039	99.225	97.287	100	100	96	96	96	96.078	97.674	96.512
26	5vgb	100	100	100	100	100	100	100	100	100	100	100	100	100	100	100	100	100	100	100	100	100	100	100	100	100	100	100	100	100	100	100	100
27	6k6b	100	100	100	100	100	100	100	100	100	100	100	100	100	100	100	100	100	100	100	98	100	100	100	96.429	100	100	100	100	100	100	100	100
28	6k69	100	80	68	66	80	71.429	66.667	52.294	0	40	40	40	40	38.095	38.889	33.028	100	50	72	58	50	71.429	57.407	49.541	0	20	36	28	20	33.333	25.926	24.771
29	6gp1	100	100	100	100	100	100	100	100	100	100	100	100	100	100	100	100	100	90	96	98	100	92.308	96.875	98.462	100	100	100	100	100	100	100	100
30	5nuh	100	100	100	100	100	100	100	100	100	100	100	98	100	100	100	98.182	100	100	92	94	100	100	92.593	94.545	100	100	100	98	100	100	100	98.182
31	6fqa	100	100	100	100	100	100	100	100	100	100	100	100	100	100	100	100	100	100	96	98	100	96	98.438	98.45	100	100	100	100	100	100	98.438	96.899
32	3i4r	100	100	100	100	100	100	99.187	94.737	100	100	100	100	100	100	97.561	92.308	100	100	100	100	100	100	98.374	92.713	0	70	80	84	79.167	83.673	82.114	80.972
33	6ikk	100	100	100	100	100	100	100	98.387	0	90	96	98	91.667	95.833	98.387	95.968	100	90	92	94	91.667	95.833	95.161	91.935	100	100	100	98	100	100	96.774	92.742
34	7cn7	100	100	100	100	100	100	100	100	100	100	100	100	100	100	100	100	100	100	100	100	100	100	100	98.667	100	100	96	98	100	93.333	97.297	98.667
35	5mfd	100	100	88	76	100	85.714	73.077	66.667	0	90	84	82	90	80.952	82.692	76.19	100	90	68	52	90	76.19	53.846	45.714	0	20	20	20	20	23.81	19.231	17.143
36	3soh	100	100	100	100	100	100	100	97.5	100	100	100	100	100	100	100	97.5	100	100	100	98	100	100	100	95	100	100	100	100	100	100	100	95
37	7jtr	100	100	88	54	90.909	57.778	56.25	62.222	0	0	0	0	0	0	0	0	100	100	100	100	100	100	97.321	86.667	0	20	28	28	27.273	26.667	17.857	14.667
38	6z20	0	0	0	2	0	0	0	6.329	100	50	24	34	57.143	33.333	30.769	34.177	100	30	20	28	28.571	20	30.769	21.519	0	0	0	0	0	0	0	0
39	6wh1	100	100	100	100	100	100	100	100	100	100	100	100	100	100	100	100	100	100	100	100	100	100	100	97.403	100	100	100	98	100	100	100	93.506
40	6fv0	100	100	100	100	100	100	100	100	100	100	100	100	100	100	100	98.246	100	100	100	100	100	100	100	100	100	100	100	100	100	100	100	98.246
41	5w59	100	100	100	100	100	100	100	100	100	90	92	96	92.857	93.103	90.411	88.356	0	90	88	90	78.571	86.207	90.411	88.356	100	100	100	100	100	100	100	100
42	6pfv	100	100	100	100	100	100	100	100	0	90	96	98	93.75	96.875	98.78	98.171	0	90	92	92	93.75	87.5	95.122	95.732	100	100	96	98	93.75	96.875	96.341	95.122
43	1m10	100	100	100	100	100	100	100	97.99	100	100	100	100	100	100	96.97	93.97	100	100	100	100	100	100	95.96	92.462	100	100	96	98	100	97.436	95.96	93.467
44	6r0l	100	100	100	100	100	100	100	100	100	100	100	100	100	100	100	100	100	100	100	100	100	100	100	100	100	100	100	100	100	100	100	100
45	6xa9	100	100	100	100	100	100	100	100	100	100	100	100	100	100	100	98.734	100	100	100	100	100	100	100	100	100	100	100	100	100	100	100	98.734
46	6n50	0	0	0	0	0	0	0	0	0	0	0	0	0	0	0	0	0	0	0	0	0	0	0	0	0	0	0	0	0	0	0	0
47	5xn6	100	100	100	100	100	100	100	100	100	100	100	100	100	100	100	98.855	100	100	100	100	100	100	99.237	98.855	100	100	100	100	100	100	100	98.092
48	5v7x	100	100	100	100	100	100	100	100	100	90	88	88	92.857	89.655	88.889	86.897	100	90	92	90	92.857	89.655	91.667	89.655	100	100	96	98	100	96.552	98.611	95.862
49	6ch2	100	100	100	100	100	100	98.611	90.278	100	100	100	100	100	100	93.056	86.111	100	90	96	94	92.857	96.429	91.667	87.5	100	90	96	96	92.857	96.429	93.056	80.556
50	4bpx	100	100	100	100	100	100	100	87.324	100	100	100	100	100	100	100	87.324	100	100	100	100	100	100	100	87.793	100	100	100	100	100	100	98.113	82.16
51	6l6r	100	100	100	96	100	100	97.826	86.022	100	70	72	70	77.778	77.778	71.739	59.14	0	70	60	64	66.667	55.556	63.043	62.366	0	30	48	52	22.222	38.889	54.348	48.387
52	7odh	100	100	100	100	100	100	100	100	100	100	100	100	100	100	100	100	100	100	100	100	100	100	100	100	100	100	100	100	100	100	100	100
53	5fir	100	100	100	100	100	100	100	100	100	100	100	100	100	100	100	98.571	100	100	100	100	100	100	100	100	100	100	100	100	100	100	100	100
54	6j7m	100	100	96	96	94.118	97.059	95.349	90.173	100	100	96	90	94.118	97.059	84.884	81.503	100	90	96	98	94.118	97.059	97.674	90.751	100	90	96	94	94.118	97.059	90.698	86.705
55	5wak	100	100	100	100	100	100	100	100	100	70	84	88	84.211	87.179	89.796	89.796	100	80	92	94	89.474	92.308	94.898	95.408	100	100	100	98	100	100	96.939	97.959
56	7aye	100	100	100	100	100	100	100	100	100	100	100	96	100	100	95.349	97.674	100	100	100	98	100	100	100	97.674	100	100	100	100	100	100	100	100
57	6lb8	100	100	96	86	93.333	81.967	72.078	49.351	0	50	60	60	60	60.656	59.091	50.974	0	50	60	64	53.333	68.852	62.987	56.494	100	30	52	68	56.667	67.213	54.545	46.429
58	5o9e	100	100	100	100	100	100	100	100	100	100	100	88	100	100	90	87.5	100	100	100	100	100	100	100	100	100	100	100	100	100	100	100	100
59	6mm8	100	90	84	78	80	82.927	68.932	53.883	0	40	48	60	50	58.537	54.369	45.631	0	0	8	12	10	12.195	6.796	8.252	100	30	32	42	30	41.463	36.893	30.583
60	6war	100	100	100	100	100	100	100	95.868	100	100	100	96	100	100	95	91.736	0	90	96	96	91.667	95.833	95	92.562	0	90	96	96	91.667	95.833	91.667	88.43
61	2rf4	100	100	100	100	100	100	100	100	100	100	96	92	100	100	96.667	93.443	0	90	96	92	83.333	91.667	93.333	93.443	100	90	92	90	83.333	91.667	90	90.164
62	5qu9	100	100	100	100	100	100	100	99.435	100	100	100	100	100	100	98.864	98.305	100	100	100	100	100	100	100	100	100	100	100	100	100	100	98.864	97.74
63	6nbl	100	100	96	92	100	100	92.453	84.906	100	90	96	96	90	95.238	96.226	86.792	100	100	100	96	100	100	92.453	88.679	100	20	24	26	20	23.81	24.528	23.585
64	5y4r	100	100	100	100	100	100	100	100	100	100	100	100	100	100	100	99.16	100	100	100	100	100	100	100	100	100	100	100	100	100	100	100	99.16
65	5szk	100	100	100	100	100	100	100	92.857	100	100	100	100	100	100	97.143	92.857	100	60	60	52	64.286	57.143	47.143	39.286	100	100	96	96	92.857	96.429	97.143	90.714
66	5d3i	100	100	100	98	100	100	97.895	78.421	100	100	100	96	100	100	86.316	73.158	100	100	100	100	100	100	92.632	84.737	100	100	100	98	100	100	91.579	75.263
67	6qxp	100	100	100	100	100	100	100	100	100	90	96	98	100	88.889	95.652	97.872	100	100	100	100	100	100	100	100	100	90	92	90	75	88.889	91.304	89.362
68	6x61	100	100	100	100	100	100	100	98.901	100	100	100	100	100	100	100	100	100	100	100	100	100	100	100	100	100	100	100	100	100	100	100	100
69	5hyp	100	100	100	100	100	100	100	100	100	100	100	98	100	100	100	100	100	100	100	100	100	100	100	100	100	100	100	98	100	100	100	100
70	5e5u	100	100	100	100	100	100	98.99	83.92	100	100	100	100	100	100	95.96	83.92	100	100	100	98	100	100	95.96	88.945	100	100	100	98	100	100	92.929	78.392
71	7ogg	100	100	100	100	100	100	97.872	93.651	100	100	96	96	100	97.297	95.745	89.418	100	100	100	98	100	97.297	94.681	89.418	100	100	100	98	100	100	93.617	88.889
72	4xzv	100	50	52	56	57.143	53.571	60.563	57.746	100	50	64	68	57.143	64.286	60.563	56.338	100	60	72	72	64.286	75	60.563	54.93	0	0	0	0	0	0	0	0
73	3uux	100	100	100	100	100	100	100	95.276	100	100	100	94	100	100	90.476	92.913	100	100	100	96	100	100	93.651	93.701	100	100	100	94	100	100	95.238	93.701
74	3oed	100	100	100	100	100	100	100	99.231	100	100	100	98	100	100	98.462	98.462	100	100	100	98	100	100	98.462	98.462	100	100	96	98	100	96.154	98.462	96.923
75	6isc	100	100	100	100	100	100	100	100	100	100	100	100	100	100	100	100	100	100	100	100	100	100	100	99.153	100	100	100	100	100	100	100	97.458
76	6zrn	100	100	100	98	100	100	100	98.246	100	100	100	100	100	100	100	98.246	0	30	60	62	40	27.273	57.143	59.649	100	100	100	100	100	100	100	100
77	6oaz	100	100	100	100	100	100	100	98.795	100	100	100	100	100	100	100	98.795	100	100	100	100	100	100	100	98.795	100	100	96	98	100	100	97.561	93.976
78	6f8d	100	100	100	100	100	100	100	100	100	100	92	96	100	89.474	95.833	97.917	100	100	100	100	100	100	100	100	100	100	100	100	100	100	100	98.958
79	7ny8	0	0	8	18	0	5.556	13.333	12.088	0	0	0	0	0	0	0	0	0	0	0	0	0	0	0	0	0	50	36	26	55.556	33.333	26.667	21.978
80	6ne1	100	100	96	96	100	95.652	96.61	95.763	100	100	92	94	100	91.304	93.22	84.746	100	100	100	100	100	100	100	100	0	0	0	0	0	0	0	0
81	6m3q	100	100	100	100	100	100	96.667	78.405	100	80	84	82	86.667	81.667	76.667	66.445	100	100	96	96	93.333	96.667	87.333	75.415	100	100	96	94	96.667	95	86.667	75.083
82	6vax	100	100	100	100	100	100	100	100	100	100	100	100	100	100	100	100	100	100	100	100	100	100	100	100	100	100	100	100	100	100	100	100
83	2ysu	100	100	100	100	100	100	100	100	100	100	100	100	100	100	100	99.187	100	100	100	100	100	100	100	100	100	100	100	100	100	100	100	99.187
84	6p4o	100	100	100	100	100	100	95.928	69.683	0	60	72	86	84.091	86.364	82.805	67.421	0	60	76	82	79.545	87.5	81.448	67.873	100	70	60	66	65.909	72.727	67.421	60.86
85	5j5c	100	100	100	100	100	100	100	95.152	100	90	92	88	93.75	87.879	90.244	86.061	100	90	92	88	87.5	93.939	89.024	84.848	0	90	96	98	93.75	96.97	96.341	92.727
86	6cwx	100	100	100	100	100	100	100	100	100	100	100	100	100	100	100	100	100	100	100	100	100	100	100	99.029	100	100	100	100	100	100	100	100
87	6rqm	100	80	80	86	81.818	81.818	87.273	87.387	100	80	88	76	81.818	86.364	72.727	61.261	0	10	12	18	18.182	13.636	20	14.414	100	100	100	98	100	100	98.182	91.892
88	4cvw	100	100	100	100	100	100	100	100	100	100	100	100	100	100	100	99.01	100	100	100	100	100	100	100	99.01	100	100	100	100	100	100	100	100
89	6l7r	100	100	100	100	100	100	100	100	100	100	100	100	100	100	100	100	100	100	100	100	100	100	100	100	100	100	100	100	100	100	100	100
90	6uzk	100	100	100	100	100	100	100	96.319	100	100	100	100	100	100	97.531	94.479	100	100	100	94	100	96.875	95.062	83.436	100	100	100	96	100	96.875	97.531	96.933
91	6u07	100	100	100	100	100	100	100	100	100	100	100	100	100	100	100	100	100	100	100	100	100	100	100	98.864	100	100	100	100	100	100	100	98.864
92	6hlv	100	100	100	100	100	100	100	100	100	100	100	100	100	100	100	100	100	100	100	100	100	100	100	100	100	100	100	100	100	100	100	100
93	7l15	100	100	100	100	100	100	100	100	100	100	100	98	100	97.619	97.17	96.244	100	90	88	94	85.714	92.857	96.226	96.244	100	100	100	100	100	100	100	100
94	5uq1	100	100	100	100	100	100	100	100	100	100	100	100	100	100	100	99.254	100	100	100	100	100	100	100	99.254	100	100	100	100	100	100	100	97.761
95	6gu7	100	100	100	100	100	100	100	100	100	100	100	100	100	100	100	100	100	100	100	100	100	100	100	100	100	100	100	100	100	100	100	100
96	1zud	100	100	100	100	100	100	100	100	100	100	100	100	100	100	100	98.485	100	100	100	98	100	100	100	98.485	100	100	100	100	100	100	100	100
97	3ho5	100	100	100	100	100	100	100	94.805	100	100	100	100	100	100	97.403	95.455	100	100	96	96	100	93.333	92.208	90.909	100	100	100	98	100	100	98.701	90.909
98	5e66	100	100	100	100	100	100	100	97.987	100	100	100	100	100	100	100	99.329	100	100	100	100	100	100	100	99.329	100	100	100	100	100	100	100	99.329
99	6tzt	100	100	100	100	100	100	100	100	100	100	100	100	100	100	99.315	99.315	100	100	100	100	100	100	99.315	98.973	100	100	100	100	100	100	99.315	98.288
	Average	94.9495	93.9394	93.4545	92.8081	93.7103	93.0654	92.5165	89.8603	86.8687	88.6869	89.0505	88.8485	89.8264	89.3747	88.1088	85.8227	85.8586	88.2828	89.2929	88.8687	89.0623	89.1058	88.236	86.1084	85.8586	85.9596	86.2626	86.0404	86.0354	86.6277	85.323	83.0421
Supplementary Data 3c: Precision (%) of inter-protein contact prediction of PPLM-Contact2, AlphaFold2.3AlphaFold3, and DMFold on the CASP_Homodimer43 test set.
No.	Target ID	PPLM-Contact2								AlphaFold2.3								AlphaFold3								DMFold
		top 1	top 10	top 25	top 50	top L/10	top L/5	top L/2	topL	top 1	top 10	top 25	top 50	top L/10	top :/5	top L/2	topL	top 1	top 10	top 25	top 50	top L/10	top L/5	top L/2	topL	top 1	top 10	top 25	top 50	top L/10	top L/5	top L/2	topL
1	T0965o	0	0	0	0	0	0	0	17.925	0	0	0	0	0	0	0	0	100	80	76	76	71.429	80.952	67.925	56.604	0	0	0	0	0	0	0	0
2	T0966o	0	0	0	0	0	0	0	0	0	0	0	0	0	0	0	0	0	0	0	0	0	0	0	0	0	0	0	0	0	0	0	0
3	T0970o	0	10	8	8	0	6.25	7.143	8.333	0	10	8	10	12.5	6.25	9.524	13.095	100	90	60	50	87.5	68.75	52.381	34.524	0	20	8	4	25	12.5	4.762	3.571
4	T0973o	100	100	100	100	100	100	100	100	100	100	100	100	100	100	100	100	100	100	100	100	100	100	100	100	100	100	100	100	100	100	100	100
5	T0976o	100	100	100	100	100	100	100	100	100	100	100	100	100	100	100	97.143	100	100	100	100	100	100	100	97.551	100	100	100	100	100	100	100	99.184
6	T0984o	100	100	100	100	100	100	99.032	92.271	100	100	100	100	100	100	98.71	91.626	100	100	100	100	100	100	98.71	89.533	100	100	100	100	100	100	98.065	87.118
7	T0991o	100	100	100	100	100	100	100	100	0	20	8	14	18.182	9.091	16.364	17.117	100	100	100	100	100	100	100	100	100	100	100	100	100	100	100	100
8	T0997o	0	90	76	74	72.222	69.444	73.913	55.435	0	0	0	0	0	0	0	0	100	90	96	76	94.444	80.556	75	55.435	0	70	72	76	66.667	72.222	69.565	54.891
9	T0998o	100	100	100	100	100	100	92.771	91.566	100	60	76	88	68.75	81.818	89.157	81.325	100	60	52	36	50	39.394	43.373	55.422	0	50	76	84	62.5	78.788	81.928	90.361
10	T1001o	100	80	40	22	69.231	37.037	15.942	12.95	0	0	0	0	0	0	0	0	100	70	52	46	61.538	55.556	37.681	25.899	0	30	12	12	23.077	11.111	10.145	6.475
11	T1003o	100	100	100	100	100	100	100	100	100	100	100	100	100	100	100	100	100	100	100	98	97.619	98.824	99.065	99.065	100	100	100	100	100	100	100	98.598
12	T1006o	0	50	44	36	42.857	53.333	39.474	24.675	0	10	24	18	0	26.667	15.789	15.584	0	20	28	22	0	20	21.053	16.883	0	0	0	0	0	0	0	0
13	T1010o	100	100	100	100	100	100	100	100	100	100	100	100	100	100	100	100	100	100	100	100	100	100	100	99.526	100	100	100	98	100	100	99.048	98.578
14	T1016o	100	100	100	100	100	100	100	97.03	100	100	100	100	100	100	98.02	95.545	100	100	100	100	100	100	100	97.525	100	100	100	100	100	100	98.02	97.03
15	T1018o	100	100	100	100	100	100	98.802	87.126	100	100	96	98	96.97	98.485	98.204	93.114	0	0	0	0	0	0	0	0.299	100	90	96	98	96.97	96.97	97.006	90.12
16	T1032o	100	100	100	100	100	100	100	94.118	100	100	100	100	100	100	96.471	89.412	100	100	100	92	100	100	91.765	90	100	100	96	96	100	97.059	95.294	87.647
17	T1038o	100	100	100	100	100	100	100	95.745	0	0	0	0	0	0	0	0	100	100	100	100	100	100	97.872	96.277	100	100	100	100	100	100	100	96.809
18	T1054o	100	100	100	98	100	100	92.958	82.517	100	100	100	96	100	100	94.366	90.909	100	100	100	100	100	100	100	100	100	40	24	22	35.714	21.429	19.718	20.979
19	T1078o	100	100	100	100	100	100	100	100	100	100	96	98	100	96	98.387	98.4	100	100	100	100	100	100	100	100	100	100	96	98	100	96	98.387	98.4
20	T1083o	100	100	100	100	100	100	100	100	100	100	100	100	100	100	100	96.809	100	90	96	94	88.889	94.444	93.617	90.426	100	100	100	96	100	100	95.745	93.617
21	T1084o	100	100	100	100	100	100	100	100	100	100	100	100	100	100	100	100	100	100	100	100	100	100	100	100	100	100	100	100	100	100	100	100
22	T1087o	100	100	100	100	100	100	100	100	100	100	100	100	100	100	100	100	0	30	44	68	25	41.176	63.636	65.169	100	100	100	98	100	100	100	97.753
23	T1109o	100	100	96	86	100	86.364	73.636	69.231	100	80	80	72	81.818	72.727	62.727	58.824	100	80	84	70	81.818	65.909	64.545	63.348	100	70	80	60	77.273	63.636	59.091	59.276
24	T1110o	100	100	100	100	100	100	100	100	100	100	100	100	100	100	100	100	100	100	100	100	100	100	100	100	100	100	100	100	100	100	100	100
25	T1113o	100	100	100	100	100	100	100	100	100	100	100	100	100	100	100	100	100	100	100	100	100	100	100	97.605	100	100	100	100	100	100	100	100
26	T1121o	100	100	100	100	100	100	69.231	35.616	0	40	76	62	66.667	57.534	54.945	37.534	0	0	0	0	0	0	0	0	100	100	100	100	100	97.26	74.725	38.356
27	T1123o	100	100	100	100	100	100	99.065	91.121	100	100	72	72	76.19	71.429	71.028	62.15	0	50	48	44	42.857	40.476	50.467	42.523	100	100	100	100	100	100	100	98.598
28	T1124o	100	100	100	100	100	100	100	100	100	90	96	96	97.222	95.833	97.778	96.667	100	80	92	88	88.889	91.667	95.556	95	100	100	96	98	97.222	98.611	99.444	98.056
29	T1127o	100	100	100	100	100	100	100	100	100	100	100	100	100	100	100	100	100	100	100	100	100	100	100	100	100	100	100	100	100	100	99.02	99.512
30	T1153o	100	100	100	94	100	94.231	83.077	45.977	100	90	96	94	96.154	94.231	81.538	45.594	100	100	100	96	100	96.154	82.308	45.594	100	100	96	94	96.154	94.231	83.846	45.594
31	T1160o	100	90	92	86	100	80	92.857	93.103	100	100	72	58	100	100	78.571	75.862	0	0	40	46	0	0	14.286	37.931	100	60	64	46	100	80	57.143	62.069
32	T1161o	0	40	28	36	25	33.333	25	33.333	0	70	60	54	50	66.667	58.333	56.25	0	40	60	62	0	33.333	58.333	62.5	0	40	64	56	50	44.444	66.667	58.333
33	T1176v1o	0	0	0	0	0	0	0	1.183	0	0	0	0	0	0	2.381	1.183	0	0	0	0	0	0	0	0.592	0	0	0	0	0	0	2.381	1.183
34	T1178o	100	100	100	100	100	100	100	98.502	100	80	84	86	84.615	86.792	90.226	91.386	100	100	92	92	92.308	92.453	93.233	92.135	100	100	100	98	100	98.113	96.992	94.382
35	T1179o	100	70	68	62	68	62	45.238	30.159	100	60	60	48	60	48	45.238	38.492	0	10	12	14	12	14	12.698	10.714	0	30	32	30	32	30	22.222	16.667
36	T1187o	0	0	8	10	0	9.091	9.756	5.455	0	0	0	4	0	3.03	6.098	4.848	100	40	24	22	25	24.242	20.732	24.848	0	0	0	0	0	0	0	0
37	T1201o	100	100	96	84	100	87.5	86.585	90.854	100	100	88	86	93.75	90.625	87.805	89.634	0	0	12	12	6.25	12.5	14.634	10.976	100	100	88	84	93.75	87.5	87.805	90.244
38	T1206o	100	100	100	100	100	100	100	100	100	100	100	100	100	100	100	100	100	80	56	58	63.636	57.778	61.062	62.555	100	100	100	100	100	100	100	100
39	T1269v1o_3	100	100	100	100	100	100	100	93.75	100	100	100	100	100	98.438	92.5	79.063	100	100	100	100	100	100	99.375	91.25	100	100	100	100	100	100	100	94.375
40	T1292o	100	100	100	100	100	100	100	100	100	100	100	100	100	100	100	100	100	100	100	100	100	100	100	100	100	100	100	100	100	100	100	100
41	T1294v1o	100	100	100	100	100	100	100	99.517	100	100	100	100	100	100	100	99.034	100	100	100	100	100	100	100	96.135	100	100	100	100	100	100	100	97.585
42	T1294v2o	100	100	100	100	100	100	100	100	100	100	100	100	100	100	100	97.101	100	100	100	100	100	100	100	96.135	100	100	100	100	100	100	100	97.101
43	T1298o	100	100	100	96	94.118	97.059	97.647	96.765	100	100	100	98	100	97.059	97.647	95.588	100	100	100	100	100	98.529	97.647	95.882	100	100	100	98	97.059	95.588	95.882	92.941
	Average	81.3953	84.4186	82.6977	81.2093	83.0565	81.7591	79.1192	75.4478	72.093	72.3256	71.907	70.9767	72.1586	72.1087	70.7397	67.6579	74.4186	72.3256	72.6512	71.2093	69.5157	69.9231	69.9292	67.3456	74.4186	76.7442	76.7442	75.4884	77.9857	76.1735	74.7186	71.2884
Supplementary Data 3d: Precision (%) of inter-protein contact prediction of PPLM-Contact2, AlphaFold2.3AlphaFold3, and DMFold on the CASP_Heterodimer20 test set.
No.	Target ID	PPLM-Contact2								AlphaFold2.3								AlphaFold3								DMFold
		top 1	top 10	top 25	top 50	top L/10	top L/5	top L/2	topL	top 1	top 10	top 25	top 50	top L/10	top :/5	top L/2	topL	top 1	top 10	top 25	top 50	top L/10	top L/5	top L/2	topL	top 1	top 10	top 25	top 50	top L/10	top L/5	top L/2	topL
1	H0957	100	100	100	100	100	100	100	100	100	100	100	100	100	100	100	98.71	100	100	100	100	100	100	100	100	100	100	100	100	100	100	100	99.355
2	H0974	100	100	100	100	100	100	100	100	100	100	100	100	100	100	100	100	100	100	96	96	100	92.308	97.059	97.101	100	100	100	100	100	100	100	100
3	H0986	100	100	100	98	100	100	97.727	96.629	100	100	96	96	100	100	95.455	94.382	100	100	100	98	100	100	97.727	97.753	100	100	96	98	100	94.118	97.727	97.753
4	H1015	100	100	100	100	100	100	100	96.512	100	100	100	98	100	100	97.674	93.023	100	100	92	94	100	88.235	95.349	91.86	100	100	100	100	100	100	100	95.349
5	H1017	100	70	80	80	63.636	77.273	80	79.091	100	100	96	92	100	95.455	90.909	80.909	100	100	88	86	90.909	90.909	87.273	89.091	100	100	96	90	100	95.455	90.909	83.636
6	H1019	100	100	100	100	100	100	100	100	100	100	100	100	100	100	100	100	100	100	100	100	100	100	100	100	100	100	100	100	100	100	100	100
7	H1045	100	100	100	100	100	100	100	100	100	100	100	100	100	100	100	98.052	100	100	100	100	100	100	100	99.351	100	100	100	100	100	100	98.701	96.753
8	H1047	100	100	100	100	100	100	80.952	54.028	100	70	76	70	71.429	76.19	62.857	51.659	100	100	100	98	100	100	92.381	56.398	100	80	76	76	80.952	76.19	67.619	54.502
9	H1065	100	100	100	100	100	100	100	100	100	100	100	100	100	100	100	98.98	100	100	100	100	100	100	100	100	0	90	96	98	88.889	94.737	97.959	98.98
10	H1106	100	90	84	76	85.714	92.857	80	76.056	100	100	88	86	100	92.857	88.571	84.507	100	100	92	88	100	92.857	91.429	87.324	100	100	100	84	100	100	91.429	85.915
11	H1134	100	100	100	100	100	100	100	99.563	100	90	96	94	95.455	95.556	92.982	91.266	100	100	96	98	95.455	97.778	98.246	95.197	100	100	100	100	100	100	95.614	93.013
12	H1140	100	90	88	92	76.923	88.462	92.308	83.077	0	0	0	0	0	0	0	0	100	90	96	98	92.308	96.154	98.462	95.385	0	30	20	14	30.769	19.231	10.769	10
13	H1141	100	30	20	18	25	20	14.286	10.317	0	30	32	28	41.667	32	23.81	22.222	0	0	0	0	0	0	0	0	0	0	4	14	0	4	12.698	10.317
14	H1142	0	0	0	0	0	0	0	4.724	0	0	0	0	0	0	0	0	100	20	24	34	25	24	33.333	30.709	0	0	0	0	0	0	0	0
15	H1143	100	100	100	90	100	100	90.769	80	0	0	0	6	0	0	4.615	4.615	0	0	0	0	0	0	0	0	100	100	100	92	100	100	87.692	76.923
16	H1144	100	100	100	98	100	100	98.361	93.443	0	20	8	12	16.667	8.333	14.754	18.033	0	0	0	0	0	0	0	0	100	100	100	100	100	100	100	95.902
17	H1151	100	100	100	100	100	100	100	100	100	100	100	98	100	100	97.619	97.619	100	100	100	98	100	100	97.619	96.429	100	70	84	90	62.5	81.25	88.095	85.714
18	H1208	100	100	100	100	100	100	100	100	100	100	100	100	100	100	100	97.059	100	100	92	94	93.333	95.082	94.118	90.523	100	100	100	98	96.667	98.361	96.078	95.425
19	H1215	100	90	96	98	92.308	96.154	96.923	91.603	0	0	12	14	7.692	11.538	10.769	9.16	0	0	0	0	0	0	0	0	100	100	100	100	100	100	98.462	90.076
20	H1245	0	20	8	8	18.182	8.696	10.345	16.379	0	0	0	4	0	0	3.448	2.586	100	90	76	76	90.909	78.261	75.862	72.414	0	0	0	6	0	0	6.897	4.31
	Average	90	84.5	83.8	82.9	83.0881	84.1721	82.0836	79.0711	65	65.5	65.2	64.9	66.6455	65.5965	64.1731	62.1391	80	75	72.6	72.9	74.3957	72.7792	72.9429	69.9768	75	78.5	78.6	78	77.9888	78.1671	77.0324	73.6961

## Sheet: Data 4
Supplementary Data 4. Interface contact prediction accuracy, recall, and F1-score of AlphaFold2.3, AlphaFold3, and DMFold, as well as those of PPLM-Contact2 evaluated under different contact probability thresholds.
Target	AlphaFold2.3			AlphaFold3			DMFold				PPLM-Contact2 (cutoff=0.10)			PPLM-Contact2 (cutoff=0.15)			PPLM-Contact2 (cutoff=0.20)			PPLM-Contact2 (cutoff=0.25)			PPLM-Contact2 (cutoff=0.30)			PPLM-Contact2 (cutoff=0.35)			PPLM-Contact2 (cutoff=0.40)			PPLM-Contact2 (cutoff=0.45)			PPLM-Contact2 (cutoff=0.50)			PPLM-Contact2 (cutoff=0.55)			PPLM-Contact2 (cutoff=0.60)			PPLM-Contact2 (cutoff=0.65)			PPLM-Contact2 (cutoff=0.70)
	Accuracy	Recall	F1-score	Accuracy	Recall	F1-score	Accuracy	Recall	F1-score		Accuracy	Recall	F1-score	Accuracy	Recall	F1-score	Accuracy	Recall	F1-score	Accuracy	Recall	F1-score	Accuracy	Recall	F1-score	Accuracy	Recall	F1-score	Accuracy	Recall	F1-score	Accuracy	Recall	F1-score	Accuracy	Recall	F1-score	Accuracy	Recall	F1-score	Accuracy	Recall	F1-score	Accuracy	Recall	F1-score	Accuracy	Recall	F1-score
3idf	0.837398	0.725352	0.777358	0.826772	0.739437	0.780669	0.828244	0.764085	0.794871		0.37931	0.96831	0.545094	0.517787	0.922535	0.663291	0.6225	0.876761	0.72807	0.707463	0.834507	0.765751	0.763513	0.795775	0.77931	0.818519	0.778169	0.797833	0.856	0.753521	0.801498	0.898678	0.71831	0.798434	0.950739	0.679577	0.792607	0.983425	0.626761	0.765591	1	0.566901	0.723595	1	0.489437	0.65721	1	0.447183	0.618004
2pmy	0.840183	0.715953	0.773109	0.836066	0.793774	0.814371	0.616	0.599222	0.607495		0.407936	1	0.579481	0.521739	0.980545	0.681081	0.605839	0.968872	0.745509	0.710843	0.918288	0.801358	0.776596	0.85214	0.812616	0.828	0.805447	0.816568	0.870536	0.758755	0.81081	0.923077	0.700389	0.79646	0.945055	0.669261	0.783599	0.981482	0.618677	0.758949	0.978873	0.540856	0.696741	0.992063	0.486381	0.652741	0.990099	0.389105	0.558659
3c48	0.91875	0.6	0.725926	0.902367	0.622449	0.736715	0.889855	0.626531	0.735329		0.59396	0.722449	0.651933	0.726496	0.693878	0.709812	0.79759	0.67551	0.731491	0.833333	0.663265	0.738636	0.892958	0.646939	0.750295	0.907246	0.638776	0.7497	0.930514	0.628571	0.750304	0.932907	0.595918	0.727272	0.944444	0.589796	0.72613	0.97193	0.565306	0.714838	0.985348	0.54898	0.705111	0.992218	0.520408	0.68273	1	0.491837	0.65937
5v6g	0.704545	0.54007	0.611439	0.311765	0.184669	0.231947	0.0097561	0.00696864	0.00812959		0.0596271	0.958188	0.112268	0.0996921	0.902439	0.179549	0.157282	0.84669	0.265284	0.216463	0.74216	0.335169	0.279823	0.662021	0.393374	0.375	0.637631	0.472258	0.45977	0.557491	0.503937	0.518072	0.449477	0.481343	0.531579	0.351916	0.42348	0.569343	0.271777	0.367924	0.568627	0.202091	0.2982	0.631579	0.167247	0.264462	0.642857	0.125436	0.209912
4zos	0.921933	0.964981	0.942965	0.950192	0.964981	0.957529	0.902174	0.968872	0.934333		0.674541	1	0.805642	0.768769	0.996109	0.867796	0.812102	0.992218	0.893169	0.873288	0.992218	0.928961	0.893238	0.976654	0.933085	0.915441	0.968872	0.941398	0.924812	0.957198	0.940726	0.937984	0.941634	0.939805	0.948617	0.933852	0.941176	0.96371	0.929961	0.946534	0.9625	0.898833	0.929577	0.963964	0.832685	0.893528	0.97561	0.77821	0.8658
4xxi	0.906344	0.862069	0.883652	0.880466	0.867816	0.874095	0.89939	0.847701	0.872781		0.62	0.979885	0.759465	0.74833	0.965517	0.843161	0.822943	0.948276	0.881174	0.866848	0.916667	0.891061	0.877493	0.885057	0.881258	0.895833	0.864943	0.880116	0.915888	0.844828	0.878923	0.917197	0.827586	0.87009	0.939394	0.801724	0.865116	0.944444	0.781609	0.855345	0.956204	0.752874	0.842443	0.96124	0.712644	0.818481	0.987448	0.678161	0.804088
2eh3	0.897574	0.925	0.91108	0.955752	0.9	0.927038	0.90566	0.933333	0.919288		0.606061	1	0.754717	0.718563	1	0.836237	0.803571	1	0.891089	0.853365	0.986111	0.914948	0.890909	0.952778	0.920805	0.92562	0.933333	0.92946	0.926554	0.911111	0.918767	0.936047	0.894444	0.914772	0.947205	0.847222	0.894428	0.963333	0.802778	0.875757	0.981618	0.741667	0.844936	0.98374	0.672222	0.798679	0.99115	0.622222	0.764505
3gwq	0.863874	0.930889	0.89613	0.855263	0.825106	0.839913	0.867924	0.908322	0.887663		0.557416	0.985896	0.712175	0.674441	0.978843	0.798619	0.747552	0.96897	0.84398	0.795294	0.953456	0.867222	0.834783	0.947814	0.887714	0.874016	0.939351	0.905506	0.893004	0.918195	0.905424	0.913793	0.897038	0.905338	0.940902	0.853314	0.89497	0.960199	0.816643	0.882621	0.969965	0.77433	0.861176	0.980916	0.724965	0.833738	0.983122	0.657264	0.787827
1mxr	0.966627	0.963183	0.964901	0.970874	0.950119	0.960384	0.972087	0.951306	0.961584		0.704603	1	0.826705	0.813527	1	0.897176	0.87526	1	0.933481	0.908009	0.996437	0.950169	0.955172	0.986936	0.970794	0.968123	0.973872	0.970988	0.977805	0.941805	0.959467	0.981013	0.920428	0.949754	0.987047	0.904988	0.944237	0.991903	0.872922	0.928616	0.992867	0.826603	0.902138	0.993939	0.779097	0.873502	0.99505	0.716152	0.832872
1t6s	0.0519481	0.0643678	0.0574944	0.234637	0.289655	0.259259	0	0	0		0.141898	0.34023	0.20027	0.151478	0.282759	0.197273	0.130045	0.2	0.157608	0.0598911	0.0758621	0.0669366	0.0552017	0.0597701	0.0573946	0.0463918	0.0413793	0.0437419	0.0367232	0.0298851	0.0329526	0.020649	0.016092	0.0180874	0.00630915	0.0045977	0.00531866	0	0	0	0	0	0	0	0	0	0	0	0
3ado	0.941218	0.951202	0.946183	0.939667	0.958274	0.948879	0.946853	0.957567	0.95218		0.671734	1	0.803637	0.767847	0.996464	0.867343	0.826061	0.990806	0.900964	0.867995	0.985856	0.923178	0.908257	0.980198	0.942857	0.92833	0.971004	0.949187	0.954161	0.95686	0.955508	0.967344	0.942716	0.954871	0.978884	0.917963	0.947445	0.98424	0.88331	0.931047	0.988506	0.851485	0.914893	0.995686	0.816125	0.897007	0.999064	0.754597	0.85979
1iom	0.904602	0.946585	0.925117	0.927365	0.961471	0.94411	0.886531	0.950963	0.917617		0.669795	1	0.802248	0.760027	0.995622	0.862016	0.815695	0.992119	0.895298	0.855513	0.985114	0.91575	0.884858	0.982487	0.93112	0.907453	0.970228	0.93779	0.924255	0.950963	0.937419	0.935683	0.929947	0.932806	0.944292	0.905429	0.924452	0.952696	0.881786	0.91587	0.958008	0.859019	0.905817	0.961343	0.827496	0.889411	0.970264	0.771454	0.859512
2q0y	0.7173	0.68	0.698152	0.715667	0.74	0.72763	0.727273	0.656	0.6898		0.513245	0.93	0.661451	0.575325	0.886	0.697637	0.621934	0.862	0.722548	0.663507	0.84	0.741394	0.698944	0.794	0.743445	0.738866	0.73	0.734406	0.764317	0.694	0.727463	0.800505	0.634	0.707589	0.826923	0.602	0.696759	0.88924	0.562	0.688725	0.921769	0.542	0.682619	0.949458	0.526	0.676962	0.976471	0.498	0.659602
1cdc	0.920886	0.963576	0.941747	0.466667	0.0927152	0.154696	0.476923	0.102649	0.168937		0.526316	0.993378	0.688073	0.668684	0.975717	0.793536	0.770925	0.965784	0.857422	0.820792	0.915011	0.865344	0.839326	0.824503	0.831848	0.83871	0.660044	0.738727	0.813253	0.44702	0.576923	0.752266	0.274834	0.402587	0.619565	0.125828	0.209174	0.634328	0.093819	0.163461	0.655172	0.0838852	0.148728	0.831169	0.0706402	0.130213	0.932203	0.0607064	0.11399
6gx2	0.928125	0.97377	0.950399	0.9424	0.965574	0.953846	0.925984	0.963934	0.944578		0.61245	1	0.759651	0.728793	1	0.843123	0.799213	0.998361	0.887755	0.853693	0.985246	0.914764	0.901961	0.980328	0.939512	0.925466	0.977049	0.950558	0.947115	0.968852	0.95786	0.952782	0.92623	0.939318	0.961403	0.898361	0.928813	0.971171	0.883607	0.925321	0.97723	0.844262	0.905892	0.983773	0.795082	0.879419	0.982869	0.752459	0.852367
1o0w	0.9375	0.95339	0.945378	0.961207	0.944915	0.952991	0.95671	0.936441	0.946466		0.627346	0.991525	0.768473	0.742857	0.991525	0.849364	0.820423	0.987288	0.896153	0.881679	0.978814	0.92771	0.908367	0.966102	0.936345	0.941423	0.95339	0.947368	0.973799	0.944915	0.959139	0.977578	0.923729	0.949891	0.990826	0.915254	0.951541	0.990783	0.911017	0.949227	1	0.885593	0.939325	1	0.851695	0.919908	1	0.817797	0.899766
1vch	0.821023	0.860119	0.840116	0.899696	0.880952	0.890225	0.896359	0.952381	0.92352		0.543974	0.994048	0.703157	0.666667	0.988095	0.796163	0.752834	0.988095	0.854568	0.810811	0.982143	0.88829	0.861333	0.96131	0.908579	0.893855	0.952381	0.92219	0.924699	0.91369	0.919161	0.957655	0.875	0.914463	0.965035	0.821429	0.887459	0.976834	0.752976	0.85042	0.991667	0.708333	0.826388	0.991031	0.657738	0.790697	0.99495	0.58631	0.737827
4i0k	0.900596	0.951681	0.925434	0.943277	0.943277	0.943277	0.895874	0.957983	0.925888		0.626316	1	0.770226	0.73717	0.995798	0.847185	0.799325	0.995798	0.88681	0.859745	0.991597	0.920975	0.898273	0.983193	0.938816	0.918	0.964286	0.940573	0.937759	0.94958	0.943632	0.958696	0.926471	0.942307	0.972851	0.903361	0.936819	0.978673	0.867647	0.919821	0.987775	0.848739	0.912994	0.994845	0.810924	0.893518	1	0.771008	0.870699
3pf6	0.745418	0.809735	0.776246	0.743802	0.79646	0.76923	0.822581	0.902655	0.860759		0.500557	0.993363	0.665678	0.618847	0.973451	0.756663	0.69168	0.938053	0.796244	0.741284	0.893805	0.810431	0.788	0.871681	0.827731	0.813449	0.829646	0.821467	0.823928	0.807522	0.815642	0.849642	0.787611	0.817451	0.881137	0.754425	0.812872	0.929825	0.70354	0.801007	0.967638	0.661504	0.785808	0.973077	0.559735	0.710674	0.981818	0.477876	0.642857
4fla	0.910128	0.945185	0.927325	0.897616	0.948148	0.92219	0.906555	0.962963	0.933908		0.598404	1	0.748752	0.698133	0.997037	0.821232	0.773933	0.994074	0.870298	0.812195	0.986667	0.890969	0.851091	0.982222	0.911967	0.895095	0.973333	0.932576	0.924501	0.961481	0.942628	0.940565	0.937778	0.939169	0.964006	0.912593	0.937595	0.975248	0.875556	0.922716	0.985989	0.834074	0.903691	0.986792	0.774815	0.868049	0.987552	0.705185	0.822817
4doy	0.928571	0.938429	0.933474	0.935982	0.900212	0.917748	0.932347	0.936306	0.934322		0.549592	1	0.709337	0.711044	0.997877	0.830388	0.799658	0.991507	0.885308	0.877127	0.985138	0.928	0.894118	0.968153	0.929663	0.924843	0.940552	0.932631	0.946121	0.932059	0.939037	0.961187	0.893843	0.926292	0.96837	0.845011	0.902494	0.987212	0.819533	0.895591	0.98916	0.774947	0.869047	0.993939	0.696391	0.818976	0.993485	0.647558	0.784061
2qne	0.866962	0.907895	0.886956	0.846448	0.857585	0.85198	0.878788	0.897833	0.888208		0.634122	0.975232	0.768527	0.729619	0.962848	0.830163	0.77583	0.958978	0.857736	0.809145	0.945046	0.871831	0.8282	0.936532	0.879041	0.849354	0.916409	0.881608	0.867614	0.897833	0.882464	0.887675	0.880805	0.884226	0.908795	0.863777	0.885714	0.921502	0.835913	0.876623	0.932849	0.795666	0.858813	0.934741	0.75387	0.834618	0.943975	0.691176	0.798033
3i7d	0.904762	0.933526	0.918918	0.894444	0.930636	0.912181	0.905292	0.939306	0.921985		0.591379	0.991329	0.74082	0.69917	0.973988	0.814009	0.789099	0.962428	0.867187	0.829146	0.953757	0.887096	0.876344	0.942197	0.908078	0.9	0.936416	0.917847	0.917614	0.933526	0.925501	0.931751	0.907514	0.919472	0.955975	0.878613	0.915662	0.954098	0.84104	0.894009	0.958333	0.797688	0.870662	0.962547	0.742775	0.838499	0.97541	0.687861	0.806779
6edi	0.910211	0.811617	0.858091	0.923469	0.852433	0.88653	0.942187	0.946625	0.9444		0.585478	1	0.73855	0.716384	0.99529	0.833114	0.793631	0.978022	0.87623	0.8637	0.974882	0.915929	0.903084	0.965463	0.933232	0.932707	0.935636	0.934169	0.954698	0.89325	0.922952	0.964664	0.857143	0.90773	0.977528	0.819466	0.891545	0.983936	0.769231	0.863436	0.982684	0.712716	0.826205	0.990361	0.645212	0.781368	0.992021	0.585557	0.736426
6sf4	0.828909	0.605603	0.699875	0.826667	0.534483	0.649214	0.855705	0.549569	0.669291		0.584967	0.771552	0.665427	0.706783	0.696121	0.701411	0.761905	0.655172	0.704519	0.802198	0.62931	0.705314	0.835329	0.601293	0.699248	0.835913	0.581897	0.686149	0.836538	0.5625	0.67268	0.868512	0.540948	0.666666	0.869091	0.515086	0.64682	0.883534	0.474138	0.61711	0.908696	0.450431	0.602305	0.917051	0.428879	0.584434	0.931034	0.407328	0.566716
3gzi	0.845992	0.84421	0.8451	0.757282	0.821053	0.787878	0.761134	0.791579	0.776057		0.447628	0.953684	0.60928	0.572704	0.945263	0.713264	0.663174	0.932632	0.775153	0.741935	0.92	0.821428	0.798862	0.886316	0.840319	0.84728	0.852632	0.849947	0.89016	0.818947	0.85307	0.91133	0.778947	0.839954	0.9375	0.726316	0.818505	0.953353	0.688421	0.799511	0.96129	0.627368	0.759235	0.981752	0.566316	0.718291	1	0.492632	0.660084
1h6o	0.824658	0.961661	0.887905	0.807588	0.952077	0.8739	0.84153	0.984026	0.907216		0.485271	1	0.653444	0.59619	1	0.747016	0.677489	1	0.807741	0.732394	0.996805	0.844384	0.775	0.990415	0.869565	0.814815	0.984026	0.891461	0.847222	0.974441	0.906389	0.872464	0.961661	0.914893	0.911111	0.916933	0.914012	0.936242	0.891374	0.913256	0.959559	0.833866	0.892307	0.97619	0.785942	0.870796	1	0.722045	0.838589
2qud	0.953046	0.951838	0.952441	0.958069	0.95564	0.956852	0.955527	0.953105	0.954314		0.704566	0.997465	0.825813	0.800817	0.993663	0.886877	0.870144	0.993663	0.92781	0.909836	0.984791	0.94583	0.936817	0.977186	0.956575	0.952677	0.969582	0.961055	0.963824	0.945501	0.954574	0.972037	0.925222	0.948051	0.97931	0.899873	0.937912	0.982709	0.864385	0.919757	0.986527	0.835234	0.904598	0.993496	0.774398	0.87037	0.996491	0.719899	0.835908
2gz4	0.831933	0.86087	0.846153	0.908766	0.883478	0.895943	0.843493	0.890435	0.866328		0.602754	0.989565	0.749177	0.697352	0.961739	0.808479	0.755618	0.935652	0.836052	0.782738	0.914783	0.843624	0.815047	0.904348	0.857378	0.840391	0.897391	0.867956	0.863176	0.888696	0.875749	0.888298	0.871304	0.879719	0.909944	0.843478	0.875451	0.919765	0.817391	0.865561	0.930962	0.773913	0.845204	0.948315	0.733913	0.827451	0.9575	0.666087	0.785641
1k4z	0.877717	0.967066	0.920227	0.898072	0.976048	0.935437	0.873315	0.97006	0.919148		0.581882	1	0.735682	0.684426	1	0.812652	0.769585	1	0.869791	0.826733	1	0.905149	0.858612	1	0.923928	0.874667	0.982036	0.925246	0.896648	0.961078	0.927745	0.913793	0.952096	0.932551	0.948171	0.931138	0.939577	0.95873	0.904192	0.930662	0.982759	0.853293	0.913461	0.996212	0.787425	0.879598	1	0.754491	0.860068
4xo6	0.168067	0.107239	0.130932	0	0	0	0.144828	0.112601	0.126696		0.0702434	0.340483	0.11646	0.078125	0.268097	0.120992	0.0703812	0.193029	0.103151	0.0688863	0.160858	0.0964626	0.0652742	0.134048	0.0877959	0.0659971	0.123324	0.0859809	0.0673981	0.115281	0.0850638	0.0758123	0.112601	0.0906144	0.0867679	0.107239	0.0959228	0.111455	0.0965147	0.103448	0.196532	0.0911528	0.124542	0.239437	0.0911528	0.132038	0.25	0.077748	0.118609
1uty	0.697436	0.816	0.752073	0.664075	0.854	0.747156	0.694257	0.822	0.752747		0.438692	0.966	0.603372	0.520134	0.93	0.667144	0.57702	0.914	0.70743	0.625869	0.9	0.73831	0.658647	0.876	0.751931	0.677885	0.846	0.752669	0.699659	0.82	0.755064	0.714549	0.776	0.744007	0.739563	0.744	0.741774	0.76129	0.708	0.733678	0.786697	0.686	0.732906	0.799499	0.638	0.709677	0.831395	0.572	0.677725
2f1l	0.488432	0.58104	0.530726	0.066087	0.116208	0.0842567	0.705454	0.593272	0.644518		0.106169	1	0.191958	0.164628	0.987768	0.282219	0.219442	0.938838	0.355735	0.252354	0.819572	0.385889	0.283721	0.746177	0.41112	0.305516	0.660551	0.417795	0.349315	0.623853	0.447859	0.426267	0.565749	0.486202	0.504587	0.504587	0.504587	0.637615	0.425076	0.510091	0.754967	0.348624	0.476987	0.787037	0.259939	0.390804	0.852459	0.159021	0.268041
3hlu	0.625571	0.649289	0.637209	0.609756	0.592417	0.600961	0.623318	0.658768	0.640552		0.447552	0.909953	0.6	0.521084	0.819905	0.6372	0.570423	0.767772	0.654545	0.59127	0.706161	0.643628	0.611814	0.687204	0.647321	0.629956	0.677725	0.652968	0.652778	0.668246	0.660421	0.68	0.64455	0.6618	0.703297	0.606635	0.651399	0.738372	0.601896	0.663185	0.757764	0.578199	0.655914	0.779412	0.50237	0.610951	0.79661	0.445498	0.571428
6hb5	0.983294	0.891775	0.9353	0.969697	0.969697	0.969696	0.988584	0.937229	0.962222		0.748784	1	0.856348	0.84153	1	0.913946	0.905512	0.995671	0.948453	0.940452	0.991342	0.965226	0.978166	0.969697	0.973913	0.980044	0.95671	0.968236	0.986395	0.941558	0.963455	0.995227	0.902597	0.946651	0.997519	0.87013	0.929479	1	0.835498	0.910377	1	0.785714	0.88	1	0.738095	0.849315	1	0.694805	0.819923
5tpi	0.912833	0.928571	0.920634	0.887387	0.970443	0.927058	0.930622	0.958128	0.944174		0.547425	0.995074	0.706293	0.692967	0.995074	0.816986	0.785992	0.995074	0.87826	0.848101	0.990148	0.913636	0.888889	0.985222	0.934579	0.923077	0.975369	0.948503	0.941606	0.953202	0.947368	0.961637	0.926108	0.943538	0.973262	0.896552	0.933333	0.994236	0.849754	0.916334	1	0.807882	0.893733	1	0.780788	0.876901	1	0.729064	0.843304
3iib	0.791429	0.893548	0.839394	0.860606	0.916129	0.8875	0.855346	0.877419	0.866242		0.51505	0.993548	0.678414	0.644351	0.993548	0.781725	0.71028	0.980645	0.823848	0.7525	0.970968	0.847887	0.782152	0.96129	0.862518	0.821839	0.922581	0.8693	0.863354	0.896774	0.879746	0.890323	0.890323	0.890322	0.910959	0.858065	0.88372	0.928571	0.83871	0.881355	0.953488	0.793548	0.866197	0.957806	0.732258	0.829981	0.977064	0.687097	0.806818
3ccy	0.754286	0.906178	0.823284	0.533088	0.663616	0.591233	0.68984	0.885583	0.775551		0.357868	0.967963	0.522544	0.454545	0.961098	0.617193	0.554804	0.938215	0.697278	0.627512	0.929062	0.749077	0.695958	0.906178	0.787276	0.783401	0.885583	0.831364	0.831081	0.844394	0.837684	0.871537	0.791762	0.829736	0.909348	0.734554	0.812658	0.915361	0.668192	0.772486	0.94717	0.574371	0.715099	0.965665	0.514874	0.671641	0.989637	0.437071	0.606349
5ydv	0.735751	0.907348	0.812589	0.742188	0.910543	0.81779	0.754768	0.884984	0.814705		0.386897	1	0.557932	0.506557	0.98722	0.669555	0.60479	0.968051	0.744471	0.655629	0.948882	0.775456	0.686916	0.939297	0.793522	0.748052	0.920128	0.825214	0.792818	0.916933	0.85037	0.828402	0.894569	0.860215	0.851735	0.86262	0.857142	0.900344	0.837061	0.867549	0.932331	0.792332	0.856649	0.958848	0.744409	0.838129	0.973094	0.693291	0.809701
4euu	0.482759	0.435028	0.457652	0.0203193	0.039548	0.0268452	0.0115163	0.0169492	0.0137138		0.124661	0.779661	0.214953	0.130719	0.564972	0.212314	0.117647	0.40113	0.181934	0.102845	0.265537	0.148265	0.0578279	0.115819	0.0771397	0.0342466	0.0564972	0.0426435	0.033195	0.0451977	0.038277	0.0311005	0.0367232	0.0336783	0.0271739	0.0282486	0.0277003	0.0175953	0.0169492	0.0172657	0.015625	0.0141243	0.0148363	0.0135135	0.0112994	0.0123072	0.0155039	0.0112994	0.0130714
4bes	0.890071	0.871528	0.880701	0.589844	0.524306	0.555147	0	0	0		0.0637818	0.982639	0.119788	0.201313	0.958333	0.33273	0.364499	0.934028	0.524366	0.441667	0.920139	0.596846	0.502924	0.895833	0.644194	0.559719	0.829861	0.668531	0.648256	0.774306	0.705696	0.77821	0.694444	0.733944	0.88	0.611111	0.721311	0.909091	0.555556	0.689655	0.906832	0.506944	0.650334	0.944444	0.472222	0.629629	0.970149	0.451389	0.616113
3ica	0.0230769	0.03	0.0260865	0.0559541	0.13	0.0782343	0.0267062	0.03	0.028257		0.0343293	0.18	0.0576612	0.0397405	0.163333	0.0639266	0.045	0.15	0.0692304	0.0589023	0.146667	0.0840493	0.079566	0.146667	0.103165	0.100775	0.13	0.113537	0.0324675	0.0333333	0.0328942	0.0255474	0.0233333	0.0243897	0.0327103	0.0233333	0.0272369	0.0476191	0.0233333	0.0313195	0.0714286	0.0233333	0.0351755	0.0980392	0.0166667	0.0284898	0.129032	0.0133333	0.024169
1v9y	0.882129	0.931727	0.90625	0.852941	0.931727	0.890595	0.8157	0.959839	0.881918		0.559819	0.995984	0.716763	0.650919	0.995984	0.787301	0.738739	0.987952	0.84536	0.795455	0.983936	0.879712	0.86121	0.971888	0.913207	0.884758	0.955823	0.918918	0.910156	0.935743	0.922772	0.91129	0.907631	0.909456	0.951965	0.875502	0.912133	0.97235	0.84739	0.905579	0.985294	0.807229	0.887417	0.989474	0.75502	0.856492	0.988827	0.710843	0.827102
5m97	0.928125	0.911043	0.919504	0.940994	0.929448	0.935185	0.932308	0.929448	0.930875		0.637965	1	0.778972	0.765957	0.993865	0.865153	0.833333	0.981595	0.901408	0.878116	0.972393	0.922852	0.904899	0.96319	0.933135	0.927492	0.941718	0.93455	0.940625	0.923313	0.931888	0.954098	0.892638	0.922345	0.979452	0.877301	0.925566	0.985714	0.846626	0.910891	0.988806	0.812883	0.892255	0.991561	0.720859	0.834813	0.995575	0.690184	0.815217
1ss4	0.851656	0.893056	0.871864	0.8704	0.755556	0.808921	0.845092	0.765278	0.803207		0.598312	0.984722	0.744356	0.694915	0.968056	0.809053	0.768349	0.930556	0.841708	0.79975	0.8875	0.841342	0.848611	0.848611	0.848611	0.885321	0.804167	0.842794	0.915171	0.779167	0.84171	0.932056	0.743056	0.826893	0.942804	0.709722	0.809825	0.957364	0.686111	0.799352	0.970954	0.65	0.778702	0.982222	0.613889	0.755555	0.985714	0.575	0.726315
3i38	0.862069	0.921659	0.890868	0.845339	0.919355	0.880794	0.848421	0.928571	0.886688		0.561427	0.979263	0.713685	0.655814	0.974654	0.784059	0.722414	0.965438	0.82643	0.772222	0.96083	0.856262	0.805019	0.96083	0.87605	0.843424	0.930876	0.884994	0.868709	0.914747	0.891133	0.888636	0.900922	0.894736	0.899061	0.882489	0.890697	0.916049	0.854839	0.884386	0.939791	0.827189	0.879902	0.947368	0.788018	0.860377	0.951368	0.721198	0.820445
3nym	0.0546318	0.0588235	0.0566498	0.0566502	0.0588235	0.0577159	0.525316	0.636829	0.575722		0.240985	0.700767	0.358638	0.263873	0.595908	0.365777	0.261438	0.511509	0.34602	0.251208	0.398977	0.3083	0.195228	0.230179	0.211267	0.0876133	0.0741688	0.0803319	0.0854093	0.0613811	0.0714281	0.0966387	0.0588235	0.0731315	0.117347	0.0588235	0.0783641	0.160839	0.0588235	0.0861419	0.232323	0.0588235	0.0938772	0.411765	0.0537084	0.0950224	0.833333	0.0511509	0.0963854
4lj3	0.197232	0.148052	0.169139	0.608997	0.457143	0.522255	0.228261	0.163636	0.19062		0.341128	0.644156	0.446043	0.34687	0.532468	0.420081	0.358634	0.490909	0.414473	0.367742	0.444156	0.402352	0.381773	0.402597	0.391908	0.320132	0.251948	0.281976	0.275194	0.184416	0.220839	0.277533	0.163636	0.205882	0.288462	0.155844	0.20236	0.284946	0.137662	0.185639	0.29932	0.114286	0.165413	0.389474	0.0961039	0.154166	0.651163	0.0727273	0.130841
2jh3	0.90566	0.883436	0.894409	0.936556	0.95092	0.943683	0.952381	0.920245	0.936037		0.529221	1	0.692144	0.683438	1	0.811955	0.773494	0.984663	0.866396	0.825974	0.97546	0.894514	0.864266	0.957055	0.908296	0.908824	0.947853	0.927928	0.921922	0.941718	0.931714	0.949206	0.917178	0.932917	0.979661	0.886503	0.930756	0.989286	0.849693	0.914191	0.996324	0.831288	0.906354	0.996094	0.782209	0.876288	0.995902	0.745399	0.852631
4w98	0.968116	0.982353	0.975182	0.979228	0.970588	0.974889	0.913165	0.958824	0.935437		0.643939	1	0.78341	0.758929	1	0.862944	0.85213	1	0.920162	0.885417	1	0.939226	0.918699	0.997059	0.956276	0.954416	0.985294	0.969609	0.967359	0.958824	0.963072	0.984756	0.95	0.967065	0.987421	0.923529	0.954407	1	0.908824	0.952234	1	0.882353	0.9375	1	0.814706	0.897893	1	0.758823	0.862876
2i9i	0.821632	0.762324	0.790867	0.843813	0.732394	0.784165	0.839442	0.846831	0.84312		0.492091	0.985915	0.656506	0.627721	0.964789	0.760582	0.736264	0.943662	0.82716	0.79084	0.911972	0.847097	0.828859	0.869718	0.848797	0.84991	0.827465	0.838537	0.861057	0.774648	0.815569	0.888412	0.728873	0.800773	0.919811	0.68662	0.78629	0.941952	0.628521	0.753959	0.947368	0.570423	0.712087	0.949527	0.52993	0.680226	0.973978	0.461268	0.626045
4eqs	0.902913	0.935345	0.918842	0.932081	0.926724	0.929394	0.906425	0.932471	0.919263		0.63495	0.997126	0.775852	0.749189	0.99569	0.855027	0.810141	0.987069	0.889896	0.851436	0.979885	0.911155	0.879739	0.966954	0.921286	0.901907	0.951149	0.925874	0.918803	0.926724	0.922746	0.934426	0.900862	0.917337	0.950845	0.889368	0.919079	0.968254	0.876437	0.92006	0.98	0.844828	0.907407	0.982578	0.810345	0.888189	0.987296	0.781609	0.872494
3q5w	0.850318	0.917526	0.882644	0.841861	0.93299	0.885085	0.846276	0.917526	0.880461		0.460079	1	0.630211	0.604822	0.991409	0.751302	0.704295	0.986254	0.821761	0.769441	0.969072	0.857794	0.799712	0.953608	0.869905	0.826347	0.948454	0.8832	0.870759	0.926117	0.897585	0.915493	0.893471	0.904347	0.944867	0.853952	0.897111	0.959016	0.804124	0.874766	0.966443	0.742268	0.83965	0.967901	0.673539	0.794326	0.980337	0.599656	0.744136
3kh1	0.894737	0.916357	0.905417	0.769634	0.819703	0.793879	0.912186	0.946097	0.928832		0.622685	1	0.767475	0.703412	0.996282	0.824615	0.751055	0.992565	0.855083	0.78979	0.977695	0.873754	0.846405	0.962825	0.900869	0.876522	0.936803	0.90566	0.894737	0.916357	0.905417	0.910476	0.888476	0.899341	0.919192	0.845725	0.880929	0.931868	0.788104	0.853977	0.959906	0.756506	0.846153	0.962406	0.713755	0.819637	0.978082	0.663569	0.790697
1uuj	0.785714	0.83427	0.809264	0.86532	0.72191	0.787136	0.827893	0.783708	0.805194		0.547658	0.952247	0.695384	0.661191	0.904494	0.763938	0.742459	0.898876	0.813214	0.777778	0.884831	0.827858	0.81117	0.856742	0.833333	0.845481	0.814607	0.829756	0.876972	0.780899	0.826151	0.89899	0.75	0.817764	0.919708	0.707865	0.8	0.930502	0.676966	0.783739	0.949791	0.637641	0.763025	0.973094	0.609551	0.749568	0.985507	0.573034	0.724689
3wur	0.0497738	0.0674847	0.0572912	0.0778443	0.0797546	0.0787874	0.0550847	0.0797546	0.0651624		0.0366615	0.144172	0.0584574	0.0363101	0.113497	0.0550182	0.0412736	0.107362	0.0596248	0.0472103	0.101227	0.0643898	0.0569395	0.0981595	0.0720716	0.0696517	0.0858896	0.0769226	0.119469	0.0828221	0.0978256	0.142857	0.0705521	0.0944554	0.191304	0.0674847	0.0997729	0.278481	0.0674847	0.108642	0.322034	0.0582822	0.098701	0.372549	0.0582822	0.100796	0.45	0.0552147	0.0983605
3of4	0.924183	0.937666	0.930875	0.942436	0.933687	0.938041	0.936913	0.925729	0.931287		0.661648	0.990716	0.793414	0.76078	0.982759	0.857638	0.820513	0.976127	0.89158	0.85782	0.960212	0.906132	0.889715	0.952255	0.919923	0.923077	0.938992	0.930966	0.951989	0.920424	0.93594	0.971591	0.907162	0.938271	0.988113	0.881963	0.932025	0.99376	0.844828	0.913261	0.995154	0.816976	0.897305	1	0.785146	0.879643	1	0.728117	0.84267
3k6m	0.971182	0.964235	0.967695	0.95546	0.951359	0.953405	0.946763	0.941345	0.944045		0.638356	1	0.779264	0.759783	1	0.863495	0.837935	0.998569	0.911227	0.877834	0.997139	0.93369	0.906946	0.989986	0.946648	0.943292	0.97568	0.959212	0.966811	0.958512	0.962643	0.979042	0.935622	0.956839	0.9875	0.904149	0.943988	0.986885	0.86123	0.919786	0.989813	0.834049	0.905279	0.998214	0.799714	0.888006	0.998138	0.76681	0.867313
1x8z	0.840782	0.940625	0.887905	0.881459	0.90625	0.893682	0.849432	0.934375	0.88988		0.575045	0.99375	0.728522	0.676596	0.99375	0.805063	0.749409	0.990625	0.853297	0.806202	0.975	0.882602	0.841096	0.959375	0.89635	0.870317	0.94375	0.905547	0.886905	0.93125	0.908536	0.90625	0.90625	0.90625	0.929766	0.86875	0.898222	0.953405	0.83125	0.888146	0.988506	0.80625	0.888123	0.995935	0.765625	0.865724	1	0.646875	0.785578
7odc	0.910688	0.953988	0.931835	0.930514	0.944785	0.937595	0.923195	0.921779	0.922486		0.622478	0.993865	0.765505	0.741973	0.992331	0.849081	0.813131	0.98773	0.891966	0.853137	0.980061	0.912205	0.877778	0.969325	0.921282	0.905523	0.955521	0.92985	0.934947	0.947853	0.941355	0.95912	0.935583	0.947205	0.975124	0.901841	0.937051	0.979094	0.861963	0.916802	0.98913	0.837423	0.906976	0.992308	0.791411	0.880546	0.99591	0.746932	0.853637
4nog	0.933985	0.949658	0.941756	0.933775	0.963953	0.948623	0.911908	0.932878	0.922273		0.656186	0.998757	0.792015	0.761656	0.995028	0.86284	0.826943	0.99192	0.901949	0.860011	0.985084	0.918308	0.8918	0.973275	0.930757	0.920238	0.960845	0.940103	0.941466	0.949658	0.945544	0.953562	0.931635	0.94247	0.96755	0.908017	0.936838	0.973288	0.883157	0.926034	0.978061	0.858919	0.914626	0.981536	0.825979	0.897063	0.985882	0.781231	0.871706
4cn0	0.970027	0.950601	0.960215	0.978172	0.957276	0.967611	0.961538	0.967957	0.964737		0.735034	1	0.847285	0.838565	0.998665	0.911639	0.913309	0.998665	0.954081	0.940431	0.990654	0.964889	0.959371	0.977303	0.968253	0.975741	0.966622	0.97116	0.987552	0.953271	0.970108	0.990113	0.935915	0.962251	0.991292	0.911883	0.94993	0.995441	0.874499	0.931059	0.99679	0.829106	0.905247	1	0.787717	0.881254	1	0.740988	0.851226
5kc8	0.848049	0.864017	0.855958	0.842912	0.920502	0.88	0.919192	0.951883	0.935251		0.485279	1	0.653451	0.623188	0.98954	0.764753	0.713636	0.985356	0.827768	0.771901	0.976987	0.862419	0.833635	0.964435	0.894277	0.867052	0.941423	0.902708	0.892276	0.91841	0.905154	0.924078	0.891213	0.907348	0.943182	0.868201	0.904139	0.951574	0.822176	0.882154	0.955497	0.763598	0.848837	0.991354	0.719665	0.833939	1	0.627615	0.771208
5fol	0.0542636	0.0255474	0.034739	0.0507246	0.0255474	0.0339801	0.0200669	0.0218978	0.0209419		0.0557668	0.160584	0.0827842	0.0422535	0.0875912	0.0570067	0.0361702	0.0620438	0.0456985	0.0379747	0.0547445	0.0448426	0.0443038	0.0510949	0.0474571	0.0514019	0.040146	0.0450815	0.0538462	0.0255474	0.034653	0.0786517	0.0255474	0.0385671	0.0731707	0.0218978	0.0337075	0.0535714	0.0109489	0.0181815	0.0625	0.0109489	0.0186333	0.0666667	0.00729927	0.0131577	0.0952381	0.00729927	0.0135592
4myz	0.936047	0.949852	0.942898	0.925714	0.955752	0.940493	0.122549	0.0737463	0.0920806		0.432398	1	0.60374	0.561139	0.988201	0.715812	0.663307	0.970502	0.788024	0.781638	0.929203	0.849056	0.866667	0.882006	0.874269	0.922297	0.80531	0.859842	0.972332	0.725664	0.831081	0.987069	0.675516	0.802101	0.995146	0.60472	0.752293	0.994475	0.530973	0.692307	0.993289	0.436578	0.606557	1	0.312684	0.476404	1	0.224189	0.366265
3qfw	0.901429	0.938988	0.919825	0.923865	0.938988	0.931365	0.86115	0.91369	0.886642		0.586026	0.998512	0.73858	0.691116	0.995536	0.815853	0.756542	0.989583	0.857511	0.820099	0.983631	0.894451	0.868874	0.97619	0.919411	0.906648	0.953869	0.929659	0.932836	0.93006	0.931445	0.950388	0.912202	0.930903	0.964573	0.891369	0.926527	0.974662	0.858631	0.912974	0.98579	0.825893	0.898785	0.996212	0.782738	0.876666	0.997992	0.739583	0.849572
2of7	0.6225	0.6225	0.622499	0.716612	0.55	0.622348	0.771117	0.7075	0.737939		0.444877	0.8575	0.585824	0.544389	0.8125	0.651955	0.6	0.75	0.666666	0.635965	0.725	0.67757	0.665865	0.6925	0.678921	0.690104	0.6625	0.67602	0.71831	0.6375	0.675496	0.771429	0.6075	0.67972	0.821053	0.585	0.683211	0.852	0.5325	0.655384	0.874419	0.47	0.611382	0.88718	0.4325	0.581512	0.931677	0.375	0.534759
2yor	0	0	0	0	0	0	0	0	0		0.0476389	0.553398	0.0877259	0.0623983	0.279126	0.101995	0.0385038	0.0849514	0.0529897	0.0151261	0.0218447	0.0178744	0.00659341	0.00728155	0.00691992	0	0	0	0	0	0	0	0	0	0	0	0	0	0	0	0	0	0	0	0	0	0	0	0
5t5s	0.593272	0.560694	0.576523	0.807018	0.797688	0.802325	0	0	0		0.281967	0.99422	0.439336	0.373749	0.971098	0.539759	0.434724	0.933526	0.593204	0.487382	0.893064	0.630612	0.545455	0.867052	0.669642	0.614583	0.852601	0.714285	0.696078	0.820809	0.753315	0.807808	0.777457	0.792341	0.875458	0.690751	0.772213	0.908333	0.630058	0.744027	0.902326	0.560694	0.691622	0.905556	0.471098	0.619771	0.92	0.398844	0.556451
4dyl	0.906303	0.884701	0.895371	0.887861	0.904102	0.895907	0.897838	0.920732	0.90914		0.573112	0.997228	0.727897	0.690944	0.993902	0.815185	0.760647	0.990022	0.860308	0.818981	0.980599	0.892532	0.859484	0.959534	0.906757	0.887012	0.931264	0.908599	0.91443	0.906319	0.910356	0.934118	0.880266	0.906392	0.9508	0.856985	0.901457	0.961992	0.813747	0.881681	0.968597	0.769401	0.857584	0.97798	0.713969	0.825376	0.982558	0.655765	0.786569
4aya	0.899582	0.922747	0.911017	0.9163	0.892704	0.904347	0.896694	0.93133	0.913684		0.668588	0.995708	0.8	0.754902	0.991416	0.857142	0.797203	0.978541	0.878612	0.847909	0.957082	0.899193	0.865613	0.939914	0.901234	0.891667	0.918455	0.904862	0.912664	0.896996	0.904761	0.944186	0.871245	0.90625	0.970297	0.841202	0.901149	0.979167	0.806867	0.884705	0.978836	0.793991	0.876777	0.988764	0.755365	0.856447	0.987879	0.699571	0.819095
3w5s	0.916981	0.923954	0.920454	0.928839	0.942966	0.935849	0.904762	0.939164	0.921641		0.671795	0.996198	0.80245	0.8	0.988593	0.884353	0.850993	0.977186	0.909734	0.887719	0.961977	0.923357	0.909747	0.958175	0.933333	0.912088	0.946768	0.929104	0.934866	0.927757	0.931297	0.944664	0.908745	0.926356	0.95102	0.885932	0.917322	0.953975	0.86692	0.908366	0.95671	0.840304	0.894736	0.967593	0.794677	0.872651	0.974747	0.73384	0.83731
4boq	0.778539	0.746171	0.762011	0.787234	0.56674	0.659033	0.651007	0.424508	0.513907		0.473282	0.949672	0.631732	0.598829	0.894967	0.717543	0.673214	0.824945	0.741396	0.715447	0.770241	0.741833	0.745413	0.71116	0.727883	0.785901	0.658643	0.716666	0.808955	0.592998	0.684343	0.827703	0.536105	0.65073	0.874046	0.501094	0.636995	0.895652	0.450766	0.599708	0.901554	0.380744	0.535384	0.968354	0.334792	0.497561	0.984375	0.275711	0.430769
3lvy	0.969868	0.969868	0.969868	0.956439	0.951036	0.953729	0.945055	0.971751	0.958217		0.691406	1	0.817551	0.809451	1	0.894692	0.877686	1	0.934859	0.903945	0.992467	0.94614	0.934164	0.988701	0.960658	0.948624	0.973635	0.960966	0.975143	0.960452	0.967741	0.976654	0.945386	0.960765	0.981855	0.917138	0.948393	0.989429	0.881356	0.93227	0.997783	0.847458	0.916497	0.997685	0.811676	0.895119	0.997537	0.762712	0.86446
3ux2	0.862268	0.905225	0.883224	0.833517	0.918591	0.873988	0.84023	0.888214	0.863555		0.501221	0.99757	0.667208	0.631294	0.990279	0.77105	0.712135	0.976914	0.82377	0.776575	0.958688	0.858075	0.83658	0.939247	0.884945	0.883641	0.931956	0.907155	0.918851	0.894289	0.906404	0.939553	0.868773	0.902777	0.952646	0.831106	0.887735	0.974242	0.781288	0.867161	0.984925	0.714459	0.828168	0.992352	0.63062	0.771173	1	0.561361	0.719066
3agd	0.637313	0.690939	0.663043	0.76249	0.753236	0.757834	0.883495	0.95712	0.918834		0.476523	0.993528	0.644112	0.588008	0.983819	0.736077	0.658778	0.968447	0.784146	0.72037	0.944175	0.817226	0.773104	0.906958	0.834698	0.802763	0.846278	0.823946	0.829067	0.812298	0.820596	0.852547	0.771845	0.810191	0.885548	0.738673	0.805469	0.902645	0.690129	0.78221	0.928994	0.635113	0.754444	0.942857	0.587379	0.723828	0.945007	0.528317	0.677737
4e1p	0.955696	0.946708	0.951181	0.993333	0.934169	0.962843	0.964968	0.949843	0.957346		0.750588	1	0.857526	0.832898	1	0.908832	0.886111	1	0.939617	0.916185	0.99373	0.953383	0.942598	0.978056	0.96	0.968153	0.952978	0.960505	0.980456	0.943574	0.961661	0.986667	0.9279	0.956381	0.99661	0.92163	0.957654	1	0.884012	0.938435	1	0.868339	0.92953	1	0.821317	0.901893	1	0.796238	0.886562
1qb2	0.187831	0.136276	0.157953	0.177419	0.126679	0.147816	0.899787	0.809981	0.852525		0.353584	0.994242	0.521651	0.448435	0.934741	0.606098	0.504854	0.898273	0.646408	0.513241	0.78119	0.619482	0.522366	0.694818	0.596375	0.5	0.552783	0.525068	0.463675	0.416507	0.438827	0.380282	0.259117	0.308219	0.264	0.126679	0.171206	0.312169	0.113244	0.166197	0.394558	0.111324	0.173652	0.526316	0.0959693	0.162337	0.766667	0.0882918	0.158348
2hxt	0.958393	0.982353	0.970225	0.967883	0.975	0.971428	0.961039	0.979412	0.970138		0.655106	1	0.791618	0.770975	1	0.870678	0.835381	1	0.910307	0.886571	1	0.939875	0.916216	0.997059	0.954929	0.954545	0.988235	0.971098	0.972263	0.979412	0.975824	0.983508	0.964706	0.974016	0.987673	0.942647	0.964635	0.990461	0.916176	0.951871	0.996689	0.885294	0.937694	0.998285	0.855882	0.921615	1	0.808824	0.894308
1qc9	0.859843	0.898026	0.878519	0.858974	0.881579	0.870129	0.850318	0.878289	0.864077		0.60334	0.950658	0.738186	0.725316	0.942434	0.819742	0.776099	0.929276	0.845808	0.813584	0.925987	0.866153	0.835596	0.911184	0.871754	0.851097	0.893092	0.871589	0.867647	0.873355	0.870491	0.890785	0.858553	0.874371	0.901257	0.825658	0.861802	0.915254	0.799342	0.85338	0.929435	0.758224	0.835144	0.942431	0.726974	0.820798	0.954338	0.6875	0.799235
3zpx	0.309322	0.302905	0.306079	0.303279	0.307054	0.305154	0.257143	0.149378	0.188976		0.183926	0.493776	0.268018	0.229614	0.443983	0.302687	0.236641	0.385892	0.293375	0.249258	0.348548	0.290657	0.267327	0.3361	0.297794	0.297398	0.33195	0.313725	0.314894	0.307054	0.310924	0.323529	0.273859	0.296629	0.369697	0.253112	0.300492	0.417266	0.240664	0.305263	0.473214	0.219917	0.300283	0.555556	0.165975	0.255591	0.625	0.124481	0.207612
5xkr	0.950437	0.936782	0.94356	0.960114	0.968391	0.964234	0.947522	0.933908	0.940665		0.714579	1	0.833532	0.820755	1	0.901554	0.867168	0.994253	0.926372	0.911765	0.979885	0.944598	0.921196	0.974138	0.946927	0.94051	0.954023	0.947218	0.959302	0.948276	0.953757	0.981763	0.928161	0.954209	0.987261	0.890805	0.936555	0.996689	0.864943	0.926153	0.996633	0.850575	0.917829	1	0.833333	0.90909	1	0.772988	0.871961
2o20	0.707617	0.878049	0.783673	0.711055	0.862805	0.779614	0.754054	0.85061	0.799427		0.458807	0.984756	0.625969	0.536332	0.945122	0.684326	0.59332	0.920732	0.721624	0.641631	0.911585	0.753148	0.683721	0.896341	0.775725	0.720297	0.887195	0.795081	0.75266	0.862805	0.803977	0.77809	0.844512	0.809941	0.801187	0.823171	0.81203	0.826923	0.786585	0.806249	0.845638	0.768293	0.805111	0.863799	0.734756	0.794069	0.882114	0.661585	0.756097
2igi	0.838461	0.95614	0.893442	0.84252	0.938596	0.887966	0.81407	0.947368	0.875675		0.560132	0.994152	0.716543	0.660819	0.991228	0.792982	0.723769	0.988304	0.835599	0.747204	0.976608	0.846641	0.789099	0.973684	0.871727	0.810474	0.950292	0.874831	0.835938	0.938596	0.884297	0.862637	0.918129	0.889518	0.886364	0.912281	0.899135	0.900293	0.897661	0.898975	0.909091	0.847953	0.877458	0.914474	0.812866	0.860681	0.918728	0.760234	0.832
2nyi	0.751131	0.858621	0.801287	0.682563	0.789655	0.732214	0.754011	0.72931	0.741454		0.479027	0.984483	0.644469	0.563819	0.967241	0.71238	0.620729	0.939655	0.747599	0.681067	0.924138	0.784199	0.728307	0.882759	0.798129	0.761171	0.851724	0.803905	0.80303	0.822414	0.812606	0.84375	0.791379	0.816726	0.864372	0.736207	0.795158	0.877506	0.67931	0.765791	0.897059	0.631035	0.74089	0.915966	0.563793	0.697972	0.930818	0.510345	0.659242
6eim	0.616071	0.773832	0.685998	0.773286	0.82243	0.797101	0.783626	0.751402	0.767175		0.351171	0.981308	0.517241	0.448523	0.936449	0.606537	0.560046	0.906542	0.692362	0.651995	0.885981	0.751188	0.747088	0.839252	0.790493	0.818352	0.816822	0.817586	0.883966	0.783178	0.830525	0.923256	0.742056	0.822797	0.933661	0.71028	0.806794	0.956522	0.657944	0.779623	0.961988	0.614953	0.750285	0.974026	0.560748	0.711743	1	0.497196	0.664169
5i47	0.839196	0.962536	0.896644	0.84264	0.956772	0.896086	0.817284	0.95389	0.880319		0.503628	1	0.669884	0.613074	1	0.760131	0.683168	0.994236	0.809859	0.76392	0.988473	0.861809	0.795349	0.985591	0.880308	0.836634	0.974063	0.900133	0.866142	0.951009	0.906593	0.883469	0.939481	0.910614	0.897143	0.904899	0.901004	0.915152	0.870317	0.892171	0.932692	0.838617	0.883156	0.943333	0.815562	0.874806	0.954545	0.786744	0.862559
4bt2	0.876972	0.926667	0.901134	1	0.963333	0.981324	0.945578	0.926667	0.936026		0.650759	1	0.788436	0.769231	1	0.869565	0.839437	0.993333	0.909923	0.880952	0.986667	0.930817	0.907121	0.976667	0.940609	0.95082	0.966667	0.958677	0.953333	0.953333	0.953333	0.958621	0.926667	0.942372	0.97482	0.903333	0.937716	0.985075	0.88	0.929577	0.99187	0.813333	0.893772	1	0.776667	0.874296	1	0.746667	0.854961
6j52	0.928854	0.872525	0.899808	0.877844	0.907178	0.89227	0.130435	0.0148515	0.0266665		0.397834	1	0.569214	0.556246	0.997525	0.714222	0.679694	0.990099	0.806045	0.775049	0.976485	0.864183	0.842857	0.949257	0.892898	0.896261	0.919555	0.907758	0.943864	0.894802	0.918678	0.965468	0.830445	0.89288	0.982946	0.784654	0.872677	0.988487	0.743812	0.84887	0.996454	0.695545	0.819241	1	0.636139	0.777609	1	0.548267	0.708233
4l69	0.790588	0.877285	0.831683	0.810427	0.89295	0.849689	0.848411	0.906005	0.876262		0.560294	0.994778	0.716839	0.664894	0.979112	0.791974	0.713193	0.97389	0.823399	0.752577	0.953003	0.841013	0.788079	0.932115	0.854066	0.821759	0.926893	0.871165	0.846154	0.91906	0.881101	0.861893	0.879896	0.870801	0.880759	0.848564	0.864361	0.902299	0.819843	0.859097	0.913174	0.796345	0.850767	0.933121	0.765013	0.840746	0.94898	0.72846	0.824224
3ks7	0.915179	0.973872	0.943613	0.910515	0.966746	0.937788	0.907489	0.978622	0.941714		0.588811	1	0.741197	0.722127	1	0.838645	0.769653	1	0.869834	0.838645	1	0.912242	0.897216	0.995249	0.943693	0.908297	0.988124	0.94653	0.917595	0.978622	0.947126	0.929907	0.945368	0.937573	0.941889	0.923991	0.932853	0.959494	0.900238	0.928921	0.966146	0.881235	0.921739	0.97043	0.857482	0.910466	0.980057	0.817102	0.891191
2wag	0.65625	0.601562	0.627717	0	0	0	0.546798	0.289062	0.378194		0.223614	0.976562	0.363901	0.327821	0.877604	0.477337	0.387275	0.729167	0.505871	0.406807	0.653646	0.501498	0.419173	0.580729	0.486899	0.433628	0.510417	0.468899	0.409922	0.408854	0.409387	0.391304	0.304688	0.342606	0.487437	0.252604	0.332761	0.636986	0.242188	0.350943	0.642336	0.229167	0.337812	0.710526	0.210938	0.325301	0.791209	0.1875	0.303158
2zgy	0	0	0	0	0	0	0	0	0		0.00672878	0.0479705	0.0118019	0	0	0	0	0	0	0	0	0	0	0	0	0	0	0	0	0	0	0	0	0	0	0	0	0	0	0	0	0	0	0	0	0	0	0	0
2cdu	0.929016	0.931336	0.930174	0.901659	0.950062	0.925227	0.922208	0.917603	0.919899		0.648583	1	0.786837	0.746255	0.995006	0.852862	0.806946	0.986267	0.88764	0.846652	0.978777	0.907932	0.876417	0.965044	0.918597	0.906287	0.953808	0.92944	0.933584	0.930087	0.931832	0.940798	0.912609	0.926489	0.959731	0.892634	0.924967	0.970422	0.860175	0.911978	0.978038	0.833958	0.900269	0.985981	0.790262	0.877338	0.995066	0.755306	0.858765
5ykz	0.351986	0.578635	0.43771	0.363128	0.578635	0.446224	0.664286	0.551929	0.602917		0.100778	1	0.183102	0.156982	0.994065	0.271145	0.243561	0.982196	0.39033	0.316337	0.902077	0.468413	0.361039	0.824926	0.502258	0.401929	0.74184	0.521376	0.455969	0.691395	0.549528	0.489933	0.649852	0.558673	0.526882	0.581602	0.552891	0.584967	0.531157	0.556765	0.672566	0.451039	0.539964	0.809524	0.353116	0.491735	0.869159	0.275964	0.418919
2hxv	0.927644	0.95057	0.938967	0.929791	0.931559	0.930674	0.926829	0.939164	0.932955		0.696287	0.998099	0.820312	0.783133	0.988593	0.873949	0.829582	0.980989	0.898954	0.863406	0.973384	0.915102	0.897707	0.967681	0.931381	0.917733	0.954373	0.935694	0.935606	0.939164	0.937381	0.951456	0.931559	0.941402	0.953815	0.903042	0.927734	0.958848	0.885932	0.920948	0.967603	0.851711	0.905965	0.973154	0.826996	0.894141	0.975904	0.769962	0.860786
3qao	0.76876	0.843697	0.804487	0.508607	0.546219	0.526742	0.836036	0.779832	0.806956		0.438491	0.976471	0.605208	0.52	0.939496	0.669461	0.577802	0.892437	0.701453	0.642945	0.880672	0.743262	0.71831	0.857143	0.781609	0.766773	0.806723	0.78624	0.803853	0.771429	0.787307	0.827324	0.732773	0.777183	0.857759	0.668908	0.751652	0.88665	0.591597	0.709677	0.909091	0.504202	0.648648	0.929078	0.440336	0.597491	0.942387	0.384874	0.546539
4ynz	0.0737705	0.0580645	0.0649815	0	0	0	0	0	0		0.0334608	0.33871	0.0609047	0.0245232	0.145161	0.0419578	0.0174673	0.0774194	0.0285033	0.0172117	0.0645161	0.0271736	0.019305	0.0645161	0.0297173	0.0149095	0.0451613	0.0224176	0.0107143	0.0290323	0.0156518	0.00820793	0.0193548	0.011527	0.00617284	0.0129032	0.00835029	0.00334448	0.00645161	0.00440484	0.00181818	0.00322581	0.00232512	0	0	0	0	0	0
1ulk	0.841584	0.90106	0.870307	0.00680272	0.00353357	0.00465071	0.834483	0.855124	0.844677		0.287894	1	0.447077	0.411337	1	0.582904	0.492063	0.985866	0.65647	0.554435	0.971731	0.706033	0.613272	0.946996	0.744444	0.729345	0.904594	0.80757	0.830508	0.865724	0.84775	0.848375	0.830389	0.839285	0.870588	0.784452	0.825278	0.897436	0.742049	0.812379	0.904306	0.667845	0.768292	0.919355	0.60424	0.729211	0.957746	0.480565	0.64
1r29	0.920199	0.915633	0.91791	0.950617	0.955335	0.95297	0.931818	0.915633	0.923654		0.626959	0.992556	0.768491	0.743446	0.985112	0.847385	0.821946	0.985112	0.896162	0.878104	0.965261	0.919621	0.910377	0.957816	0.933494	0.923645	0.930521	0.92707	0.931298	0.908189	0.919597	0.944149	0.880893	0.911424	0.953425	0.863524	0.90625	0.961988	0.816377	0.883221	0.972727	0.796526	0.875852	0.986711	0.736973	0.84375	0.996364	0.679901	0.808259
3gz7	0.946058	0.957983	0.951983	0.965957	0.953781	0.95983	0.913386	0.97479	0.943089		0.702065	1	0.824956	0.790698	1	0.883116	0.834507	0.995798	0.908045	0.868132	0.995798	0.927592	0.911197	0.991597	0.949698	0.95102	0.978992	0.964803	0.965812	0.94958	0.957627	0.969432	0.932773	0.950749	0.986111	0.894958	0.938326	0.995146	0.861344	0.923423	1	0.827731	0.905747	1	0.768908	0.869358	1	0.726891	0.841849
3wxy	0.954678	0.964549	0.959588	0.964992	0.936485	0.950524	0.978852	0.957164	0.967886		0.659202	1	0.7946	0.778422	0.991137	0.871994	0.830025	0.988183	0.902225	0.890228	0.982275	0.933988	0.925874	0.977843	0.951149	0.957602	0.967504	0.962527	0.976048	0.963072	0.969516	0.99061	0.935007	0.962006	0.990431	0.917282	0.952453	0.993421	0.892171	0.940077	0.993174	0.859675	0.921615	0.992857	0.82127	0.898949	0.996219	0.778434	0.873963
6esl	0.0774194	0.0178306	0.0289852	0.0654206	0.0208024	0.0315667	0.856649	0.736999	0.792332		0.361202	0.821694	0.501815	0.485845	0.79049	0.601809	0.552604	0.77266	0.644361	0.590047	0.73997	0.656559	0.641379	0.690936	0.665235	0.696459	0.61367	0.652448	0.75803	0.526003	0.621052	0.781539	0.377415	0.509018	0.710526	0.160475	0.261818	0.490566	0.038633	0.0716252	0.3	0.013373	0.0256045	0.4375	0.0104012	0.0203193	0.625	0.00742942	0.0146843
3lxz	0.980344	0.968447	0.974359	0.891403	0.956311	0.922716	0.945882	0.975728	0.960573		0.619549	1	0.765088	0.746377	1	0.854771	0.804305	0.997573	0.890574	0.86017	0.985437	0.918552	0.899329	0.975728	0.935972	0.91954	0.970874	0.94451	0.968293	0.963592	0.965936	0.989822	0.944175	0.966459	0.994638	0.900485	0.945222	0.997238	0.876214	0.932816	0.997085	0.830097	0.90596	0.996914	0.783981	0.877717	1	0.730583	0.844319
4beu	0.962406	0.97431	0.968321	0.961321	0.969553	0.965419	0.961174	0.965747	0.963455		0.643207	1	0.782867	0.767153	1	0.868236	0.838787	1	0.912326	0.888983	0.998097	0.940385	0.929653	0.99334	0.960441	0.951062	0.980019	0.965323	0.962963	0.964795	0.963878	0.974684	0.952426	0.963426	0.983756	0.921979	0.951866	0.989507	0.897241	0.941117	0.994565	0.870599	0.928462	0.996524	0.818268	0.898641	1	0.769743	0.869892
3itq	0.918367	0.957447	0.9375	0.919861	0.93617	0.927943	0.912162	0.957447	0.934256		0.654292	1	0.791023	0.766304	1	0.867692	0.829412	1	0.906752	0.857143	1	0.923076	0.891026	0.985816	0.936026	0.918367	0.957447	0.9375	0.950355	0.950355	0.950354	0.959108	0.914894	0.936479	0.980545	0.893617	0.935064	0.987805	0.861702	0.920454	0.991489	0.826241	0.901354	0.991111	0.79078	0.879684	1	0.741135	0.851323
4jbd	0.82767	0.939394	0.88	0.88946	0.953168	0.920212	0.830424	0.917355	0.871727		0.589286	1	0.741573	0.695402	1	0.820338	0.75523	0.99449	0.858501	0.79955	0.977961	0.879801	0.816471	0.955923	0.88071	0.843521	0.950413	0.893782	0.866324	0.928375	0.896276	0.894309	0.909091	0.901639	0.927536	0.881543	0.903954	0.941718	0.84573	0.891146	0.961165	0.818182	0.883928	0.962457	0.77686	0.859756	0.985185	0.732782	0.840442
3efy	0.883562	0.879545	0.881548	0.877551	0.879545	0.878547	0.916442	0.772727	0.838471		0.524434	1	0.688037	0.67284	0.990909	0.80147	0.755319	0.968182	0.848605	0.803089	0.945455	0.868476	0.847458	0.909091	0.877193	0.880899	0.890909	0.885875	0.900943	0.868182	0.884259	0.929114	0.834091	0.879041	0.947945	0.786364	0.859627	0.967647	0.747727	0.843589	0.980707	0.693182	0.81225	0.985294	0.609091	0.752809	0.995671	0.522727	0.685543
4zm8	0.916972	0.959132	0.937578	0.951592	0.954023	0.952806	0.946317	0.968071	0.95707		0.683566	0.998723	0.811624	0.799591	0.998723	0.888131	0.855104	0.994891	0.919716	0.889908	0.99106	0.937764	0.929001	0.985951	0.956629	0.949068	0.975734	0.962216	0.959184	0.960409	0.959795	0.972149	0.936143	0.953806	0.978112	0.913155	0.944517	0.978541	0.873563	0.923076	0.981707	0.822478	0.895066	0.98843	0.763729	0.861671	0.996422	0.711367	0.830104
4us5	0.952465	0.95583	0.954144	0.916107	0.964664	0.939759	0.938272	0.939929	0.939099		0.675837	0.998233	0.805991	0.771978	0.992933	0.868624	0.826923	0.987633	0.900161	0.867807	0.985866	0.923076	0.900651	0.977032	0.937288	0.937182	0.975265	0.955844	0.954225	0.957597	0.955908	0.965328	0.934629	0.94973	0.973384	0.904594	0.937728	0.97996	0.863958	0.918309	0.984914	0.80742	0.887378	0.991051	0.782686	0.874629	0.997619	0.740283	0.849898
1dz3	0.333333	0.545455	0.413793	0.801105	0.732323	0.765171	0.331878	0.575758	0.421052		0.222804	0.967172	0.362175	0.299081	0.90404	0.449466	0.357602	0.843434	0.502255	0.40678	0.787879	0.536543	0.447811	0.671717	0.537373	0.497908	0.60101	0.544622	0.602151	0.565657	0.583333	0.729452	0.537879	0.619186	0.883117	0.515151	0.650717	0.969388	0.479798	0.641891	0.972678	0.449495	0.614853	1	0.393939	0.565217	1	0.358586	0.527881
2e8v	0.911839	0.910692	0.911265	0.920538	0.94717	0.933664	0.933251	0.949685	0.941396		0.627373	0.997484	0.770276	0.740394	0.993711	0.848549	0.806584	0.986163	0.887379	0.853552	0.98239	0.91345	0.878241	0.979874	0.926278	0.914081	0.963522	0.93815	0.926434	0.934591	0.930494	0.944083	0.913208	0.928388	0.966897	0.881761	0.922368	0.977811	0.831446	0.898708	0.982972	0.798742	0.881332	0.986907	0.758491	0.857752	0.991335	0.719497	0.833819
5xk6	0.922636	0.938776	0.930635	0.951219	0.909621	0.929955	0.928994	0.915452	0.922173		0.606007	1	0.754675	0.747277	1	0.855361	0.819712	0.994169	0.89855	0.870466	0.979592	0.92181	0.904372	0.965015	0.933709	0.917379	0.938776	0.927953	0.951368	0.912536	0.931547	0.956522	0.897959	0.926315	0.970779	0.87172	0.918586	0.983389	0.862974	0.919254	0.986301	0.83965	0.907086	0.996416	0.810496	0.89389	0.996226	0.769679	0.868421
1mml	0.0555556	0.0326087	0.0410954	0	0	0	0	0	0		0.00579542	0.0543478	0.0104738	0.0103996	0.0516304	0.0173118	0.0169492	0.048913	0.0251744	0.0185185	0.0353261	0.0242986	0.0106007	0.0163043	0.0128475	0.0101833	0.013587	0.011641	0.00729927	0.00815217	0.00770168	0	0	0	0	0	0	0	0	0	0	0	0	0	0	0	0	0	0
4wy2	0.605802	0.628319	0.616854	0.569832	0.722124	0.637002	0.683012	0.690265	0.686619		0.393515	0.945133	0.555671	0.47413	0.892035	0.619164	0.524416	0.874336	0.655607	0.545991	0.819469	0.655343	0.587601	0.771681	0.667176	0.622556	0.732743	0.67317	0.646865	0.693805	0.669513	0.67325	0.663717	0.668449	0.701613	0.615929	0.655984	0.730159	0.569912	0.640159	0.747475	0.523894	0.616025	0.768546	0.458407	0.574279	0.818519	0.39115	0.529341
4bd8	0.879949	0.757976	0.81442	0.942013	0.947195	0.944596	0.888889	0.70407	0.785758		0.649856	0.992299	0.785372	0.755706	0.983498	0.854684	0.815126	0.960396	0.881818	0.853933	0.919692	0.885593	0.89628	0.874587	0.8853	0.918033	0.80088	0.855464	0.947154	0.768977	0.848815	0.968481	0.743674	0.841319	0.981846	0.713971	0.826751	0.990212	0.667767	0.797634	0.994746	0.624862	0.767567	1	0.577558	0.732217	1	0.530253	0.693026
2isk	0.922774	0.940562	0.931583	0.930788	0.939759	0.935251	0.90755	0.946185	0.926464		0.684268	0.999197	0.812275	0.783102	0.99759	0.877428	0.834571	0.992771	0.906823	0.868946	0.97992	0.921102	0.900298	0.971888	0.934723	0.917114	0.959839	0.93799	0.929811	0.946988	0.93832	0.943457	0.938153	0.940797	0.958719	0.914056	0.935855	0.965157	0.88996	0.926034	0.969175	0.858635	0.910562	0.973333	0.820883	0.890631	0.977597	0.771084	0.862146
5v5t	0.857143	0.861461	0.859296	0.837871	0.852645	0.845193	0.870927	0.875315	0.873115		0.551402	0.965995	0.702059	0.657439	0.957179	0.779487	0.726471	0.933249	0.816979	0.779915	0.919395	0.84393	0.827146	0.897985	0.861111	0.856613	0.872796	0.864628	0.878238	0.853904	0.8659	0.893387	0.833753	0.86254	0.913963	0.816121	0.862275	0.924668	0.788413	0.851121	0.937695	0.758186	0.83844	0.94	0.710327	0.809182	0.957009	0.644836	0.770504
1kko	0.956155	0.920455	0.937965	0.671906	0.555195	0.608	0.962649	0.920455	0.941078		0.560369	0.987013	0.714873	0.665932	0.980519	0.793171	0.739877	0.978896	0.842767	0.801609	0.970779	0.87812	0.872945	0.948052	0.908949	0.923328	0.918831	0.921074	0.956063	0.883117	0.918143	0.972119	0.849026	0.906412	0.976471	0.808442	0.884547	0.981211	0.762987	0.858447	0.988318	0.686688	0.810344	0.991329	0.556818	0.713097	0.993151	0.470779	0.638766
3ilx	0.827068	0.909091	0.866141	0.807692	0.867769	0.836653	0.824257	0.917355	0.868318		0.431302	0.99449	0.601666	0.558824	0.99449	0.71556	0.643885	0.986226	0.779107	0.721881	0.972452	0.828638	0.774049	0.953168	0.854321	0.80285	0.931129	0.862244	0.852713	0.909091	0.88	0.902579	0.867769	0.884831	0.920732	0.831956	0.874095	0.947917	0.752066	0.838709	0.955823	0.655647	0.777777	0.972093	0.575758	0.723183	0.989247	0.506887	0.670309
1zzg	0.941912	0.948187	0.945038	0.960245	0.929682	0.944716	0.942941	0.954108	0.948491		0.660636	1	0.795642	0.767389	0.996299	0.866988	0.830142	0.994819	0.90505	0.870926	0.988897	0.926169	0.915101	0.973353	0.943328	0.943396	0.96225	0.952729	0.961393	0.940044	0.950598	0.97502	0.9245	0.949088	0.984727	0.906736	0.944123	0.995021	0.887491	0.938184	0.998274	0.856403	0.921912	0.998205	0.823094	0.902231	0.998097	0.776462	0.873438
6jhc	0.943231	0.903766	0.923076	0.938053	0.887029	0.911828	0.939394	0.90795	0.923404		0.659574	0.972803	0.786136	0.772575	0.966527	0.858736	0.860902	0.958159	0.90693	0.914172	0.958159	0.935648	0.927686	0.93933	0.933471	0.941936	0.916318	0.92895	0.959911	0.901674	0.929881	0.95814	0.861925	0.907489	0.964115	0.843096	0.899553	0.970149	0.8159	0.886363	0.978723	0.769874	0.861826	0.982955	0.723849	0.833734	0.982143	0.690377	0.81081
4cvr	0.759825	0.614841	0.679687	0.725	0.614841	0.665392	0.731092	0.614841	0.667946		0.537778	0.855124	0.6603	0.612536	0.759717	0.678233	0.653595	0.706714	0.679117	0.699275	0.681979	0.690518	0.704981	0.650177	0.67647	0.71371	0.625442	0.666666	0.742489	0.611307	0.670542	0.772727	0.600707	0.675944	0.773585	0.579505	0.662626	0.792929	0.55477	0.652806	0.801047	0.540636	0.645569	0.816667	0.519435	0.634989	0.848684	0.45583	0.593103
3ozy	0.942197	0.591652	0.726867	0.93643	0.6951	0.797916	0.00288184	0.00181488	0.0022267		0.422487	0.900181	0.575072	0.475798	0.838476	0.607096	0.508918	0.77677	0.614942	0.517949	0.733212	0.607062	0.53986	0.700545	0.609794	0.570108	0.671506	0.616666	0.652174	0.653358	0.652765	0.936464	0.615245	0.742606	0.987342	0.566243	0.719723	0.993485	0.553539	0.710955	1	0.53176	0.694312	1	0.484573	0.652811	1	0.442831	0.613836
1tzb	0.930946	0.908864	0.919772	0.954717	0.947566	0.951127	0.923172	0.930087	0.926616		0.674831	0.997503	0.805037	0.776265	0.996255	0.872607	0.84558	0.991261	0.912643	0.888889	0.978777	0.931669	0.920143	0.963795	0.941463	0.934809	0.948814	0.941759	0.94898	0.928839	0.938801	0.962467	0.89638	0.928248	0.977528	0.868914	0.920026	0.983704	0.828964	0.899729	0.98928	0.806492	0.888583	0.993528	0.766542	0.865398	0.996491	0.709114	0.828592
1usc	0.91778	0.960215	0.938518	0.945378	0.967742	0.956429	0.911224	0.960215	0.935078		0.711877	0.998925	0.831319	0.81036	0.992473	0.892218	0.847567	0.992473	0.914314	0.876908	0.988172	0.929221	0.896654	0.97957	0.936279	0.918616	0.970968	0.944066	0.943856	0.958064	0.950907	0.953362	0.945161	0.949244	0.966368	0.926882	0.946212	0.977907	0.904301	0.939664	0.982014	0.880645	0.928571	0.983871	0.852688	0.913594	0.993324	0.8	0.886241
5g23	0.104839	0.08	0.0907499	0.114894	0.0830769	0.0964281	0.171717	0.0523077	0.0801883		0.0971154	0.310769	0.147985	0.108025	0.215385	0.143884	0.114458	0.175385	0.138517	0.122807	0.150769	0.135359	0.126183	0.123077	0.12461	0.116541	0.0953846	0.104906	0.106557	0.08	0.0913879	0.118182	0.08	0.0954124	0.126829	0.08	0.0981127	0.135417	0.08	0.10058	0.138728	0.0738462	0.0963851	0.137255	0.0646154	0.0878657	0.130769	0.0523077	0.0747249
3szh	0.935205	0.964365	0.949561	0.928571	0.98441	0.955675	0.917373	0.964365	0.940282		0.666667	0.997773	0.799286	0.772414	0.997773	0.870748	0.825046	0.997773	0.903225	0.874755	0.995546	0.93125	0.899396	0.995546	0.945031	0.919149	0.962138	0.940152	0.942857	0.955457	0.949115	0.965909	0.946548	0.95613	1	0.930958	0.964244	1	0.904232	0.949707	1	0.873051	0.932223	1	0.819599	0.900856	1	0.759465	0.863291
3m9l	0.326296	0.41769	0.366379	0.835749	0.850123	0.842874	0.777027	0.847666	0.81081		0.332245	1	0.498774	0.442013	0.992629	0.611657	0.524057	0.990172	0.685374	0.599092	0.972973	0.741573	0.724395	0.955774	0.824152	0.788793	0.899263	0.840413	0.841975	0.837838	0.839901	0.882834	0.796069	0.837209	0.926984	0.717445	0.808864	0.951049	0.668305	0.784992	0.963855	0.589681	0.731707	0.975369	0.486486	0.64918	0.986301	0.353808	0.520795
3byw	0.840517	0.886364	0.862831	0.931116	0.890909	0.910569	0.824524	0.886364	0.854326		0.480832	0.997727	0.648928	0.608033	0.997727	0.755593	0.700965	0.990909	0.821092	0.774725	0.961364	0.858012	0.834	0.947727	0.887234	0.888403	0.922727	0.905239	0.914942	0.904545	0.909714	0.94621	0.879545	0.91166	0.962567	0.818182	0.88452	0.976471	0.754545	0.851282	1	0.702273	0.8251	1	0.638636	0.779473	1	0.536364	0.698225
6a4x	0.937965	0.926471	0.932182	0.944584	0.919118	0.931677	0.93	0.911765	0.920792		0.634526	1	0.776403	0.762617	1	0.865323	0.861702	0.992647	0.922551	0.888641	0.977941	0.931155	0.908879	0.953431	0.930621	0.948148	0.941176	0.944649	0.958333	0.901961	0.929292	0.9729	0.879902	0.924067	0.971671	0.840686	0.901445	0.975976	0.796569	0.877193	0.974359	0.745098	0.844444	0.979094	0.688725	0.808633	0.97992	0.598039	0.74277
1msc	0.956633	0.791975	0.866551	0.951407	0.785639	0.860613	0.923536	0.816262	0.866591		0.711399	0.92925	0.80586	0.806421	0.901795	0.851445	0.859504	0.878564	0.868929	0.897937	0.873284	0.885439	0.936121	0.851109	0.891593	0.950311	0.807814	0.873287	0.958495	0.780359	0.860302	0.966488	0.761352	0.851742	0.977685	0.740232	0.842548	0.989796	0.717001	0.831598	0.993856	0.68321	0.809762	0.995058	0.637804	0.777348	0.996479	0.597677	0.747194
3m0f	0.936782	0.924386	0.930542	0.956357	0.952741	0.954545	0.93692	0.954631	0.945692		0.632653	0.996219	0.773861	0.763768	0.996219	0.864643	0.81677	0.994329	0.896845	0.864463	0.988658	0.922398	0.907504	0.982987	0.943738	0.937615	0.965974	0.951582	0.95946	0.939508	0.949379	0.977733	0.913044	0.944281	0.980892	0.873346	0.923999	0.988662	0.824197	0.898969	0.990338	0.775047	0.869565	0.992366	0.73724	0.845987	1	0.669187	0.801812
5is2	0.924122	0.964539	0.943898	0.928489	0.951537	0.939871	0.919101	0.966903	0.942396		0.572011	0.995272	0.726488	0.689089	0.992908	0.813559	0.777778	0.992908	0.872274	0.838677	0.989362	0.907809	0.882664	0.986998	0.931919	0.915836	0.977541	0.945683	0.93915	0.966903	0.952824	0.961212	0.937352	0.949132	0.983095	0.893617	0.936222	0.98374	0.858156	0.916666	0.987161	0.817967	0.894634	0.98786	0.769504	0.865116	0.993432	0.71513	0.831615
2zy9	0.877898	0.897314	0.8875	0.888635	0.920221	0.904152	0.869403	0.920221	0.89409		0.548738	0.996051	0.707631	0.692905	0.987362	0.814332	0.771875	0.975513	0.861828	0.809145	0.964455	0.88	0.838912	0.950237	0.891111	0.86516	0.937599	0.899924	0.891975	0.913112	0.90242	0.907643	0.900474	0.904044	0.92685	0.880727	0.903199	0.943132	0.851501	0.894977	0.954755	0.816746	0.880374	0.959922	0.775671	0.858016	0.967126	0.720379	0.825713
5w7z	0.931148	0.893082	0.911717	0.939683	0.930818	0.935229	0.918495	0.921384	0.919937		0.584416	0.990566	0.735122	0.731308	0.984277	0.839142	0.83378	0.977987	0.900144	0.88102	0.977987	0.926974	0.889881	0.940252	0.914373	0.924051	0.918239	0.921135	0.941368	0.908805	0.9248	0.949833	0.893082	0.920583	0.954861	0.86478	0.90759	0.970803	0.836478	0.898648	0.980916	0.808176	0.886206	0.979675	0.757862	0.854609	0.99095	0.688679	0.812616
1v5v	0.900862	0.874477	0.887473	0.931535	0.93933	0.935416	0.91784	0.817992	0.865044		0.604298	1	0.753349	0.756369	0.993724	0.858951	0.814685	0.974895	0.887619	0.861163	0.960251	0.908011	0.888889	0.937238	0.912423	0.920168	0.916318	0.918238	0.942478	0.891213	0.916129	0.955503	0.853557	0.901657	0.967901	0.820084	0.887882	0.971795	0.792887	0.873271	0.985915	0.732218	0.840336	0.984127	0.648536	0.781841	0.98951	0.59205	0.740837
4s12	0.89618	0.89618	0.89618	0.903967	0.848188	0.875189	0.902978	0.920666	0.911736		0.649458	0.998041	0.786872	0.743722	0.986288	0.848	0.8	0.963761	0.874278	0.840592	0.945152	0.88981	0.875926	0.926543	0.900523	0.899614	0.912831	0.906174	0.91692	0.886386	0.901394	0.934668	0.868756	0.900507	0.947661	0.833497	0.88692	0.958531	0.79236	0.86756	0.969962	0.75906	0.851648	0.975098	0.728697	0.83408	0.977401	0.677767	0.800462
6jyx	0.0327869	0.0114613	0.0169848	0	0	0	0	0	0		0.0125142	0.252149	0.0238449	0.00427481	0.0401146	0.0077261	0.00451264	0.0286533	0.00779704	0.00287522	0.0143266	0.00478899	0.00136893	0.00573066	0.00220963	0.000768049	0.00286533	0.00121105	0.000856898	0.00286533	0.00131891	0	0	0	0	0	0	0	0	0	0	0	0	0	0	0	0	0	0
4g9y	0.76259	0.900212	0.825705	0.917695	0.946921	0.932079	0.779599	0.908705	0.839215		0.518722	1	0.683103	0.646897	0.995754	0.78428	0.699396	0.983015	0.817299	0.753719	0.968153	0.847583	0.785095	0.961783	0.864503	0.81685	0.946921	0.877089	0.865079	0.92569	0.894358	0.890323	0.878981	0.884615	0.925059	0.838641	0.879732	0.955	0.81104	0.877152	0.967914	0.768578	0.856804	0.985549	0.723992	0.834761	0.996815	0.664543	0.797452
1k4i	0.939158	0.961661	0.950276	0.910198	0.955272	0.93219	0.929467	0.947284	0.938291		0.578558	1	0.733021	0.713959	0.996805	0.832	0.805951	0.995208	0.890636	0.841313	0.982428	0.906411	0.881674	0.976038	0.926459	0.913505	0.961661	0.936964	0.931142	0.950479	0.940711	0.966997	0.936102	0.951298	0.977929	0.920128	0.948148	0.986087	0.905751	0.944213	0.989286	0.884984	0.934232	0.990476	0.830671	0.903562	0.991379	0.734824	0.844036
1pvg	0.872054	0.902439	0.886986	0.750755	0.865854	0.804207	0.83277	0.858885	0.845626		0.520561	0.970383	0.677615	0.621348	0.963415	0.755464	0.681592	0.954704	0.795355	0.728997	0.937282	0.820121	0.780415	0.916376	0.842948	0.824759	0.893728	0.857859	0.858864	0.869338	0.864069	0.883424	0.844948	0.863757	0.905769	0.820558	0.86106	0.920408	0.785714	0.847744	0.93319	0.754355	0.834296	0.944701	0.714286	0.813492	0.965	0.672474	0.792607
4mcj	0.803448	0.906615	0.851919	0.201493	0.420233	0.272383	0.855634	0.945525	0.898336		0.272246	1	0.427976	0.340397	1	0.507905	0.437819	1	0.609004	0.613139	0.980545	0.75449	0.822148	0.953307	0.882883	0.886792	0.914397	0.900383	0.929461	0.871595	0.899598	0.953917	0.805447	0.873417	0.946237	0.684825	0.794582	0.93617	0.513619	0.663316	0.932773	0.431907	0.590425	0.934579	0.389105	0.54945	0.977778	0.342412	0.507204
2ch5	0.866505	0.894737	0.880394	0.945289	0.779449	0.854395	0.93932	0.969925	0.954377		0.604545	1	0.753541	0.734317	0.997494	0.845908	0.79596	0.987469	0.881431	0.849224	0.9599	0.901176	0.890995	0.942356	0.915956	0.917706	0.922306	0.92	0.96496	0.897243	0.92987	0.983146	0.877193	0.927152	0.994186	0.857143	0.920592	0.996923	0.81203	0.895027	1	0.75188	0.858369	1	0.674185	0.805389	1	0.609023	0.757009
4wbe	0.956772	0.878307	0.915862	0.871508	0.825397	0.847826	0.960563	0.902116	0.930422		0.572308	0.984127	0.723735	0.698682	0.981482	0.816281	0.775899	0.970899	0.862514	0.852459	0.962963	0.904347	0.900783	0.912698	0.906701	0.92562	0.888889	0.906882	0.944606	0.857143	0.898751	0.957187	0.828042	0.887943	0.968354	0.809524	0.881844	0.976109	0.756614	0.852459	0.977778	0.698413	0.814814	0.983673	0.637566	0.773675	0.99095	0.579365	0.731218
3s6f	0.801852	0.890946	0.844054	0.804067	0.895062	0.847127	0.799625	0.878601	0.837254		0.639785	0.979424	0.773983	0.709091	0.962963	0.816754	0.743961	0.950617	0.834688	0.777397	0.934156	0.848598	0.784588	0.921811	0.847682	0.812155	0.907407	0.857142	0.82197	0.893004	0.856015	0.829457	0.880658	0.854291	0.835366	0.845679	0.84049	0.84188	0.8107	0.825995	0.849224	0.788066	0.817502	0.86215	0.759259	0.807439	0.870229	0.703704	0.778157
1v2x	0.931238	0.90458	0.917715	0.93159	0.883588	0.906953	0.913725	0.889313	0.901354		0.714876	0.990458	0.8304	0.794118	0.979008	0.876923	0.843697	0.958015	0.897229	0.891071	0.95229	0.920664	0.916045	0.937023	0.926415	0.928846	0.921756	0.925287	0.947686	0.898855	0.922624	0.96788	0.862595	0.912209	0.973214	0.832061	0.897119	0.98818	0.79771	0.882787	0.994872	0.740458	0.849015	1	0.694657	0.819819	1	0.645038	0.784222
2d1c	0.891148	0.867287	0.879056	0.876217	0.733411	0.798479	0.88228	0.828871	0.854741		0.658939	0.976135	0.786769	0.755121	0.944121	0.83911	0.809377	0.914435	0.858704	0.837555	0.885332	0.860781	0.863743	0.859721	0.861726	0.884472	0.828871	0.855769	0.89987	0.805588	0.850122	0.914676	0.779977	0.841973	0.920511	0.754948	0.829549	0.923363	0.722352	0.810581	0.924396	0.690338	0.790403	0.923333	0.644936	0.759424	0.928191	0.60943	0.735769
4v0h	0.866213	0.945545	0.904142	0.903756	0.95297	0.92771	0.908046	0.977723	0.941597		0.612121	1	0.759398	0.717857	0.99505	0.834024	0.771593	0.99505	0.869189	0.816701	0.992574	0.896089	0.855011	0.992574	0.918671	0.88914	0.972772	0.929078	0.904651	0.962871	0.932853	0.927536	0.950495	0.938875	0.93985	0.928218	0.933997	0.955614	0.905941	0.930114	0.96496	0.886139	0.923871	0.985591	0.846535	0.910785	0.996835	0.779703	0.875
2paq	0.892929	0.940426	0.916062	0.18315	0.212766	0.19685	0.90224	0.942553	0.921956		0.420863	0.995745	0.591656	0.501622	0.987234	0.665233	0.630137	0.978723	0.766666	0.786087	0.961702	0.865071	0.852713	0.93617	0.892494	0.907725	0.9	0.903846	0.926667	0.887234	0.906521	0.948235	0.857447	0.900558	0.9625	0.819149	0.885057	0.974648	0.73617	0.838787	0.974074	0.559574	0.71081	0.979058	0.397872	0.565809	0.960396	0.206383	0.339755
2b4h	0.843949	0.702918	0.767004	0.776903	0.785146	0.781002	0.891156	0.69496	0.780924		0.239034	0.997348	0.385641	0.460591	0.992042	0.6291	0.641115	0.976127	0.773922	0.747917	0.952255	0.837806	0.838308	0.893899	0.865211	0.874286	0.811671	0.841815	0.877076	0.700265	0.778761	0.881919	0.633952	0.737654	0.888446	0.591512	0.710191	0.896861	0.530504	0.666666	0.929293	0.488064	0.64	0.960674	0.453581	0.616216	0.974194	0.400531	0.567669
6j64	0.943015	0.975285	0.958878	0.951762	0.975285	0.96338	0.918295	0.98289	0.949495		0.712737	1	0.832278	0.796353	0.996198	0.885135	0.860197	0.994297	0.922398	0.895009	0.988593	0.939476	0.913732	0.986692	0.948811	0.934783	0.980989	0.957328	0.949814	0.971483	0.960526	0.965385	0.954373	0.959847	0.976331	0.941065	0.958373	0.985685	0.91635	0.949753	0.991266	0.863118	0.922764	0.997706	0.826996	0.904365	0.997625	0.798479	0.887011
6i6s	0.863454	0.839844	0.851485	0.951111	0.835938	0.889812	0.487705	0.464844	0.476		0.492248	0.992188	0.658031	0.573733	0.972656	0.721739	0.616162	0.953125	0.748466	0.668555	0.921875	0.775041	0.73871	0.894531	0.809187	0.827715	0.863281	0.845124	0.891213	0.832031	0.860606	0.938679	0.777344	0.850427	0.943299	0.714844	0.813333	0.947674	0.636719	0.761682	0.958904	0.546875	0.696517	0.982456	0.4375	0.605405	1	0.355469	0.524495
3hgu	0.911157	0.911157	0.911157	0.93047	0.940083	0.935251	0.919422	0.919422	0.919421		0.587591	0.997934	0.739663	0.731003	0.993802	0.842381	0.808799	0.987603	0.889302	0.841071	0.97314	0.902298	0.893617	0.954545	0.923076	0.924797	0.940083	0.932377	0.948827	0.919422	0.933893	0.962555	0.902893	0.931769	0.965986	0.880165	0.921081	0.974118	0.855372	0.910891	0.979798	0.801653	0.881818	0.983784	0.752066	0.852459	0.991124	0.692149	0.815085
6ckm	0.8725	0.940701	0.905317	0.942559	0.973046	0.957559	0.890306	0.940701	0.914809		0.5218	1	0.685767	0.669675	1	0.802162	0.751528	0.994609	0.856148	0.825397	0.981132	0.896551	0.870192	0.975741	0.919949	0.902314	0.946092	0.923684	0.916449	0.946092	0.931034	0.935657	0.940701	0.938172	0.951429	0.897574	0.923717	0.969697	0.862534	0.912981	0.993399	0.811321	0.893175	1	0.768194	0.868902	1	0.716981	0.835164
2re7	0.815249	0.902597	0.856702	0	0	0	0.840625	0.873377	0.856687		0.242857	0.993506	0.390306	0.285581	0.99026	0.443314	0.31348	0.974026	0.474308	0.336406	0.948052	0.496598	0.364341	0.915584	0.521257	0.406204	0.892857	0.558375	0.469858	0.86039	0.607798	0.656489	0.837662	0.736091	0.904594	0.831169	0.866328	0.935606	0.801948	0.863636	0.954733	0.753247	0.842105	0.981567	0.691558	0.811428	0.989848	0.633117	0.772277
1jke	0.955319	0.947257	0.951271	0.977827	0.93038	0.953513	0.96603	0.959916	0.962963		0.708709	0.995781	0.82807	0.799658	0.985232	0.882797	0.873823	0.978903	0.923383	0.918651	0.976793	0.94683	0.954545	0.974684	0.964509	0.96603	0.959916	0.962963	0.9718	0.945148	0.958288	0.975556	0.92616	0.950216	0.983645	0.888186	0.933481	0.987864	0.85865	0.918735	0.997462	0.829114	0.905529	0.997319	0.78481	0.878394	0.997059	0.71519	0.832923
5vug	0.914508	0.977839	0.945113	0.888235	0.836565	0.861626	0.945504	0.961219	0.953296		0.582114	0.99169	0.733606	0.693359	0.983379	0.813287	0.765086	0.983379	0.860606	0.839244	0.983379	0.905612	0.8875	0.983379	0.932982	0.913386	0.963989	0.938005	0.955056	0.941828	0.948396	0.990964	0.911357	0.949495	1	0.878116	0.935103	1	0.822715	0.902735	1	0.759003	0.862992	1	0.700831	0.824104	1	0.612188	0.75945
4qpk	0.860324	0.887265	0.873586	0.862348	0.889353	0.875642	0.878049	0.901879	0.889804		0.480885	0.997912	0.649015	0.631158	0.989562	0.770731	0.728414	0.968685	0.831541	0.781411	0.947808	0.856603	0.816176	0.926931	0.868035	0.851852	0.912317	0.881048	0.878601	0.89144	0.884974	0.901075	0.874739	0.887711	0.922727	0.847599	0.883569	0.930952	0.816284	0.869855	0.953488	0.770355	0.852194	0.971591	0.713987	0.823104	0.984026	0.643006	0.777777
3c4b	0.853571	0.59601	0.701909	0.758621	0.548628	0.636758	0.928	0.578554	0.712749		0.597254	0.650873	0.622911	0.732955	0.643392	0.685258	0.788162	0.630923	0.700831	0.835017	0.618454	0.710601	0.877256	0.605985	0.716814	0.911197	0.588529	0.715151	0.935484	0.578554	0.714946	0.957627	0.563591	0.709576	0.960177	0.541147	0.692184	0.976635	0.521197	0.679674	0.990338	0.511222	0.674342	0.989796	0.483791	0.649916	0.989418	0.466334	0.633898
3o1l	0.0467033	0.0890052	0.0612608	0.0482574	0.0942408	0.0638293	0.0489691	0.0994764	0.06563		0.037037	0.115183	0.0560506	0.0417495	0.109948	0.0605183	0.0417582	0.0994764	0.0588231	0.0429864	0.0994764	0.0600312	0.0453461	0.0994764	0.0622947	0.0481013	0.0994764	0.064846	0.0487805	0.0942408	0.0642853	0.0451977	0.0837696	0.0587151	0.0443787	0.078534	0.0567103	0.044164	0.0732984	0.0551176	0.0445205	0.0680628	0.0538298	0.0467626	0.0680628	0.0554366	0.0458015	0.0628272	0.0529796
2yxn	0.971292	0.971292	0.971291	0.927765	0.983254	0.954703	0.973747	0.976077	0.97491		0.710884	1	0.831013	0.802303	1	0.890308	0.854806	1	0.92172	0.904348	0.995215	0.947608	0.943052	0.990431	0.966161	0.958333	0.990431	0.974117	0.962353	0.978469	0.970344	0.975962	0.971292	0.973621	0.987277	0.92823	0.956843	0.994764	0.909091	0.949999	1	0.873206	0.932311	1	0.839713	0.912873	1	0.801435	0.889774
2fue	0.913793	0.933099	0.923345	0.893238	0.883803	0.888495	0.901361	0.933099	0.916955		0.647332	0.982394	0.780419	0.751366	0.96831	0.846153	0.801749	0.96831	0.877193	0.842593	0.961268	0.898026	0.869707	0.940141	0.903553	0.88	0.929577	0.904109	0.916376	0.926056	0.92119	0.935018	0.911972	0.923351	0.947566	0.890845	0.91833	0.963563	0.838028	0.896421	0.961702	0.795775	0.870905	0.965066	0.778169	0.861598	0.967742	0.739437	0.838323
3ww0	0.835987	0.794251	0.814584	0.805597	0.827534	0.816417	0.838906	0.835098	0.836997		0.532609	0.963691	0.686052	0.641607	0.942511	0.76348	0.72176	0.918306	0.808255	0.761232	0.897126	0.823611	0.789765	0.863843	0.825144	0.818713	0.847201	0.832713	0.856025	0.827534	0.841538	0.892437	0.803328	0.845541	0.915162	0.76702	0.834568	0.9375	0.726172	0.818414	0.952083	0.691377	0.801051	0.963387	0.636914	0.766848	0.972705	0.593041	0.736842
1b63	0.907692	0.915517	0.911588	0.850174	0.841379	0.845753	0.891122	0.917241	0.903993		0.564752	1	0.721842	0.685783	0.989655	0.810162	0.762551	0.968966	0.853454	0.80826	0.944828	0.871224	0.857143	0.931034	0.892562	0.893401	0.910345	0.901793	0.916071	0.884483	0.899999	0.939963	0.863793	0.900269	0.955078	0.843103	0.895604	0.97286	0.803448	0.880075	0.986487	0.755172	0.855468	0.997561	0.705172	0.826262	1	0.648276	0.78661
2c7g	0	0	0	0	0	0	0	0	0		0.00503578	0.0501319	0.00915205	0	0	0	0	0	0	0	0	0	0	0	0	0	0	0	0	0	0	0	0	0	0	0	0	0	0	0	0	0	0	0	0	0	0	0	0
3tys	0.89415	0.941349	0.917142	0.916435	0.964809	0.939999	0.871866	0.917889	0.894285		0.633829	1	0.775881	0.727079	1	0.841975	0.807601	0.997067	0.892388	0.843829	0.982405	0.907859	0.862694	0.97654	0.916093	0.888	0.97654	0.930167	0.898072	0.956012	0.926136	0.918605	0.926686	0.922627	0.933535	0.906158	0.919642	0.95283	0.888563	0.919575	0.960784	0.86217	0.908809	0.972125	0.818182	0.888535	0.988372	0.747801	0.851419
2dvk	0.894089	0.918987	0.906367	0.870283	0.934177	0.901098	0.968586	0.936709	0.952381		0.544828	1	0.705357	0.681034	1	0.810256	0.764023	1	0.866228	0.84188	0.997468	0.913093	0.894737	0.989873	0.939903	0.917676	0.959494	0.938118	0.946292	0.936709	0.941475	0.967302	0.898734	0.931758	0.976261	0.832911	0.898907	0.984227	0.789873	0.876404	0.993174	0.736709	0.84593	0.992701	0.688608	0.813153	1	0.602532	0.751974
6j6a	0.899471	0.887728	0.893561	0.929134	0.924282	0.926701	0.901099	0.856397	0.878179		0.53007	0.989556	0.690346	0.68231	0.986945	0.80683	0.774793	0.979112	0.865051	0.816372	0.963446	0.883832	0.861575	0.942559	0.900249	0.914508	0.921671	0.918075	0.936639	0.887728	0.911528	0.948571	0.866841	0.905866	0.966361	0.825065	0.89014	0.977346	0.788512	0.872832	0.986254	0.749347	0.851632	0.992701	0.710183	0.828006	0.992188	0.663185	0.794992
2ozh	0.875	0.942574	0.907531	0.844961	0.863366	0.854064	0.879925	0.928713	0.90366		0.63464	0.994059	0.774691	0.738552	0.990099	0.846023	0.786859	0.972277	0.869796	0.819562	0.962376	0.885245	0.852837	0.952475	0.899906	0.880907	0.922772	0.901353	0.9	0.908911	0.904433	0.916497	0.891089	0.903614	0.937768	0.865347	0.900103	0.94508	0.817822	0.876857	0.943128	0.788119	0.858683	0.94359	0.728713	0.822346	0.947222	0.675248	0.788439
3qph	0.488562	0.465732	0.476874	0.48927	0.53271	0.510067	0.514158	0.537383	0.525514		0.28685	0.73053	0.411945	0.345515	0.647975	0.450704	0.400205	0.609034	0.483014	0.43911	0.584112	0.501336	0.469072	0.566978	0.513399	0.497159	0.545171	0.520059	0.531882	0.53271	0.532295	0.546374	0.504673	0.524696	0.57656	0.475078	0.520922	0.609244	0.451713	0.518783	0.640476	0.419003	0.506591	0.659517	0.383178	0.484729	0.711111	0.34891	0.468129
2omd	0.9	0.92126	0.910505	0.910714	0.937008	0.923674	0.895782	0.947507	0.920918		0.638191	1	0.779141	0.740741	0.997375	0.850111	0.815217	0.984252	0.891795	0.842105	0.965879	0.899755	0.871122	0.958005	0.9125	0.89604	0.950131	0.922292	0.921875	0.929134	0.92549	0.94837	0.91601	0.931909	0.954674	0.884514	0.918256	0.961765	0.858268	0.907073	0.969512	0.834646	0.897038	0.979866	0.766404	0.860088	0.992727	0.716535	0.832317
3qkc	0.865385	0.857886	0.861618	0.864112	0.859619	0.861859	0.83871	0.856153	0.847341		0.607296	0.980936	0.750165	0.708122	0.967071	0.817582	0.767181	0.948007	0.848062	0.813354	0.928943	0.867313	0.844408	0.902946	0.872696	0.870152	0.894281	0.882051	0.889286	0.863085	0.875989	0.90625	0.854419	0.879571	0.914122	0.830156	0.870118	0.928862	0.792028	0.855004	0.934783	0.745234	0.829315	0.944186	0.703639	0.806355	0.95202	0.65338	0.774922
2d7v	0.925662	0.935185	0.930399	0.915423	0.946502	0.930703	0.918082	0.945473	0.931576		0.692862	0.988683	0.814751	0.791082	0.985597	0.877691	0.832309	0.975309	0.898152	0.867525	0.970165	0.915978	0.893435	0.966049	0.928324	0.917903	0.954733	0.935955	0.927992	0.941358	0.934627	0.942348	0.924897	0.93354	0.95207	0.899177	0.924867	0.960674	0.87963	0.918367	0.970449	0.84465	0.90319	0.980025	0.807613	0.885504	0.986339	0.742798	0.847417
2c0n	0.913165	0.900552	0.906815	0.896848	0.864641	0.88045	0.927536	0.883978	0.905233		0.656364	0.997238	0.791666	0.784314	0.994475	0.876979	0.838863	0.977901	0.903061	0.870229	0.944751	0.90596	0.888889	0.928177	0.908108	0.916435	0.90884	0.912621	0.952381	0.883978	0.916905	0.950464	0.848066	0.89635	0.95114	0.80663	0.872944	0.951724	0.762431	0.846625	0.949458	0.726519	0.823161	0.954198	0.690608	0.801282	0.963636	0.585635	0.728522
4pn0	0.891892	0.883365	0.887608	0.876344	0.93499	0.904717	0.901818	0.948375	0.92451		0.662025	1	0.796648	0.742165	0.996176	0.850612	0.796923	0.99044	0.883205	0.834951	0.986616	0.904469	0.855932	0.965583	0.907457	0.893238	0.959847	0.925345	0.923507	0.946463	0.934844	0.941176	0.917782	0.929332	0.949896	0.869981	0.908183	0.967105	0.843212	0.900919	0.979263	0.81262	0.888192	0.987593	0.760994	0.859611	0.994709	0.718929	0.834628
2yxh	0.883721	0.894819	0.889235	0.909823	0.88697	0.898251	0.913928	0.916797	0.91536		0.62316	0.99686	0.766908	0.719818	0.992151	0.834323	0.801802	0.978022	0.881188	0.851444	0.971743	0.907624	0.876081	0.954474	0.913598	0.91145	0.937206	0.924148	0.935484	0.910518	0.922832	0.946399	0.88697	0.915721	0.976661	0.854003	0.911222	0.990512	0.819466	0.896907	0.998008	0.786499	0.879719	1	0.733124	0.846014	1	0.693878	0.819277
6drr	0.00968992	0.010352	0.0100095	0.00803213	0.00828157	0.00815444	0.902196	0.935818	0.918699		0.29975	0.991718	0.460355	0.36534	0.968944	0.530612	0.403197	0.939959	0.564325	0.40715	0.848861	0.550335	0.390434	0.726708	0.507959	0.331186	0.532091	0.40826	0.172697	0.217391	0.192483	0.0469667	0.0496894	0.0482892	0.012685	0.0124224	0.0125518	0.012987	0.0124224	0.0126979	0.0113636	0.010352	0.0108337	0.00733496	0.00621118	0.00672596	0	0	0
4rsw	0	0	0	0.0175439	0.0460705	0.0254107	0	0	0		0.00795136	0.0460705	0.0135618	0.0100592	0.0460705	0.0165126	0.0100267	0.0406504	0.0160855	0.0112867	0.0406504	0.0176675	0.0125209	0.0406504	0.0191445	0.0126091	0.0352304	0.018571	0.0136139	0.0298103	0.0186912	0.0181818	0.0271003	0.0217623	0.0057971	0.00542005	0.00560174	0	0	0	0	0	0	0	0	0	0	0	0
2woj	0.840909	0.641956	0.728085	0.58481	0.364353	0.448979	0.0953254	0.164038	0.120579		0.263296	0.788644	0.394788	0.271385	0.695584	0.390438	0.276761	0.619874	0.382668	0.285124	0.544164	0.374186	0.335624	0.462145	0.388852	0.560976	0.399054	0.466359	0.711921	0.339117	0.459401	0.757692	0.310726	0.440715	0.784141	0.280757	0.413472	0.816216	0.23817	0.368742	0.864286	0.190852	0.312661	0.895238	0.148265	0.254398	0.941176	0.126183	0.222531
1o4w	0.464945	0.583333	0.517453	0.00831025	0.0277778	0.0127928	0.835341	0.962963	0.894623		0.152542	1	0.264706	0.183062	0.990741	0.309025	0.208911	0.976852	0.344209	0.23908	0.962963	0.383057	0.326861	0.935185	0.484412	0.466184	0.893518	0.612698	0.594937	0.87037	0.706766	0.635036	0.805556	0.710204	0.67234	0.731482	0.700665	0.740933	0.662037	0.699266	0.783626	0.62037	0.692506	0.801242	0.597222	0.68435	0.814286	0.527778	0.640449
1oki	0.926009	0.909692	0.917777	0.938242	0.870044	0.902857	0.917595	0.907489	0.912513		0.572335	0.993392	0.726248	0.728455	0.986784	0.838166	0.813869	0.982379	0.890219	0.866928	0.975771	0.918134	0.900212	0.933921	0.916756	0.921875	0.909692	0.915742	0.947867	0.881057	0.913242	0.9675	0.852423	0.906323	0.983425	0.784141	0.872548	0.994012	0.731278	0.842639	0.993311	0.654185	0.788844	0.992727	0.601322	0.748971	1	0.54185	0.702857
5dd8	0.874372	0.914586	0.894026	0.903694	0.900131	0.901909	0.871859	0.911958	0.891458		0.54552	1	0.705936	0.642735	0.988174	0.778871	0.727361	0.981603	0.83557	0.783298	0.973719	0.868189	0.841676	0.950066	0.892592	0.88543	0.934297	0.909207	0.918558	0.904074	0.911258	0.930986	0.868594	0.898708	0.94825	0.81866	0.878702	0.976974	0.780552	0.867786	0.987478	0.725361	0.836363	0.996139	0.678055	0.80688	1	0.600526	0.75041
5xii	0.906296	0.937879	0.921816	0.936107	0.954545	0.945236	0.929429	0.937879	0.933635		0.574412	1	0.729684	0.702991	0.99697	0.824561	0.783914	0.989394	0.874748	0.839378	0.981818	0.905027	0.872801	0.977273	0.922087	0.915108	0.963636	0.938745	0.951442	0.95	0.95072	0.972843	0.922727	0.947122	0.98145	0.881818	0.92897	0.989381	0.84697	0.912653	0.988909	0.810606	0.890924	0.990215	0.766667	0.864218	0.991453	0.70303	0.822695
3soo	0.584762	0.685268	0.631038	0.0410256	0.0178571	0.0248829	0.444008	0.504464	0.472309		0.24497	0.924107	0.387277	0.314948	0.879464	0.463802	0.379415	0.839286	0.522585	0.409568	0.783482	0.537931	0.440746	0.738839	0.552126	0.482335	0.700893	0.571428	0.51756	0.625	0.566228	0.538462	0.53125	0.534831	0.591304	0.455357	0.514501	0.645051	0.421875	0.510121	0.669261	0.383929	0.487943	0.714286	0.357143	0.47619	0.727273	0.321429	0.44582
6gxs	0.00431035	0.00749064	0.00547149	0.941767	0.878277	0.908914	0	0	0		0.176712	0.966292	0.298784	0.222961	0.941948	0.360573	0.244724	0.911985	0.385895	0.255157	0.88015	0.395623	0.265414	0.846442	0.404112	0.271252	0.782771	0.402891	0.283604	0.719101	0.406779	0.306379	0.638577	0.414086	0.365079	0.516854	0.427906	0.478372	0.35206	0.405609	0.509804	0.0973783	0.163522	0.333333	0.00749064	0.014652	0.25	0.00374532	0.00738004
3bdk	0.934744	0.916955	0.925764	0.945899	0.937716	0.941789	0.939759	0.944637	0.942191		0.662844	1	0.797241	0.774799	1	0.873111	0.850148	0.991349	0.915335	0.880249	0.979239	0.927108	0.908347	0.960208	0.933557	0.930626	0.951557	0.940975	0.9627	0.937716	0.950043	0.967213	0.918685	0.942324	0.976923	0.878893	0.925318	0.978175	0.852941	0.911275	0.979633	0.83218	0.899906	0.989293	0.799308	0.88421	0.990783	0.743945	0.849802
2r0x	0.918403	0.907376	0.912855	0.878216	0.878216	0.878216	0.927944	0.90566	0.916666		0.693317	0.996569	0.817734	0.782787	0.982847	0.871482	0.820809	0.974271	0.89098	0.854962	0.960549	0.904685	0.8848	0.948542	0.915562	0.904523	0.926244	0.915254	0.91944	0.900515	0.909878	0.936364	0.883362	0.909091	0.946869	0.855918	0.899099	0.962151	0.828473	0.890322	0.97065	0.794168	0.873584	0.974026	0.77187	0.861244	0.976905	0.725557	0.832677
4ml1	0.925926	0.936884	0.931372	0.939271	0.915187	0.927072	0.922053	0.956608	0.939012		0.726361	1	0.841493	0.8048	0.99211	0.888692	0.852991	0.984221	0.913919	0.882979	0.982249	0.929971	0.909091	0.966469	0.936902	0.921606	0.95069	0.935922	0.942231	0.932939	0.937561	0.960663	0.915187	0.937373	0.968287	0.903353	0.934693	0.982571	0.889546	0.933747	0.990783	0.848126	0.913921	0.995134	0.806706	0.891067	1	0.761341	0.864501
4e12	0.926829	0.95	0.938271	0.960187	0.931818	0.94579	0.931818	0.931818	0.931818		0.624113	1	0.768559	0.717105	0.990909	0.832061	0.791289	0.990909	0.879919	0.865462	0.979545	0.918976	0.911638	0.961364	0.93584	0.931264	0.954545	0.94276	0.944573	0.929545	0.936998	0.95962	0.918182	0.938443	0.987469	0.895455	0.939213	0.994819	0.872727	0.929782	1	0.859091	0.924205	1	0.820455	0.901373	1	0.775	0.873239
2dpl	0.794549	0.928922	0.856497	0.807128	0.943627	0.870056	0.872038	0.901961	0.886746		0.55163	0.995098	0.70979	0.654281	0.992647	0.788705	0.71949	0.968137	0.825496	0.753346	0.965686	0.846401	0.791075	0.955882	0.865704	0.822034	0.95098	0.881818	0.841758	0.938725	0.887601	0.851351	0.926471	0.887323	0.870504	0.889706	0.88	0.892768	0.877451	0.885043	0.905512	0.845588	0.874524	0.937853	0.813725	0.871391	0.95107	0.762255	0.846258
4x1z	0.674242	0.812785	0.73706	0.751055	0.812785	0.780701	0.913876	0.872146	0.892523		0.450617	1	0.621276	0.564474	0.979452	0.716193	0.635812	0.956621	0.763901	0.683417	0.931507	0.788405	0.714808	0.892694	0.793908	0.742747	0.876712	0.804188	0.778947	0.844749	0.810514	0.804989	0.810502	0.807736	0.844282	0.792237	0.817432	0.875	0.783105	0.826506	0.892562	0.739726	0.808988	0.942249	0.707763	0.808344	0.954386	0.621005	0.75242
4qyt	0.932115	0.949468	0.940711	0.954054	0.93883	0.94638	0.920513	0.954787	0.937336		0.684502	0.986702	0.808278	0.795699	0.984043	0.879904	0.832579	0.978723	0.899755	0.880383	0.978723	0.926952	0.917293	0.973404	0.944516	0.92132	0.965426	0.942857	0.946524	0.941489	0.943999	0.958678	0.925532	0.941813	0.969014	0.914894	0.941176	0.970502	0.875	0.920279	0.978528	0.848404	0.908831	0.986799	0.795213	0.880706	0.992727	0.726064	0.838709
5i1v	0.823293	0.893246	0.856844	0.87315	0.899782	0.886266	0.889849	0.897603	0.893709		0.494015	0.989107	0.658926	0.630042	0.986928	0.7691	0.7168	0.976035	0.826568	0.77193	0.958606	0.855199	0.81391	0.943355	0.873864	0.85	0.925926	0.88634	0.885593	0.910675	0.897959	0.902439	0.88671	0.894505	0.906977	0.849673	0.87739	0.914489	0.83878	0.875	0.921519	0.793028	0.852459	0.936639	0.740741	0.82725	0.95107	0.67756	0.791348
5bp3	0.939815	0.962085	0.950819	0.957746	0.966825	0.962264	0.944186	0.962085	0.953051		0.548052	1	0.708053	0.680645	1	0.80998	0.76087	0.995261	0.862422	0.84	0.995261	0.911062	0.896996	0.990521	0.941441	0.932735	0.985782	0.958525	0.966825	0.966825	0.966824	0.970588	0.938389	0.954216	0.989848	0.924171	0.955882	0.994652	0.881517	0.934673	0.994382	0.838863	0.910025	1	0.78673	0.880636	1	0.682465	0.811267
1np6	0.871287	0.923077	0.896434	0.894464	0.903846	0.89913	0.792793	0.769231	0.780834		0.63058	0.987762	0.769754	0.718471	0.986014	0.831245	0.774687	0.973776	0.862896	0.802326	0.965035	0.87619	0.849206	0.935315	0.890182	0.8981	0.909091	0.903562	0.908451	0.902098	0.905263	0.928177	0.881119	0.904035	0.95069	0.842657	0.893419	0.955319	0.784965	0.861804	0.95843	0.725525	0.82587	0.966495	0.655594	0.78125	0.981982	0.571678	0.722652
2i2l	0.904899	0.923529	0.914119	0.918605	0.929412	0.923976	0.903134	0.932353	0.91751		0.645038	0.994118	0.782407	0.746102	0.985294	0.849176	0.805353	0.973529	0.881491	0.862434	0.958824	0.908077	0.891967	0.947059	0.918687	0.906516	0.941176	0.92352	0.922849	0.914706	0.918759	0.944272	0.897059	0.92006	0.961039	0.870588	0.91358	0.973154	0.852941	0.90909	0.98227	0.814706	0.890675	0.98893	0.788235	0.87725	0.988462	0.755882	0.856666
5x4t	0.8429	0.909783	0.875065	0.868937	0.915217	0.891477	0.849495	0.91413	0.880628		0.499181	0.993478	0.664485	0.626556	0.984783	0.765849	0.702044	0.970652	0.814781	0.777679	0.954348	0.857003	0.816479	0.947826	0.877263	0.840622	0.940217	0.887634	0.875128	0.929348	0.901423	0.891164	0.898913	0.895021	0.910857	0.866304	0.888022	0.929095	0.826087	0.874568	0.970588	0.78913	0.870503	0.986842	0.733696	0.841645	0.996795	0.676087	0.805699
1ku9	0.70674	0.868009	0.779116	0.770751	0.872483	0.818468	0.723881	0.868009	0.78942		0.435595	0.991051	0.605191	0.562176	0.970917	0.712059	0.61396	0.964206	0.750217	0.650231	0.944072	0.770073	0.692833	0.908277	0.78606	0.73271	0.876957	0.79837	0.771084	0.85906	0.812698	0.784519	0.838926	0.81081	0.797849	0.829978	0.813596	0.819025	0.789709	0.8041	0.846966	0.718121	0.777239	0.872274	0.626398	0.729166	0.903704	0.545861	0.680613
4xcv	0.85267	0.937247	0.89296	0.874296	0.94332	0.907497	0.850553	0.933198	0.889961		0.567944	0.989879	0.721771	0.674064	0.983806	0.8	0.735562	0.979757	0.840277	0.77706	0.973684	0.86433	0.814114	0.95749	0.88	0.841071	0.953441	0.893738	0.866171	0.94332	0.9031	0.906931	0.927126	0.916916	0.929461	0.906883	0.918032	0.948052	0.88664	0.916318	0.974886	0.864372	0.916308	0.987805	0.819838	0.896017	0.997368	0.767207	0.867276
5o70	0.898925	0.928889	0.913661	0.939675	0.9	0.919409	0.902597	0.926667	0.914473		0.693374	1	0.818926	0.765112	0.984444	0.86103	0.805861	0.977778	0.883534	0.854617	0.966667	0.907194	0.88501	0.957778	0.919957	0.904255	0.944444	0.923913	0.922907	0.931111	0.926991	0.953162	0.904444	0.928164	0.96837	0.884444	0.924506	0.9799	0.866667	0.919811	0.986667	0.822222	0.896969	0.988889	0.791111	0.879012	0.994083	0.746667	0.852791
2oqo	0.773148	0.654902	0.709129	0.901141	0.929412	0.915057	0.946721	0.905882	0.925851		0.408	1	0.579545	0.566667	1	0.723404	0.709497	0.996078	0.828711	0.808442	0.976471	0.884547	0.866197	0.964706	0.912801	0.909434	0.945098	0.926923	0.958159	0.898039	0.927125	0.96861	0.847059	0.903765	0.980583	0.792157	0.876355	0.989189	0.717647	0.831818	0.988166	0.654902	0.787735	1	0.584314	0.737623	1	0.466667	0.636363
5lus	0.930233	0.972222	0.950763	0.945578	0.965278	0.955326	0.915858	0.982639	0.948073		0.618026	1	0.763925	0.730965	1	0.844574	0.822857	1	0.902821	0.855856	0.989583	0.917874	0.8875	0.986111	0.93421	0.912621	0.979167	0.944723	0.945763	0.96875	0.957118	0.964539	0.944444	0.954385	0.967626	0.934028	0.95053	0.967391	0.927083	0.946808	0.981061	0.899306	0.938405	0.984064	0.857639	0.916512	0.986726	0.774306	0.867704
2a4x	0.891732	0.909639	0.900596	0.887833	0.937751	0.912109	0.880769	0.919679	0.899803		0.588796	0.991968	0.738967	0.701149	0.97992	0.81742	0.779743	0.973896	0.866071	0.82699	0.959839	0.888475	0.860254	0.951807	0.903717	0.884688	0.939759	0.911392	0.91018	0.915663	0.912912	0.921325	0.893574	0.907237	0.937634	0.875502	0.905503	0.942857	0.861446	0.900314	0.94533	0.833333	0.885805	0.953883	0.789157	0.863736	0.965879	0.738956	0.837315
4aec	0.938307	0.971768	0.954744	0.951965	0.971768	0.961764	0.941092	0.973254	0.956902		0.681864	1	0.810843	0.783217	0.998514	0.877857	0.848293	0.997028	0.916666	0.888446	0.994056	0.938288	0.92233	0.988113	0.954088	0.943182	0.986627	0.964415	0.957726	0.976226	0.966887	0.971386	0.958395	0.964846	0.979656	0.930163	0.954268	0.98527	0.894502	0.937694	0.986371	0.860327	0.919047	0.992714	0.809807	0.89198	0.998031	0.753343	0.858594
2b0a	0.885615	0.937615	0.910873	0.886403	0.944954	0.914742	0.878425	0.941284	0.908768		0.62357	1	0.768146	0.737415	0.994495	0.846874	0.79646	0.990826	0.883074	0.826154	0.985321	0.898744	0.849117	0.970642	0.905821	0.874372	0.957798	0.914185	0.904425	0.937615	0.92072	0.915285	0.911927	0.913602	0.931166	0.893578	0.911985	0.957916	0.877064	0.915708	0.964361	0.844037	0.900195	0.980306	0.822018	0.894211	0.985782	0.763303	0.860393
1iq6	0.920771	0.964126	0.941949	0.963592	0.890135	0.925407	0.909664	0.970852	0.939262		0.638054	1	0.779039	0.746644	0.997758	0.854126	0.824953	0.993274	0.901322	0.864971	0.991031	0.923719	0.886869	0.984305	0.933049	0.919492	0.973094	0.945533	0.94	0.94843	0.944196	0.964953	0.926009	0.94508	0.973171	0.894619	0.932242	0.986911	0.845291	0.910628	0.994236	0.773543	0.870113	0.993846	0.724215	0.837872	0.993197	0.654709	0.789189
2eq5	0.908257	0.9274	0.917728	0.965937	0.929742	0.947494	0.932127	0.964871	0.948216		0.560367	1	0.71825	0.667188	1	0.800374	0.757092	1	0.861755	0.828125	0.992974	0.903088	0.883721	0.978923	0.928888	0.940367	0.960187	0.950173	0.962264	0.955503	0.958871	0.972292	0.903981	0.936893	0.989418	0.875878	0.929192	0.994444	0.838407	0.909784	0.997015	0.782201	0.87664	1	0.735363	0.847503	1	0.653396	0.790368
3gzr	0.85	0.874286	0.861971	0.849541	0.881905	0.86542	0.856102	0.895238	0.875232		0.635795	0.967619	0.767371	0.727941	0.942857	0.821576	0.773083	0.940952	0.848797	0.807947	0.929524	0.864481	0.838821	0.921905	0.878402	0.846293	0.891429	0.868274	0.862782	0.874286	0.868495	0.876209	0.862857	0.869481	0.887352	0.855238	0.870999	0.900621	0.828571	0.863095	0.927107	0.775238	0.844398	0.936275	0.727619	0.818863	0.944737	0.683809	0.79337
6cfy	0.722222	0.859031	0.784708	0.684211	0.859031	0.761718	0.709091	0.859031	0.776892		0.45567	0.973568	0.620786	0.5466	0.955947	0.695512	0.597765	0.942731	0.731624	0.655385	0.938326	0.771739	0.687075	0.889868	0.775431	0.722022	0.881057	0.79365	0.746154	0.854626	0.796714	0.785124	0.837004	0.810234	0.800848	0.832599	0.816414	0.836449	0.788546	0.811791	0.859297	0.753304	0.802816	0.884211	0.740088	0.805755	0.923077	0.687225	0.787878
2own	0.942922	0.962704	0.95271	0.947248	0.962704	0.954913	0.913232	0.981352	0.946067		0.641256	1	0.78142	0.766071	1	0.867542	0.818702	1	0.900314	0.857715	0.997669	0.922413	0.906383	0.993007	0.947719	0.927313	0.981352	0.953567	0.947608	0.969697	0.958525	0.969267	0.955711	0.962441	0.982759	0.93007	0.955688	0.992366	0.909091	0.948905	0.994764	0.885781	0.937114	1	0.867133	0.928838	1	0.818182	0.9
2gv8	0.978571	0.96028	0.969339	0.949192	0.96028	0.954703	0.97555	0.932243	0.953405		0.564644	1	0.721753	0.721754	1	0.838393	0.844182	1	0.915508	0.885417	0.992991	0.936123	0.927152	0.981308	0.953461	0.965116	0.969626	0.967365	0.966825	0.953271	0.96	0.987685	0.936916	0.96163	0.992308	0.904206	0.94621	0.991935	0.86215	0.9225	0.997183	0.827103	0.904214	0.997067	0.794392	0.884265	1	0.735981	0.847913
5ytq	0.870968	0.921687	0.895609	0.872137	0.917671	0.894324	0.825455	0.911647	0.866412		0.606618	0.993976	0.753424	0.689076	0.987952	0.811881	0.754658	0.975904	0.851138	0.796358	0.965863	0.872958	0.82662	0.947791	0.883068	0.856881	0.937751	0.895493	0.874286	0.921687	0.89736	0.90342	0.901606	0.902512	0.92569	0.875502	0.899896	0.943052	0.831325	0.883671	0.949761	0.797189	0.866812	0.958763	0.746988	0.839729	0.971015	0.672691	0.79478
5d3a	0.933333	0.893617	0.913043	0.89486	0.905437	0.900117	0.910843	0.893617	0.902148		0.59915	1	0.749335	0.693069	0.992908	0.816326	0.776952	0.98818	0.869927	0.843177	0.978723	0.905908	0.863539	0.957447	0.908071	0.90411	0.93617	0.91986	0.930864	0.891253	0.910628	0.960212	0.855792	0.905	0.966942	0.829787	0.893129	0.982353	0.789598	0.875491	0.984472	0.749409	0.851006	0.993485	0.72104	0.835616	1	0.65721	0.793152
5znm	0	0	0	0	0	0	0.91635	0.934109	0.925144		0.0353497	1	0.0682855	0.106705	0.996124	0.192762	0.253333	0.994186	0.403778	0.442308	0.98062	0.609638	0.619283	0.97093	0.756226	0.719477	0.959302	0.822259	0.806667	0.937984	0.867383	0.882576	0.903101	0.89272	0.9125	0.848837	0.879518	0.950704	0.784884	0.859872	0.956522	0.724806	0.824696	0.973214	0.633721	0.767605	0.974359	0.515504	0.674271
1d7m	0.905526	0.915315	0.910394	0.907638	0.920721	0.914132	0.896552	0.89009	0.893309		0.654481	1	0.791161	0.737333	0.996396	0.847509	0.783357	0.983784	0.872204	0.832049	0.972973	0.89701	0.870279	0.954955	0.910652	0.897391	0.92973	0.913274	0.909256	0.902703	0.905967	0.922349	0.877477	0.899353	0.937008	0.857658	0.895578	0.950311	0.827027	0.884393	0.963203	0.801802	0.875122	0.967213	0.744144	0.84114	0.976804	0.682883	0.803817
6jdh	0.896266	0.923077	0.909473	0.929787	0.933761	0.931769	0.841797	0.92094	0.879591		0.658192	0.995726	0.792517	0.723005	0.987179	0.834688	0.77551	0.974359	0.863636	0.819168	0.967949	0.887365	0.85249	0.950855	0.898989	0.885772	0.944444	0.914167	0.916143	0.933761	0.924867	0.942478	0.910256	0.926086	0.971223	0.865385	0.915254	0.982587	0.844017	0.908045	0.987113	0.818376	0.894859	0.989101	0.775641	0.869461	0.994318	0.747863	0.853658
4pkm	0.965451	0.926335	0.945488	0.940959	0.939226	0.940092	0.961686	0.924494	0.942723		0.586132	0.996317	0.738062	0.73297	0.990792	0.842599	0.831008	0.987109	0.902356	0.886288	0.976059	0.929009	0.919721	0.970534	0.944444	0.955556	0.950276	0.952908	0.972973	0.928177	0.950047	0.972	0.895028	0.931927	0.979167	0.865562	0.918866	0.982456	0.825046	0.896896	0.990654	0.780847	0.873326	1	0.718232	0.836012	1	0.672192	0.803964
3gk7	0.903963	0.865693	0.884414	0.883024	0.90365	0.893217	0.858166	0.874453	0.866232		0.554739	0.991241	0.711367	0.700105	0.978102	0.816078	0.768692	0.960584	0.85399	0.819322	0.953285	0.881241	0.8583	0.928467	0.892005	0.903319	0.913869	0.908563	0.923547	0.881752	0.902165	0.942492	0.861314	0.900076	0.966044	0.830657	0.893249	0.978571	0.8	0.880321	0.990548	0.764964	0.863261	0.998016	0.734307	0.846089	1	0.689051	0.815903
4nes	0.809969	0.710383	0.756914	0.85625	0.748634	0.798833	0.907246	0.855191	0.88045		0.583333	0.97541	0.730061	0.684318	0.918033	0.78413	0.760274	0.909836	0.828358	0.798005	0.874317	0.834419	0.836021	0.849727	0.842818	0.853107	0.825137	0.838888	0.874608	0.762295	0.814598	0.889262	0.724044	0.798192	0.923636	0.693989	0.792511	0.937008	0.650273	0.767741	0.940928	0.60929	0.739635	0.95814	0.562842	0.709122	0.994898	0.532787	0.69395
2i46	0.87372	0.898246	0.885813	0.893617	0.884211	0.888888	0.0566474	0.17193	0.085217		0.214781	0.978947	0.352272	0.239399	0.950877	0.382498	0.266667	0.926316	0.414117	0.31746	0.912281	0.471014	0.419408	0.894737	0.571108	0.68306	0.877193	0.768049	0.923664	0.849123	0.884826	0.94958	0.792982	0.864244	0.954751	0.740351	0.833992	0.973545	0.645614	0.776371	0.98	0.515789	0.675862	0.991379	0.403509	0.573566	1	0.245614	0.394366
6u11	0.839009	0.909396	0.872785	0.875776	0.946309	0.909677	0.834375	0.895973	0.864077		0.512153	0.989933	0.675057	0.633406	0.979866	0.769433	0.726817	0.973154	0.832137	0.775401	0.973154	0.863095	0.818182	0.966443	0.886153	0.84273	0.95302	0.894488	0.867089	0.919463	0.892508	0.876667	0.88255	0.879598	0.890034	0.869128	0.879456	0.9	0.845638	0.871972	0.912547	0.805369	0.855614	0.939759	0.785235	0.855575	0.956897	0.744966	0.837735
5x7f	0.878947	0.948864	0.912568	0.895442	0.948864	0.921379	0.904372	0.940341	0.922005		0.577558	0.994318	0.730688	0.679688	0.988636	0.805555	0.78733	0.988636	0.876574	0.816038	0.982955	0.891752	0.857143	0.971591	0.910785	0.896277	0.957386	0.925824	0.922652	0.948864	0.935574	0.945245	0.931818	0.938483	0.954545	0.894886	0.923753	0.974684	0.875	0.922155	0.980583	0.860795	0.916792	0.989761	0.823864	0.899224	0.992674	0.769886	0.8672
6r1m	0.944744	0.955041	0.949864	0.959677	0.972752	0.96617	0.973684	0.957766	0.965659		0.636049	1	0.777542	0.75567	0.998638	0.860328	0.832009	0.998638	0.907739	0.887805	0.991826	0.936936	0.928389	0.989101	0.957783	0.953395	0.975477	0.964309	0.967078	0.96049	0.963773	0.985653	0.935967	0.960167	0.995468	0.89782	0.944126	0.995238	0.854223	0.919354	0.998344	0.821526	0.901345	0.998182	0.747956	0.85514	1	0.69891	0.822774
1je5	0	0	0	0	0	0	0.489083	0.530806	0.509091		0.102313	0.691943	0.178266	0.14104	0.578199	0.226765	0.149725	0.516588	0.232162	0.146032	0.436019	0.218787	0.145985	0.379147	0.210803	0.121212	0.246445	0.1625	0.0216049	0.0331754	0.0261677	0	0	0	0	0	0	0	0	0	0	0	0	0	0	0	0	0	0
6l1l	0.761104	0.793492	0.77696	0.752037	0.808511	0.779252	0.855422	0.622027	0.720289		0.54973	0.892365	0.680343	0.628597	0.874844	0.731554	0.685516	0.864831	0.764803	0.726788	0.852315	0.784562	0.762557	0.836045	0.797612	0.784173	0.818523	0.800979	0.805031	0.801001	0.803011	0.839839	0.780976	0.809338	0.872093	0.750939	0.806994	0.911038	0.692115	0.786628	0.958167	0.602002	0.739431	0.985646	0.515645	0.677074	0.986702	0.46433	0.631489
6if6	0.926901	0.975385	0.950524	0.93994	0.963077	0.951367	0.891975	0.889231	0.8906		0.575221	1	0.730337	0.681342	1	0.810473	0.77381	1	0.872483	0.846354	1	0.916784	0.882514	0.993846	0.934876	0.924638	0.981538	0.952238	0.938053	0.978462	0.957831	0.961415	0.92	0.940251	0.97193	0.852308	0.908196	0.985401	0.830769	0.901502	1	0.806154	0.892674	1	0.76	0.863636	1	0.683077	0.8117
3d40	0.925676	0.934091	0.929864	0.953704	0.936364	0.944954	0.953727	0.843182	0.895054		0.705314	0.995455	0.825636	0.810409	0.990909	0.891615	0.875	0.986364	0.92735	0.890269	0.977273	0.931744	0.925439	0.959091	0.941964	0.945455	0.945455	0.945454	0.964623	0.929545	0.946759	0.972973	0.9	0.935064	0.984085	0.843182	0.9082	0.988701	0.795455	0.881612	0.99705	0.768182	0.867779	1	0.711364	0.831341	1	0.679545	0.809201
4yt2	0.872093	0.87925	0.875656	0.876904	0.843494	0.859874	0.922899	0.933177	0.928009		0.644003	0.988277	0.779833	0.72993	0.980657	0.836918	0.782526	0.966002	0.864637	0.820669	0.94959	0.880434	0.851792	0.933177	0.890629	0.883721	0.913247	0.898241	0.904363	0.88687	0.895531	0.923367	0.861665	0.891449	0.932	0.819461	0.872114	0.945078	0.776671	0.852638	0.962935	0.74619	0.840819	0.975865	0.71102	0.822651	0.989314	0.651231	0.785436
4rxj	0.920844	0.913613	0.917214	0.954667	0.937173	0.945838	0.908847	0.887435	0.898013		0.504624	1	0.670763	0.632279	0.994764	0.773143	0.742126	0.986911	0.84719	0.823789	0.979058	0.894736	0.872941	0.971204	0.919454	0.927461	0.937173	0.932291	0.946176	0.874346	0.908843	0.960843	0.835079	0.893557	0.974026	0.78534	0.869565	0.97931	0.743455	0.845238	0.989051	0.709424	0.826219	1	0.662304	0.79685	1	0.581152	0.735099
4fei	0.903409	0.969512	0.935294	0.933735	0.945122	0.939393	0.890449	0.966463	0.9269		0.663968	1	0.798053	0.766355	1	0.867724	0.822055	1	0.902338	0.839793	0.990854	0.90909	0.882192	0.981707	0.929292	0.915452	0.957317	0.935916	0.942771	0.954268	0.948484	0.9625	0.939024	0.950617	0.986755	0.908537	0.946031	1	0.85061	0.919275	1	0.801829	0.890016	1	0.777439	0.874785	1	0.722561	0.838938
3gwr	0.905444	0.940476	0.922627	0.100372	0.0803571	0.0892557	0.902507	0.964286	0.932374		0.468927	0.988095	0.636015	0.52818	0.97619	0.685475	0.598901	0.973214	0.741496	0.650505	0.958333	0.774969	0.772397	0.949405	0.851802	0.921212	0.904762	0.912913	0.939683	0.880952	0.90937	0.962457	0.839286	0.896661	0.977099	0.761905	0.856187	0.991266	0.675595	0.803539	0.994565	0.544643	0.703846	1	0.333333	0.5	1	0.0952381	0.173913
5b1q	0.826597	0.5681	0.673393	0.854024	0.560932	0.677122	0.848425	0.772401	0.80863		0.599099	0.953405	0.735823	0.703704	0.919355	0.797202	0.772549	0.882616	0.823923	0.812611	0.819892	0.816235	0.829322	0.679211	0.746798	0.847656	0.583333	0.691082	0.878571	0.551075	0.677312	0.904836	0.519713	0.660216	0.938918	0.482079	0.637063	0.953184	0.456093	0.616969	0.969072	0.421147	0.587133	0.979684	0.388889	0.556767	0.986979	0.339606	0.505333
3mtq	0.935606	0.940952	0.938271	0.957529	0.944762	0.951102	0.945794	0.96381	0.954716		0.699599	0.998095	0.822605	0.795732	0.994286	0.883996	0.846905	0.990476	0.913081	0.889655	0.982857	0.933936	0.920863	0.975238	0.947271	0.938776	0.96381	0.951127	0.957692	0.948571	0.95311	0.971717	0.916191	0.943137	0.978992	0.887619	0.931068	0.991247	0.862857	0.922606	0.995495	0.841905	0.91228	0.997641	0.805714	0.891464	0.997506	0.761905	0.86393
1go8	0.920673	0.974555	0.946847	0	0	0	0.923077	0.70229	0.797687		0.254699	1	0.405991	0.355656	1	0.524699	0.427639	1	0.599085	0.486181	0.984733	0.650967	0.531768	0.979644	0.689346	0.582298	0.954198	0.72324	0.646098	0.905852	0.754237	0.79108	0.857506	0.822954	0.947531	0.78117	0.856345	0.960265	0.737913	0.834532	0.964539	0.692112	0.805925	0.976923	0.64631	0.777947	0.982143	0.559796	0.713128
1tlk	0	0	0	0.0812183	0.06639	0.0730589	0	0	0		0.0306022	0.128631	0.0494415	0.0248538	0.0705394	0.0367564	0.0285205	0.06639	0.0398998	0.0309278	0.0622407	0.0413219	0.0226757	0.0414938	0.0293251	0.0209974	0.033195	0.025723	0.00925926	0.0124481	0.010619	0.00404858	0.00414938	0.00409786	0	0	0	0	0	0	0	0	0	0	0	0	0	0	0
2i71	0	0	0	0	0	0	0	0	0		0	0	0	0	0	0	0	0	0	0	0	0	0	0	0	0	0	0	0	0	0	0	0	0	0	0	0	0	0	0	0	0	0	0	0	0	0	0	0
5gpo	0.826825	0.854386	0.840379	0.875676	0.852632	0.864	0.870403	0.87193	0.871165		0.596417	0.992982	0.745227	0.70844	0.97193	0.819526	0.793558	0.950877	0.865123	0.823802	0.935088	0.875924	0.85786	0.9	0.878424	0.87108	0.877193	0.874125	0.885662	0.85614	0.870651	0.893258	0.836842	0.86413	0.921371	0.801754	0.85741	0.936543	0.750877	0.833495	0.945755	0.703509	0.806841	0.950392	0.638597	0.763903	0.966667	0.559649	0.708888
2csu	0.758542	0.713062	0.735099	0.778846	0.69379	0.733861	0.75644	0.691649	0.722595		0.452331	0.914347	0.605244	0.549315	0.858672	0.670008	0.623762	0.809422	0.704566	0.687266	0.785867	0.733266	0.730612	0.766595	0.748171	0.755605	0.721627	0.738225	0.796069	0.69379	0.741418	0.830645	0.66167	0.736591	0.859195	0.640257	0.733742	0.873874	0.623126	0.7275	0.895973	0.571735	0.698039	0.909091	0.513919	0.656634	0.947598	0.464668	0.623563
2g6t	0	0	0	0	0	0	0	0	0		0	0	0	0	0	0	0	0	0	0	0	0	0	0	0	0	0	0	0	0	0	0	0	0	0	0	0	0	0	0	0	0	0	0	0	0	0	0	0
3e07	0.781646	0.6175	0.689944	0.766017	0.6875	0.724637	0.690583	0.77	0.728132		0.516975	0.8375	0.639312	0.586146	0.825	0.685358	0.635659	0.82	0.716157	0.679245	0.81	0.738882	0.725581	0.78	0.751807	0.763496	0.7425	0.752851	0.803324	0.725	0.762155	0.825688	0.675	0.742778	0.857616	0.6475	0.737891	0.86121	0.605	0.710719	0.875486	0.5625	0.684931	0.900415	0.5425	0.677067	0.939535	0.505	0.65691
6o2u	0.222222	0.0584795	0.0925923	0.758347	0.929825	0.835376	0.0777202	0.0292398	0.0424925		0.293173	0.996101	0.453014	0.439407	0.982456	0.607228	0.526092	0.962963	0.68044	0.578372	0.927875	0.712574	0.627747	0.890838	0.736502	0.667688	0.849903	0.747856	0.714286	0.730994	0.722543	0.787565	0.592593	0.676307	0.862661	0.391813	0.538874	0.880597	0.230019	0.36476	0.910256	0.138402	0.240271	0.959184	0.0916179	0.16726	0.966667	0.0565302	0.106814
3k0z	0.903226	0.955631	0.928689	0.907895	0.941979	0.924623	0.897106	0.952218	0.923841		0.596311	0.993174	0.745198	0.706311	0.993174	0.825531	0.781671	0.989761	0.873494	0.842566	0.986348	0.908805	0.880368	0.979522	0.927302	0.904459	0.969283	0.935749	0.928814	0.935154	0.931972	0.957746	0.928328	0.942807	0.969811	0.877133	0.921146	0.972656	0.849829	0.907103	0.975	0.798635	0.878048	0.990698	0.726962	0.838582	1	0.668942	0.801635
6u1r	0.910053	0.93733	0.923489	0.888608	0.956403	0.921259	0.919271	0.961853	0.940079		0.580696	1	0.734734	0.714286	0.99455	0.831435	0.758333	0.991826	0.859504	0.804878	0.989101	0.88753	0.862981	0.978202	0.916985	0.896465	0.967302	0.930537	0.92328	0.950954	0.936912	0.945504	0.945504	0.945504	0.955432	0.934605	0.944903	0.959064	0.893733	0.925246	0.966361	0.861035	0.910662	0.974522	0.833787	0.898678	0.983278	0.80109	0.882882
3b42	0.695971	0.613893	0.65236	0.816994	0.807754	0.812347	0.803922	0.79483	0.79935		0.490688	0.978998	0.653721	0.582748	0.938611	0.719059	0.647264	0.898223	0.752368	0.711842	0.87399	0.784626	0.768657	0.831987	0.799069	0.805695	0.77706	0.791118	0.82821	0.739903	0.78157	0.852823	0.68336	0.758744	0.855204	0.610662	0.712535	0.889724	0.573506	0.697446	0.909884	0.505654	0.650052	0.922034	0.439418	0.595186	0.942085	0.394184	0.555808
2ia0	0.916793	0.951334	0.933744	0.927692	0.946625	0.937062	0.935085	0.949765	0.942367		0.673751	0.99529	0.803548	0.76989	0.987441	0.865199	0.837802	0.981162	0.903832	0.872549	0.978022	0.922279	0.894964	0.976452	0.933933	0.934451	0.962323	0.948182	0.955556	0.945055	0.950276	0.962418	0.924647	0.943154	0.978151	0.913658	0.944805	0.985989	0.88383	0.932119	0.986989	0.833595	0.903829	0.992278	0.806907	0.890043	0.997863	0.733124	0.845248
3qoo	0.608808	0.506466	0.552941	0.489083	0.482759	0.4859	0.584184	0.493534	0.535046		0.392453	0.672414	0.495631	0.447284	0.603448	0.513761	0.488117	0.575431	0.528189	0.521127	0.55819	0.539021	0.545254	0.532328	0.538713	0.572464	0.510776	0.539863	0.603053	0.510776	0.553092	0.617647	0.497845	0.551312	0.637427	0.469828	0.540942	0.653465	0.426724	0.516297	0.67658	0.392241	0.496589	0.693878	0.366379	0.479548	0.728571	0.329741	0.454006
2ibd	0.883621	0.909091	0.896174	0.887949	0.931264	0.90909	0.870103	0.935698	0.901709		0.530588	1	0.693312	0.651669	0.995565	0.787719	0.744966	0.984479	0.848137	0.81903	0.973392	0.889564	0.863179	0.951219	0.905063	0.885655	0.944568	0.914163	0.905077	0.909091	0.907079	0.918224	0.871397	0.894197	0.945876	0.813747	0.874851	0.958333	0.764967	0.850801	0.971963	0.691796	0.80829	0.983108	0.645233	0.779116	0.996212	0.583149	0.735664
4l8j	0.760177	0.966254	0.850916	0.7358	0.961755	0.833739	0.92382	0.968504	0.945634		0.499158	1	0.665917	0.604082	0.998875	0.752861	0.701186	0.99775	0.823584	0.77866	0.993251	0.872961	0.822264	0.988751	0.897854	0.87891	0.979753	0.926595	0.912169	0.969629	0.940021	0.927072	0.943757	0.93534	0.945602	0.91901	0.932116	0.955206	0.887514	0.920116	0.961538	0.843645	0.898741	0.967078	0.793026	0.871446	0.975194	0.707537	0.820078
4q51	0.956818	0.937639	0.947131	0.920705	0.930958	0.925802	0.933333	0.966592	0.949671		0.622746	1	0.767521	0.734861	1	0.847169	0.804309	0.997773	0.890656	0.862136	0.988864	0.921161	0.90535	0.979955	0.941176	0.943601	0.96882	0.956044	0.961625	0.948775	0.955156	0.974178	0.924276	0.948571	0.98063	0.902004	0.939675	0.984849	0.868597	0.923076	0.984085	0.826281	0.898305	0.991429	0.772829	0.868585	0.996795	0.69265	0.817345
1z05	0.803798	0.858108	0.830065	0.777311	0.833333	0.804347	0.719124	0.813063	0.763213		0.486157	0.988739	0.651818	0.573529	0.966216	0.719798	0.643077	0.941441	0.764168	0.700516	0.916667	0.794146	0.763462	0.894144	0.823651	0.780488	0.864865	0.820512	0.81087	0.84009	0.825221	0.818594	0.813063	0.815819	0.840964	0.786036	0.812572	0.858209	0.777027	0.815602	0.870801	0.759009	0.811071	0.903955	0.720721	0.802005	0.912913	0.684685	0.782496
1qpp	0.142857	0.0543933	0.0787875	0.0847953	0.121339	0.0998274	0.678733	0.627615	0.652173		0.163623	0.937238	0.278607	0.24	0.853557	0.374655	0.280543	0.778243	0.412417	0.3074	0.677824	0.422976	0.326582	0.539749	0.40694	0.373585	0.414226	0.392857	0.47973	0.297071	0.366925	0.666667	0.200837	0.308681	0.782609	0.150628	0.252631	0.842105	0.133891	0.231047	0.785714	0.0920502	0.164794	0.904762	0.0794979	0.146154	1	0.0711297	0.132812
4zi8	0.00566572	0.00625	0.00594304	0.0101266	0.0125	0.0111883	0.00573066	0.00625	0.00597857		0.0182796	0.053125	0.0271996	0.0175182	0.0375	0.0238802	0.0125899	0.021875	0.0159813	0.00408998	0.00625	0.0049439	0.00453515	0.00625	0.00525575	0.00510204	0.00625	0.00561748	0.00546448	0.00625	0.00583041	0.00574713	0.00625	0.00598752	0.00307692	0.003125	0.00310028	0	0	0	0	0	0	0	0	0	0	0	0
5ufh	0.877451	0.932292	0.90404	0.850374	0.888021	0.868789	0.87218	0.90625	0.888888		0.557018	0.992188	0.713483	0.663176	0.989583	0.794148	0.725528	0.984375	0.835359	0.771489	0.958333	0.854819	0.813747	0.955729	0.879042	0.861905	0.942708	0.900497	0.894207	0.924479	0.90909	0.913979	0.885417	0.89947	0.931429	0.848958	0.888283	0.947853	0.804688	0.870422	0.947368	0.75	0.837209	0.974453	0.695312	0.81155	0.972441	0.643229	0.774294
5jnq	0.93	0.848024	0.887122	0.954397	0.890578	0.921383	0.943218	0.908815	0.925696		0.516693	0.987842	0.678496	0.677149	0.981763	0.801488	0.782716	0.963526	0.86376	0.861496	0.945289	0.901449	0.900585	0.93617	0.918032	0.943218	0.908815	0.925696	0.986441	0.884498	0.932692	1	0.841945	0.914191	1	0.808511	0.894117	1	0.744681	0.853658	1	0.693009	0.818671	1	0.635258	0.776951	1	0.580547	0.734615
4u83	0.843188	0.931818	0.88529	0.843829	0.951705	0.894526	0.872727	0.954545	0.911804		0.487535	1	0.655493	0.624555	0.997159	0.768052	0.732777	0.997159	0.844765	0.788764	0.997159	0.880803	0.810624	0.997159	0.894267	0.839901	0.96875	0.899736	0.873684	0.943182	0.907103	0.914773	0.914773	0.914772	0.924699	0.872159	0.89766	0.937304	0.849432	0.891207	0.95946	0.806818	0.876543	0.981949	0.772727	0.864864	0.988281	0.71875	0.832236
5v0r	0.801556	0.656051	0.721541	0.860534	0.923567	0.890937	0.866242	0.866242	0.866242		0.525963	1	0.689352	0.669528	0.993631	0.8	0.758706	0.971338	0.851955	0.815217	0.955414	0.879765	0.837607	0.936306	0.88421	0.862805	0.901274	0.881619	0.880503	0.89172	0.886076	0.887417	0.853503	0.870129	0.918728	0.828025	0.871021	0.927273	0.812102	0.865874	0.942966	0.789809	0.859618	0.950413	0.732484	0.827338	0.963636	0.675159	0.794007
1hci	0.815594	0.907713	0.859191	0.818841	0.933884	0.872586	0.54446	0.548209	0.546328		0.287753	1	0.446906	0.411331	1	0.582898	0.500692	0.997245	0.666666	0.559969	0.990358	0.715422	0.635379	0.969697	0.76772	0.713547	0.950413	0.815121	0.793839	0.922865	0.853503	0.847545	0.903581	0.874666	0.893218	0.852617	0.872445	0.918301	0.774105	0.840059	0.944231	0.676308	0.788122	0.969977	0.578512	0.724762	0.97493	0.482094	0.645161
2i00	0.818985	0.941624	0.876033	0.888614	0.911168	0.899749	0.91029	0.875634	0.892626		0.562771	0.989848	0.717571	0.680141	0.982233	0.803738	0.743738	0.979695	0.845564	0.78252	0.977157	0.869074	0.825431	0.972081	0.892773	0.869767	0.949239	0.907767	0.894608	0.926396	0.910224	0.905371	0.898477	0.90191	0.916442	0.862944	0.888888	0.945402	0.835025	0.886792	0.969136	0.796954	0.874651	0.990066	0.758883	0.859195	0.996364	0.695431	0.819133
4jnh	0.848718	0.924581	0.885026	0.791878	0.871508	0.829787	0.860215	0.893855	0.876712		0.484396	0.997207	0.652054	0.609589	0.994413	0.755838	0.676923	0.98324	0.801822	0.752711	0.969274	0.847374	0.790323	0.958101	0.866161	0.82963	0.938547	0.880733	0.855228	0.891061	0.872777	0.865329	0.843575	0.854313	0.90625	0.810056	0.855457	0.918089	0.751397	0.82642	0.928302	0.687151	0.789727	0.947154	0.650838	0.771523	0.962264	0.569832	0.715789
4xso	0.446328	0.317269	0.370891	0	0	0	0.363636	0.449799	0.402154		0.182853	0.967871	0.307594	0.220264	0.803213	0.345721	0.230041	0.682731	0.344129	0.245312	0.630522	0.353205	0.257036	0.550201	0.350383	0.317848	0.522088	0.395136	0.394649	0.473896	0.430656	0.446429	0.401606	0.422833	0.542683	0.35743	0.430992	0.621849	0.297189	0.402174	0.688889	0.248996	0.365781	0.74026	0.228916	0.349693	0.776119	0.208835	0.329114
3hcy	0.890459	0.851351	0.870466	0	0	0	0.894737	0.918919	0.906666		0.251273	1	0.401628	0.462992	0.993243	0.631579	0.632258	0.993243	0.772667	0.736181	0.989865	0.84438	0.810888	0.956081	0.877519	0.86646	0.942568	0.902912	0.890729	0.908784	0.899665	0.918728	0.878378	0.8981	0.953846	0.837838	0.892086	0.963265	0.797297	0.872458	0.976526	0.702703	0.817288	0.983516	0.60473	0.748954	0.993631	0.527027	0.688741
3gyb	0.873614	0.862144	0.867841	0.970852	0.947484	0.959025	0.917895	0.954048	0.935622		0.547962	1	0.707978	0.683109	1	0.811722	0.768067	1	0.868821	0.81769	0.991247	0.896142	0.866795	0.982495	0.921025	0.920668	0.964989	0.942307	0.948546	0.92779	0.938053	0.965438	0.916849	0.940516	0.987277	0.849015	0.912941	1	0.787746	0.881273	1	0.722101	0.838627	1	0.656455	0.792602	1	0.588621	0.741046
6bl7	0.634434	0.631455	0.632941	0.633178	0.63615	0.63466	0.62645	0.633803	0.630105		0.359589	0.985915	0.526976	0.437299	0.957746	0.600441	0.498691	0.894366	0.640336	0.53882	0.814554	0.648598	0.585086	0.71831	0.644889	0.627232	0.659624	0.64302	0.669173	0.626761	0.647272	0.722689	0.605634	0.659003	0.763407	0.568075	0.651413	0.811189	0.544601	0.651685	0.882114	0.50939	0.645833	0.953052	0.476526	0.635367	0.972678	0.41784	0.584564
3cng	0.765743	0.924012	0.837465	0.120438	0.100304	0.109452	0.75	0.930091	0.830393		0.332645	0.978723	0.49653	0.419737	0.969605	0.585858	0.513866	0.957447	0.668789	0.624498	0.945289	0.752116	0.737864	0.924012	0.820512	0.791444	0.899696	0.842105	0.839879	0.844985	0.842424	0.865052	0.759878	0.809061	0.9	0.683891	0.777202	0.914141	0.550152	0.686907	0.882812	0.343465	0.494529	0.821429	0.139818	0.238961	0.764706	0.0790274	0.143251
6gd1	0	0	0	0.00265957	0.00246305	0.00255705	0	0	0		0.00493827	0.0344828	0.00863909	0.00439698	0.0172414	0.00700668	0.00351185	0.00985222	0.00517761	0.00221484	0.00492611	0.00305534	0.00132802	0.00246305	0.00172517	0.00155039	0.00246305	0.00190248	0.00177305	0.00246305	0.00206137	0.00209644	0.00246305	0.00226451	0.00254453	0.00246305	0.00250263	0	0	0	0	0	0	0	0	0	0	0	0
5t3u	0.90824	0.954724	0.930902	0.937143	0.968504	0.952565	0.922787	0.964567	0.943214		0.689466	0.992126	0.813559	0.781931	0.988189	0.873043	0.819672	0.984252	0.894454	0.857143	0.980315	0.9146	0.88172	0.968504	0.923076	0.909427	0.968504	0.938036	0.928166	0.966535	0.946962	0.958084	0.944882	0.951437	0.977226	0.929134	0.952573	0.980645	0.897638	0.937307	0.982222	0.870079	0.922755	0.983645	0.82874	0.899572	0.997475	0.777559	0.873893
4fbl	0.95356	0.95356	0.95356	0.949254	0.98452	0.966565	0.93808	0.93808	0.93808		0.649899	1	0.787804	0.776442	1	0.874154	0.840731	0.996904	0.912181	0.879121	0.990712	0.931586	0.916427	0.98452	0.949253	0.934718	0.975232	0.954545	0.960366	0.975232	0.967741	0.974603	0.950464	0.962382	0.986667	0.916409	0.95024	0.989655	0.888545	0.936378	0.996403	0.857585	0.921797	1	0.814241	0.89761	1	0.780186	0.876521
4ymr	0.840351	0.950397	0.891992	0.752492	0.89881	0.819168	0.498753	0.793651	0.612557		0.31738	1	0.481835	0.409276	0.998016	0.580496	0.502502	0.996032	0.667997	0.603386	0.990079	0.749812	0.74924	0.978175	0.848537	0.863233	0.964286	0.910965	0.910537	0.90873	0.909632	0.935065	0.857143	0.894409	0.953658	0.775794	0.855579	0.967655	0.712302	0.820571	0.987768	0.640873	0.777376	0.993056	0.56746	0.722222	0.995968	0.490079	0.656914
6npc	0.90215	0.858751	0.879916	0.907143	0.909928	0.908533	0.920335	0.898669	0.909373		0.621551	0.96827	0.757102	0.739233	0.966223	0.837622	0.798812	0.963152	0.873317	0.836495	0.947799	0.888675	0.869732	0.929376	0.898565	0.908629	0.91607	0.912334	0.925769	0.893552	0.909375	0.944882	0.859775	0.900321	0.963615	0.840328	0.897758	0.983831	0.809621	0.888265	0.990956	0.785056	0.87607	0.995913	0.748209	0.854471	0.998532	0.696008	0.820265
1e6u	0.896396	0.980296	0.93647	0.932367	0.950739	0.941463	0.931765	0.975369	0.953068		0.635368	1	0.777033	0.749077	1	0.85654	0.808765	1	0.894273	0.838843	1	0.912359	0.880435	0.997537	0.935334	0.908884	0.982759	0.944378	0.918794	0.975369	0.946236	0.9601	0.948276	0.954151	0.979003	0.918719	0.947903	0.989276	0.908867	0.947368	1	0.889163	0.941329	1	0.862069	0.925925	1	0.834975	0.910067
5by7	0.879076	0.924286	0.901114	0.911202	0.952857	0.931564	0.914094	0.972857	0.94256		0.634633	1	0.776483	0.736842	1	0.848484	0.795455	1	0.886076	0.834731	0.995714	0.908143	0.867001	0.987143	0.923179	0.902116	0.974286	0.936813	0.915416	0.958571	0.936496	0.942363	0.934286	0.938307	0.950525	0.905714	0.927578	0.96063	0.871429	0.913857	0.97377	0.848571	0.90687	0.97913	0.804286	0.883137	0.988615	0.744286	0.849225
4wwf	0.70255	0.807818	0.751515	0.691218	0.794788	0.739393	0.644737	0.798046	0.713245		0.455099	0.973941	0.620332	0.534196	0.941368	0.681603	0.590437	0.925081	0.720812	0.61036	0.882736	0.721704	0.653367	0.85342	0.740112	0.692722	0.837133	0.758112	0.723529	0.801303	0.760432	0.738318	0.771987	0.754777	0.758389	0.736156	0.747107	0.779359	0.713355	0.744897	0.791045	0.690554	0.737391	0.804781	0.65798	0.724014	0.834081	0.605863	0.701886
1lxe	0.814417	0.933216	0.869778	0.391705	0.448155	0.418032	0.122449	0.0632689	0.0834295		0.362581	0.987698	0.530439	0.444175	0.964851	0.60831	0.484821	0.926186	0.636473	0.52422	0.855888	0.6502	0.569672	0.732865	0.641045	0.645349	0.585237	0.613824	0.720497	0.407733	0.520763	0.750903	0.365554	0.491725	0.788288	0.307557	0.442477	0.826923	0.226714	0.355862	0.884211	0.147627	0.253012	0.97619	0.0720562	0.134206	1	0.0404218	0.0777026
6kju	0.321192	0.322259	0.321724	0.383375	0.513289	0.43892	0.640741	0.574751	0.605954		0.2552	0.835548	0.390983	0.315059	0.754153	0.444444	0.354839	0.67608	0.465408	0.397838	0.611296	0.48199	0.449256	0.551495	0.495152	0.509934	0.511628	0.510779	0.599581	0.475083	0.53012	0.678481	0.445183	0.537612	0.756494	0.387043	0.512087	0.810484	0.333887	0.472941	0.856459	0.297342	0.44143	0.886667	0.22093	0.353723	0.939655	0.181063	0.303621
3fjs	0.966921	0.926829	0.94645	0.955112	0.934146	0.944512	0.966921	0.926829	0.94645		0.722124	0.995122	0.836923	0.830957	0.995122	0.90566	0.882353	0.987805	0.932105	0.905192	0.978049	0.940211	0.934272	0.970732	0.952153	0.955882	0.951219	0.953545	0.969466	0.929268	0.948941	0.973262	0.887805	0.928571	0.975676	0.880488	0.92564	0.980282	0.848781	0.909803	0.985507	0.829268	0.900662	0.990741	0.782927	0.874659	0.996667	0.729268	0.842253
2a1s	0.893688	0.934028	0.913412	0.920962	0.930556	0.925734	0.916667	0.916667	0.916666		0.6	1	0.75	0.765333	0.996528	0.865761	0.817919	0.982639	0.892744	0.862385	0.979167	0.917073	0.90228	0.961806	0.931092	0.913044	0.947917	0.930153	0.933099	0.920139	0.926573	0.938628	0.902778	0.920354	0.948529	0.895833	0.921428	0.968872	0.864583	0.913761	0.97166	0.833333	0.897196	0.974895	0.809028	0.88425	0.981982	0.756944	0.854901
5oka	0.88391	0.955947	0.918518	0.910417	0.962555	0.93576	0.877729	0.885463	0.881579		0.621918	1	0.766891	0.701863	0.995595	0.823315	0.761824	0.993392	0.862332	0.811252	0.984581	0.889552	0.847909	0.982379	0.910204	0.877756	0.964758	0.919202	0.909474	0.951542	0.930032	0.925439	0.929515	0.927472	0.932432	0.911894	0.922048	0.944056	0.89207	0.917327	0.956098	0.863436	0.907407	0.971429	0.823789	0.891537	0.985994	0.77533	0.868064
5yti	0.871609	0.912879	0.891766	0	0	0	0	0	0		0.300592	0.962121	0.45807	0.346667	0.935606	0.505888	0.37648	0.903409	0.531476	0.397007	0.854167	0.542067	0.403086	0.791667	0.534185	0.403974	0.693182	0.51046	0.390438	0.556818	0.459016	0.299814	0.304924	0.302347	0.00326797	0.00189394	0.00239762	0	0	0	0	0	0	0	0	0	0	0	0
3wx4	0.842444	0.945848	0.891156	0.890785	0.942238	0.915789	0.522436	0.588448	0.55348		0.426357	0.99278	0.596529	0.548583	0.978339	0.702983	0.617511	0.967509	0.753867	0.697368	0.956679	0.806697	0.774193	0.953069	0.854368	0.80625	0.931408	0.864321	0.838926	0.902527	0.869565	0.908046	0.855596	0.88104	0.930612	0.823105	0.873563	0.945455	0.750903	0.837022	0.978022	0.642599	0.775599	0.974359	0.548736	0.702078	0.967213	0.425993	0.591478
4wpy	0.8881	0.954198	0.919963	0.964427	0.931298	0.947572	0.924272	0.908397	0.916265		0.628779	0.992366	0.7698	0.770833	0.98855	0.86622	0.847541	0.986641	0.911816	0.88296	0.979008	0.928506	0.907143	0.969466	0.937269	0.93271	0.95229	0.942398	0.960396	0.925573	0.942662	0.973306	0.90458	0.937685	0.984305	0.837786	0.905154	0.985782	0.793893	0.879492	0.98995	0.751908	0.854663	0.989305	0.706107	0.824053	0.988304	0.645038	0.7806
5ynx	0.822157	0.87037	0.845577	0.843972	0.734568	0.785478	0.165899	0.111111	0.133086		0.468054	0.972222	0.631895	0.528596	0.941358	0.677025	0.585513	0.898148	0.708891	0.637231	0.824074	0.718708	0.725373	0.75	0.73748	0.833333	0.694444	0.757575	0.851406	0.654321	0.739965	0.878788	0.626543	0.731531	0.921951	0.583333	0.714555	0.945355	0.533951	0.682445	0.944444	0.419753	0.581196	0.942857	0.305556	0.461538	0.946667	0.219136	0.355889
5lxe	0.927973	0.91874	0.923333	0.95126	0.93864	0.944908	0.964765	0.953565	0.959132		0.702607	0.983416	0.819626	0.787717	0.978441	0.872781	0.849494	0.973466	0.907264	0.883861	0.971808	0.92575	0.9264	0.960199	0.942996	0.945455	0.94859	0.947019	0.950596	0.925373	0.937815	0.959578	0.905473	0.93174	0.974592	0.890547	0.930675	0.983019	0.864013	0.919682	0.988166	0.830846	0.902702	0.989754	0.800995	0.885426	0.99345	0.754561	0.857681
3if4	0.534829	0.7691	0.630919	0.86872	0.910017	0.888888	0.921405	0.935484	0.92839		0.344464	0.998302	0.512195	0.46063	0.993209	0.62937	0.554183	0.989813	0.710542	0.673302	0.976231	0.79695	0.793007	0.962649	0.869631	0.905383	0.942275	0.92346	0.945133	0.906621	0.925476	0.975285	0.870968	0.920179	0.977366	0.806452	0.88372	0.988558	0.733447	0.842105	0.992147	0.643463	0.780638	0.993651	0.531409	0.692477	0.992095	0.426146	0.596199
4ij5	0.896667	0.94386	0.919658	0.942177	0.97193	0.956822	0.901961	0.968421	0.93401		0.516304	1	0.681003	0.622807	0.996491	0.766531	0.737662	0.996491	0.847761	0.825581	0.996491	0.90302	0.867284	0.985965	0.922824	0.89644	0.97193	0.932659	0.951389	0.961403	0.956369	0.981273	0.919298	0.949275	1	0.880702	0.936567	1	0.863158	0.926553	1	0.817544	0.899613	1	0.74386	0.853118	1	0.680702	0.81002
3t2l	0.873494	0.941558	0.90625	0.911205	0.9329	0.921925	0.906582	0.924242	0.915327		0.523216	1	0.686989	0.647472	0.997835	0.785349	0.73752	0.991342	0.845798	0.796848	0.984849	0.880929	0.8659	0.978355	0.918699	0.910931	0.974026	0.941422	0.923241	0.937229	0.930182	0.939189	0.902597	0.920529	0.955083	0.874459	0.912994	0.972222	0.833333	0.897435	0.978723	0.796537	0.878281	0.982507	0.729437	0.837267	0.984127	0.670996	0.79794
5mlt	0	0	0	0	0	0	0	0	0		0.023865	0.0214323	0.0225828	0.00421941	0.00209096	0.00279578	0.00292398	0.00104548	0.00153985	0	0	0	0	0	0	0	0	0	0	0	0	0	0	0	0	0	0	0	0	0	0	0	0	0	0	0	0	0	0
5tfp	0.664894	0.714286	0.688705	0.681698	0.734286	0.707015	0.671053	0.728571	0.69863		0.435964	0.962857	0.600178	0.505691	0.888571	0.644559	0.567829	0.837143	0.676674	0.622768	0.797143	0.699248	0.659314	0.768571	0.709762	0.678191	0.728571	0.702479	0.701705	0.705714	0.703703	0.722054	0.682857	0.701908	0.737013	0.648571	0.689969	0.755245	0.617143	0.679245	0.811245	0.577143	0.674457	0.850746	0.488571	0.620689	0.904192	0.431429	0.584139
4p5w	0.428686	0.861514	0.572498	0.903595	0.890499	0.896999	0.894583	0.983897	0.937116		0.346154	1	0.514285	0.411804	1	0.583372	0.471713	0.993559	0.639709	0.582146	0.987117	0.732377	0.808625	0.966184	0.88041	0.908243	0.940419	0.92405	0.928571	0.900161	0.914145	0.946429	0.853462	0.897544	0.963178	0.800322	0.87423	0.977131	0.756844	0.852994	0.977827	0.710145	0.822761	0.990315	0.658615	0.791102	0.99162	0.571659	0.725229
5vlg	0.919668	0.902174	0.910836	0.907216	0.956522	0.931216	0.893333	0.910326	0.901749		0.566154	1	0.722986	0.703633	1	0.826038	0.777542	0.997283	0.873809	0.821918	0.978261	0.8933	0.87561	0.975544	0.922879	0.904145	0.94837	0.925729	0.938547	0.913044	0.925619	0.966767	0.869565	0.915593	0.987055	0.828804	0.901034	0.993151	0.788044	0.878787	0.992424	0.711956	0.829113	1	0.657609	0.793442	1	0.627717	0.771285
3hs3	0.837423	0.78	0.807692	0.855114	0.86	0.857549	0.836257	0.817143	0.826589		0.531587	0.985714	0.69069	0.656805	0.951429	0.777129	0.746032	0.94	0.831858	0.799505	0.922857	0.856764	0.818182	0.9	0.857142	0.829201	0.86	0.844319	0.857567	0.825714	0.841339	0.892857	0.785714	0.835866	0.890785	0.745714	0.811819	0.916667	0.722857	0.808306	0.918919	0.68	0.781609	0.930041	0.645714	0.762226	0.942857	0.565714	0.707143
4o5a	0.745146	0.933131	0.828609	0.723039	0.896656	0.800542	0.29742	0.595745	0.396761		0.301115	0.984802	0.46121	0.350389	0.957447	0.513029	0.386816	0.945289	0.548985	0.435028	0.93617	0.594021	0.509306	0.914894	0.654347	0.676471	0.908815	0.775616	0.736709	0.884498	0.803867	0.764706	0.829787	0.795918	0.772037	0.772037	0.772036	0.777027	0.699088	0.736	0.793651	0.607903	0.688468	0.820628	0.556231	0.663043	0.816327	0.486322	0.609523
1vio	0	0	0	0.00641026	0.00657895	0.00649301	0	0	0		0.0286375	0.325658	0.0526454	0.0233564	0.0888158	0.036986	0.0136986	0.0296053	0.0187301	0.00622407	0.00986842	0.00763311	0.00496278	0.00657895	0.00565722	0.00549451	0.00657895	0.00598753	0.00309598	0.00328947	0.00318929	0	0	0	0	0	0	0	0	0	0	0	0	0	0	0	0	0	0
5ykx	0.909408	0.80805	0.855737	0.872024	0.907121	0.889226	0.877907	0.934984	0.905547		0.533884	1	0.69612	0.687366	0.993808	0.812658	0.762712	0.975232	0.855978	0.832	0.965944	0.893982	0.858757	0.941176	0.898079	0.91411	0.922601	0.918335	0.940594	0.882353	0.910543	0.951389	0.848297	0.89689	0.959259	0.801858	0.873524	0.972332	0.76161	0.854166	0.977679	0.678019	0.800731	0.985294	0.622291	0.762808	0.982955	0.535604	0.693386
3boq	0.817376	0.873106	0.844322	0.879079	0.867424	0.873212	0.844086	0.892045	0.867403		0.541754	0.982955	0.698519	0.647428	0.977273	0.778868	0.721358	0.965909	0.82591	0.780564	0.943182	0.854202	0.828231	0.922349	0.872759	0.845196	0.899621	0.871559	0.868668	0.876894	0.872761	0.904277	0.840909	0.871442	0.937093	0.818182	0.873609	0.95814	0.780303	0.860125	0.974227	0.715909	0.825327	0.98	0.649621	0.781321	0.983713	0.57197	0.723353
5ote	0.911337	0.875698	0.893162	0.947522	0.907821	0.927246	0.946541	0.840782	0.890532		0.593828	0.994413	0.743603	0.727366	0.98743	0.837677	0.812354	0.973464	0.885641	0.856258	0.965084	0.907419	0.894737	0.949721	0.921409	0.937063	0.935754	0.936408	0.958333	0.899441	0.927953	0.969937	0.856145	0.909495	0.986487	0.815643	0.892966	0.989247	0.77095	0.866562	0.991968	0.689944	0.813838	0.991131	0.624302	0.766066	0.992519	0.555866	0.712623
4rk4	0.822222	0.871728	0.846251	0.871122	0.955497	0.91136	0.882494	0.963351	0.921151		0.535014	1	0.69708	0.651877	1	0.789256	0.730402	1	0.844198	0.785124	0.994764	0.877598	0.814255	0.986911	0.892307	0.850575	0.968586	0.905752	0.884804	0.945026	0.913924	0.907216	0.921466	0.914285	0.929972	0.86911	0.898511	0.957447	0.824607	0.886075	0.970779	0.782723	0.866666	0.989247	0.722513	0.835098	0.996124	0.672775	0.803125
3lqn	0.793939	0.891156	0.839743	0.846154	0.935374	0.888529	0.809816	0.897959	0.851612		0.457944	1	0.628205	0.575342	1	0.730434	0.662896	0.996599	0.796195	0.7225	0.982993	0.832853	0.769022	0.962585	0.854984	0.818991	0.938776	0.874801	0.848101	0.911565	0.878688	0.886207	0.87415	0.880137	0.942966	0.843537	0.890484	0.963563	0.809524	0.879852	0.986957	0.772109	0.866412	0.990431	0.704082	0.823061	1	0.629252	0.772442
4q52	0.814886	0.827519	0.821153	0.854291	0.829457	0.841691	0.785844	0.839147	0.811621		0.532397	0.955426	0.683772	0.647292	0.949612	0.769835	0.707899	0.920543	0.800337	0.740032	0.899225	0.811898	0.758446	0.870155	0.810469	0.791071	0.858527	0.823419	0.819923	0.829457	0.824662	0.858896	0.813953	0.83582	0.885033	0.790698	0.835209	0.917647	0.755814	0.828905	0.946835	0.724806	0.821075	0.964384	0.682171	0.799091	0.970149	0.629845	0.763807
2d8d	0.928952	0.942342	0.935599	0.952468	0.938739	0.945553	0.906934	0.895495	0.901178		0.735099	1	0.847328	0.805233	0.998198	0.891391	0.849462	0.996396	0.917081	0.887255	0.978378	0.930591	0.905085	0.962162	0.932751	0.931095	0.94955	0.940231	0.944853	0.926126	0.935395	0.96374	0.90991	0.936052	0.973684	0.866667	0.917063	0.976842	0.836036	0.90097	0.977679	0.789189	0.873379	0.988124	0.74955	0.852459	0.992386	0.704504	0.824025
3jv4	0.942857	0.851613	0.894915	0.921053	0.903226	0.912052	0.93007	0.858065	0.892617		0.672489	0.993548	0.802083	0.782383	0.974194	0.867816	0.863905	0.941936	0.901234	0.910256	0.916129	0.913183	0.913907	0.890323	0.90196	0.931973	0.883871	0.907284	0.950355	0.864516	0.905405	0.949275	0.845161	0.894197	0.969231	0.812903	0.88421	0.968	0.780645	0.864285	0.97479	0.748387	0.846715	0.991071	0.716129	0.83146	0.990826	0.696774	0.818181
5l0w	0.898367	0.914972	0.906593	0.903592	0.883549	0.893458	0.891798	0.944547	0.917414		0.570675	1	0.726662	0.69509	0.994455	0.81825	0.795252	0.990758	0.882304	0.837539	0.981516	0.903829	0.857143	0.96488	0.907826	0.896672	0.946396	0.920863	0.927374	0.920518	0.923933	0.94685	0.889094	0.917064	0.964361	0.850277	0.903732	0.977528	0.804067	0.882352	0.985577	0.757856	0.856844	0.997368	0.700555	0.823018	1	0.643253	0.782902
7mc6	0.963526	0.967939	0.965727	0.98151	0.972519	0.976993	0.967939	0.967939	0.967939		0.67042	1	0.802696	0.788902	0.998473	0.881401	0.849351	0.998473	0.917894	0.9043	0.99542	0.947674	0.936416	0.989313	0.962138	0.965414	0.980153	0.972727	0.982946	0.967939	0.975384	0.9888	0.943511	0.965624	0.995	0.91145	0.951394	0.994792	0.874809	0.93095	0.998162	0.829008	0.905754	0.998031	0.774046	0.871883	1	0.70687	0.828264
5g1x	0	0	0	0	0	0	0.0194175	0.00913242	0.0124219		0.0101892	0.0319635	0.0154522	0.00401606	0.00913242	0.00557838	0	0	0	0	0	0	0	0	0	0	0	0	0	0	0	0	0	0	0	0	0	0	0	0	0	0	0	0	0	0	0	0	0
7bjv	0.920266	0.911184	0.915702	0.9375	0.9375	0.9375	0.916388	0.901316	0.908789		0.566355	0.996711	0.722288	0.673378	0.990132	0.801597	0.765464	0.976974	0.858381	0.827684	0.963816	0.890577	0.867868	0.950658	0.907378	0.913738	0.940789	0.927066	0.933993	0.930921	0.932454	0.948805	0.914474	0.931323	0.954064	0.888158	0.919931	0.966667	0.858553	0.909407	0.98008	0.809211	0.886486	0.987013	0.75	0.852336	1	0.710526	0.830769
3tcx	0.818182	0.90566	0.859701	0.882716	0.899371	0.890965	0.857143	0.90566	0.880733		0.496875	1	0.663883	0.60687	1	0.755344	0.6875	0.968553	0.804177	0.767677	0.955975	0.85154	0.797872	0.943396	0.864553	0.830508	0.924528	0.874999	0.857988	0.91195	0.884146	0.865031	0.886792	0.875776	0.911565	0.842767	0.875816	0.955224	0.805031	0.87372	0.984	0.773585	0.866197	1	0.72956	0.843636	1	0.698113	0.822222
6jck	0.808917	0.84106	0.824675	0.785714	0.874172	0.827586	0.805755	0.741722	0.772413		0.426136	0.993378	0.596421	0.551852	0.986755	0.707838	0.648649	0.953642	0.772117	0.726804	0.933775	0.817391	0.769663	0.907285	0.832826	0.807229	0.887417	0.845425	0.83871	0.860927	0.849673	0.867133	0.821192	0.843537	0.889764	0.748344	0.812949	0.903509	0.682119	0.777358	0.92	0.609271	0.733067	0.977528	0.576159	0.725	0.974026	0.496689	0.657894
3i08	0.942743	0.952894	0.947791	0.958735	0.938089	0.948299	0.935441	0.955585	0.945406		0.697084	0.997308	0.820597	0.789305	0.99327	0.879618	0.850867	0.990579	0.915422	0.888753	0.978466	0.931454	0.913815	0.97039	0.941253	0.934469	0.959623	0.946879	0.957995	0.951548	0.95476	0.974612	0.930014	0.95179	0.981132	0.909825	0.944134	0.989521	0.889637	0.936924	0.992212	0.857335	0.919855	0.998371	0.825034	0.903463	1	0.771198	0.87082
5hkq	0.901345	0.899329	0.900335	0.904545	0.89038	0.897407	0.921348	0.917226	0.919282		0.582129	0.991051	0.733443	0.694268	0.975391	0.811162	0.773788	0.964206	0.858565	0.823985	0.95302	0.883817	0.862986	0.944072	0.901709	0.88961	0.919463	0.90429	0.921478	0.892617	0.906818	0.945946	0.861298	0.901639	0.961039	0.82774	0.889423	0.969101	0.771812	0.859277	0.981013	0.693512	0.812581	0.985915	0.626398	0.766073	0.996078	0.568233	0.723646
6jfv	0.879612	0.932099	0.905095	0.895463	0.934156	0.9144	0.860421	0.925926	0.891972		0.627097	1	0.770816	0.718935	1	0.836488	0.762282	0.989712	0.861235	0.80678	0.979424	0.884758	0.841355	0.971193	0.901623	0.860335	0.950617	0.903225	0.877159	0.940329	0.907646	0.902637	0.915638	0.90909	0.927966	0.901235	0.914404	0.938462	0.878601	0.907545	0.950935	0.837449	0.89059	0.961832	0.777778	0.860068	0.978022	0.73251	0.837647
6gr9	0.875722	0.848739	0.86202	0.878187	0.868347	0.873239	0.885542	0.823529	0.85341		0.512121	0.946779	0.6647	0.649706	0.929972	0.764976	0.726058	0.913165	0.808933	0.780488	0.896359	0.834419	0.838275	0.871148	0.854395	0.883382	0.848739	0.865714	0.914634	0.840336	0.875912	0.945338	0.823529	0.880239	0.972028	0.778712	0.864696	0.977778	0.739496	0.842105	0.996078	0.711485	0.830065	0.995595	0.633053	0.773972	1	0.568627	0.725
7jxu	0	0	0	0.810484	0.773077	0.791338	0	0	0		0.0642893	0.984615	0.120698	0.102923	0.961538	0.185943	0.143716	0.919231	0.24857	0.189799	0.873077	0.311813	0.245109	0.819231	0.377325	0.309735	0.807692	0.447761	0.373162	0.780769	0.504975	0.428571	0.75	0.545454	0.480916	0.726923	0.578866	0.518518	0.7	0.595744	0.572368	0.669231	0.617021	0.665339	0.642308	0.65362	0.727273	0.584615	0.648187
4hxi	0.886179	0.844961	0.865079	0.877953	0.864341	0.871093	0.867704	0.864341	0.866019		0.596659	0.968992	0.738552	0.70977	0.957364	0.815181	0.769968	0.934109	0.844133	0.802048	0.910853	0.852994	0.825	0.895349	0.858736	0.842697	0.872093	0.857142	0.880952	0.860465	0.870588	0.907563	0.837209	0.870967	0.923767	0.79845	0.856548	0.951923	0.767442	0.849785	0.984375	0.732558	0.84	1	0.689922	0.816513	1	0.608527	0.756626
6m33	0.833689	0.876682	0.854644	0.837953	0.881166	0.859016	0.815	0.730942	0.770685		0.5311	0.995516	0.692667	0.643491	0.975336	0.775401	0.704507	0.946188	0.807655	0.757299	0.930493	0.83501	0.799213	0.910314	0.851152	0.831915	0.876682	0.853711	0.865169	0.863229	0.864197	0.889952	0.834081	0.861111	0.902256	0.807175	0.852071	0.914439	0.766816	0.834146	0.944606	0.726457	0.821292	0.958763	0.62556	0.757123	0.965649	0.567265	0.714689
7e53	0.0693642	0.0666667	0.0679882	0.0909091	0.0555556	0.068965	0.135294	0.127778	0.131428		0.108411	0.322222	0.162237	0.121951	0.277778	0.169491	0.132132	0.244444	0.171539	0.122867	0.2	0.152219	0.11157	0.15	0.127962	0.116505	0.133333	0.124352	0.111111	0.105556	0.108262	0.104895	0.0833333	0.0928788	0.0909091	0.0611111	0.0730892	0.10101	0.0555556	0.0716841	0.112676	0.0444444	0.0637446	0.107143	0.0333333	0.0508471	0.0967742	0.0166667	0.0284358
4u7p	0.819383	0.920792	0.867132	0.848214	0.940594	0.892018	0.817797	0.955445	0.881278		0.457014	1	0.627329	0.585507	1	0.738574	0.675585	1	0.806387	0.728261	0.99505	0.841004	0.767717	0.965346	0.855263	0.819743	0.945545	0.87816	0.848889	0.945545	0.894613	0.874419	0.930693	0.901678	0.892683	0.905941	0.899262	0.927083	0.881188	0.903553	0.932961	0.826733	0.87664	0.955696	0.747525	0.838888	0.973333	0.722772	0.829545
5e3e	0.888489	0.957364	0.921641	0.930769	0.937984	0.934362	0.913044	0.976744	0.94382		0.578475	1	0.732954	0.669271	0.996124	0.800623	0.733524	0.992248	0.843492	0.817308	0.988372	0.894736	0.866894	0.984496	0.92196	0.893238	0.972868	0.931354	0.935361	0.953488	0.944337	0.949219	0.94186	0.945525	0.951613	0.914729	0.932806	0.962185	0.887597	0.923387	0.96861	0.837209	0.898128	0.985148	0.771318	0.865217	0.994444	0.693798	0.817351
6p7s	0.701258	0.568878	0.628169	0.868217	0.857143	0.862644	0.72327	0.586735	0.647887		0.448478	0.977041	0.614767	0.584375	0.954082	0.724806	0.661818	0.928571	0.772823	0.710526	0.895408	0.792325	0.735892	0.831633	0.780838	0.766332	0.778061	0.772151	0.804035	0.711735	0.755074	0.835526	0.647959	0.729885	0.862963	0.594388	0.703927	0.883817	0.543367	0.672985	0.920188	0.5	0.647934	0.945946	0.446429	0.606585	0.968153	0.387755	0.553734
5z1g	0.910569	0.938547	0.924346	0.915989	0.944134	0.929848	0.923182	0.939944	0.931487		0.631206	0.994413	0.772234	0.744995	0.98743	0.849249	0.808046	0.981844	0.886506	0.850547	0.977654	0.909681	0.889318	0.965084	0.925653	0.913218	0.955307	0.933788	0.93361	0.942737	0.938151	0.946023	0.930168	0.938028	0.962853	0.905028	0.933045	0.976415	0.867318	0.918639	0.988255	0.822626	0.897865	0.998172	0.76257	0.864608	1	0.688547	0.81555
5nrm	0.956938	0.956938	0.956937	0.962264	0.976077	0.969121	0.951691	0.942584	0.947115		0.701342	1	0.824457	0.776952	1	0.874476	0.853061	1	0.920704	0.893162	1	0.943566	0.919643	0.985646	0.951501	0.957746	0.976077	0.966824	0.966667	0.971292	0.968973	0.97549	0.952153	0.96368	0.9801	0.942584	0.960975	0.989583	0.909091	0.94763	0.989362	0.889952	0.937027	0.99435	0.842105	0.911917	1	0.799043	0.888297
6b4h	0.779614	0.857576	0.816738	0.817647	0.842424	0.82985	0.78453	0.860606	0.820809		0.47	0.99697	0.638835	0.583636	0.972727	0.729545	0.652174	0.954545	0.774907	0.714286	0.939394	0.811518	0.74938	0.915152	0.82401	0.777778	0.890909	0.830508	0.797784	0.872727	0.833574	0.829412	0.854545	0.841791	0.861736	0.812121	0.836193	0.890785	0.790909	0.837881	0.912088	0.754545	0.82587	0.935223	0.7	0.800693	0.941441	0.633333	0.757246
7rbs	0.755556	0.819277	0.786127	0.547368	0.46988	0.505672	0.760331	0.831325	0.794244		0.411376	0.936747	0.571691	0.493421	0.903614	0.638297	0.563462	0.88253	0.687793	0.637778	0.864458	0.734015	0.712794	0.822289	0.763636	0.780415	0.792169	0.786248	0.832776	0.75	0.789223	0.895753	0.698795	0.78511	0.943396	0.60241	0.735294	0.982249	0.5	0.662674	0.993333	0.448795	0.618257	1	0.406627	0.578158	1	0.358434	0.527716
7k8q	0.854331	0.868	0.861111	0.820611	0.86	0.839843	0.788151	0.878	0.830652		0.49895	0.95	0.654269	0.600765	0.942	0.733644	0.677233	0.94	0.787269	0.740446	0.93	0.824468	0.778157	0.912	0.839779	0.814414	0.904	0.856872	0.85249	0.89	0.870841	0.887526	0.868	0.877654	0.9	0.828	0.8625	0.922902	0.814	0.865037	0.936585	0.768	0.843956	0.944444	0.714	0.813211	0.95509	0.638	0.764988
6oty	0.908257	0.942857	0.925233	0.943396	0.952381	0.947867	0.910314	0.966667	0.937644		0.398482	1	0.569878	0.555556	1	0.714285	0.690789	1	0.81712	0.776952	0.995238	0.872651	0.845529	0.990476	0.91228	0.899563	0.980952	0.938496	0.931507	0.971429	0.951048	0.947368	0.942857	0.945107	0.959391	0.9	0.928746	0.977778	0.838095	0.902564	1	0.771429	0.870967	1	0.704762	0.826815	1	0.62381	0.768328
6e3u	0.845339	0.830385	0.837795	0.847529	0.83871	0.843096	0.821643	0.853278	0.837161		0.537849	0.983351	0.695364	0.652235	0.971904	0.78061	0.722439	0.961498	0.825	0.774443	0.939646	0.849083	0.805171	0.907388	0.853228	0.844534	0.876171	0.860061	0.873239	0.83871	0.855626	0.897912	0.805411	0.849149	0.920299	0.768991	0.837868	0.94528	0.719043	0.816784	0.96875	0.677419	0.797305	0.979967	0.610822	0.752564	0.986193	0.520291	0.681199
5vgb	0.877863	0.877863	0.877862	0.937984	0.923664	0.930769	0.920152	0.923664	0.921904		0.594104	1	0.745376	0.690667	0.98855	0.813186	0.773414	0.977099	0.863406	0.843854	0.969466	0.902309	0.892473	0.950382	0.920517	0.914815	0.942748	0.928571	0.938697	0.935114	0.936902	0.951613	0.900763	0.92549	0.957265	0.854962	0.903225	0.96789	0.805343	0.879166	0.990291	0.778626	0.871794	0.989691	0.732824	0.842105	0.988571	0.660305	0.791762
6k6b	0.884849	0.884849	0.884848	0.904459	0.860606	0.881987	0.839286	0.854545	0.846846		0.546667	0.993939	0.705376	0.663866	0.957576	0.784119	0.733333	0.933333	0.821333	0.778351	0.915152	0.841225	0.824176	0.909091	0.864553	0.850575	0.89697	0.873156	0.872727	0.872727	0.872727	0.904459	0.860606	0.881987	0.932432	0.836364	0.881789	0.971631	0.830303	0.895424	0.977941	0.806061	0.88372	0.992248	0.775758	0.870748	0.991803	0.733333	0.843205
6k69	0.291429	0.303571	0.297376	0.5	0.404762	0.447368	0.236111	0.202381	0.217948		0.226962	0.791667	0.352785	0.295393	0.64881	0.405959	0.322259	0.577381	0.413646	0.337165	0.52381	0.410256	0.350211	0.494048	0.409876	0.373786	0.458333	0.411764	0.416185	0.428571	0.422287	0.504	0.375	0.430034	0.643678	0.333333	0.439215	0.684211	0.232143	0.346666	0.684211	0.154762	0.252427	0.709677	0.130952	0.221105	0.666667	0.107143	0.184615
6gp1	0.92721	0.957066	0.941901	0.912969	0.957066	0.934497	0.901173	0.962433	0.930795		0.60827	1	0.756427	0.722222	1	0.838709	0.806358	0.998211	0.892086	0.847561	0.994633	0.915226	0.881789	0.987478	0.931645	0.916248	0.978533	0.946366	0.934028	0.962433	0.948017	0.956835	0.951699	0.95426	0.975518	0.926655	0.950458	0.982353	0.896243	0.937324	0.985417	0.846154	0.91049	0.993333	0.799642	0.886025	0.992736	0.733453	0.843621
5nuh	0.928571	0.733871	0.819819	0.740458	0.782258	0.760784	0.872727	0.774193	0.820512		0.558685	0.959677	0.706231	0.643243	0.959677	0.770226	0.694118	0.951613	0.802721	0.761589	0.927419	0.836363	0.824427	0.870968	0.847058	0.895652	0.830645	0.861924	0.907407	0.790323	0.844827	0.920792	0.75	0.826666	0.938144	0.733871	0.823529	0.94186	0.653226	0.771428	0.963415	0.637097	0.76699	0.986842	0.604839	0.75	1	0.516129	0.680851
6fqa	0.872861	0.813212	0.841981	0.868735	0.829157	0.848484	0.891753	0.788155	0.836759		0.560686	0.968109	0.710108	0.682848	0.961276	0.798486	0.760589	0.940774	0.84114	0.816327	0.911162	0.861141	0.864745	0.888383	0.876404	0.884615	0.838269	0.860818	0.907455	0.8041	0.852657	0.921569	0.749431	0.826633	0.954128	0.710706	0.814621	0.973154	0.660592	0.786974	0.981413	0.601367	0.745762	0.991561	0.535308	0.695266	0.995215	0.473804	0.641975
3i4r	0.879195	0.919298	0.898799	0.864687	0.919298	0.891156	0.718919	0.933333	0.812213		0.410104	0.968421	0.5762	0.521822	0.964912	0.677339	0.604857	0.961403	0.742547	0.686717	0.961403	0.801169	0.754875	0.950877	0.841614	0.827692	0.94386	0.881967	0.868421	0.926316	0.896434	0.9	0.91579	0.907826	0.917266	0.894737	0.905861	0.92803	0.859649	0.892531	0.940945	0.838596	0.886827	0.950617	0.810526	0.875	0.981308	0.736842	0.841683
6ikk	0.868035	0.732673	0.79463	0.797403	0.759901	0.7782	0.787097	0.60396	0.683473		0.509186	0.960396	0.665523	0.609797	0.893564	0.724899	0.704225	0.866337	0.776914	0.762443	0.834158	0.79669	0.822622	0.792079	0.807061	0.868571	0.752475	0.806366	0.887147	0.700495	0.782849	0.90301	0.668317	0.768136	0.922509	0.618812	0.74074	0.95102	0.576733	0.718027	0.971429	0.50495	0.664495	0.978723	0.455446	0.621621	0.980892	0.381188	0.549019
7cn7	0.893204	0.938776	0.915422	0.92459	0.959184	0.941569	0.88254	0.945578	0.912972		0.57451	0.996599	0.728855	0.688679	0.993197	0.81337	0.764398	0.993197	0.863905	0.815864	0.979592	0.890262	0.869301	0.972789	0.918138	0.894904	0.955782	0.924342	0.911184	0.942177	0.926421	0.931741	0.928571	0.930153	0.956835	0.904762	0.930069	0.966418	0.880952	0.921708	0.97561	0.816327	0.888888	0.986607	0.751701	0.853281	0.995	0.676871	0.805668
5mfd	0.579268	0.766129	0.659722	0.30625	0.395161	0.34507	0.117808	0.173387	0.140293		0.223684	0.891129	0.357605	0.253027	0.842742	0.389199	0.273728	0.802419	0.408205	0.301184	0.717742	0.424314	0.368545	0.633065	0.465875	0.565957	0.53629	0.550724	0.657303	0.471774	0.549295	0.660131	0.407258	0.50374	0.677419	0.33871	0.451612	0.686869	0.274194	0.39193	0.77027	0.229839	0.354037	0.809524	0.137097	0.234483	0.888889	0.0967742	0.174545
3soh	0.80531	0.938144	0.866666	0.809091	0.917526	0.859903	0.79386	0.93299	0.857819		0.518817	0.994845	0.681978	0.611465	0.989691	0.755905	0.678571	0.979381	0.801687	0.723077	0.969072	0.828193	0.769874	0.948454	0.849884	0.776371	0.948454	0.853828	0.824324	0.943299	0.879807	0.839623	0.917526	0.876847	0.849515	0.902062	0.875	0.884817	0.871134	0.877922	0.920455	0.835052	0.875675	0.933333	0.793814	0.857938	0.932886	0.716495	0.810495
7jtr	0	0	0	0.912195	0.886256	0.899038	0.180328	0.104265	0.132132		0.205331	0.985782	0.339869	0.302222	0.966825	0.460496	0.394	0.933649	0.554149	0.552632	0.895735	0.683544	0.658451	0.886256	0.755555	0.715447	0.834123	0.77024	0.753623	0.739336	0.746411	0.788462	0.582938	0.670299	0.849057	0.42654	0.567823	0.938462	0.2891	0.442029	0.918919	0.161137	0.274193	0.962963	0.123223	0.218487	1	0.109005	0.196581
6z20	0.300546	0.34375	0.320699	0.164706	0.175	0.169696	0	0	0		0.0795107	0.975	0.147031	0.126087	0.90625	0.221374	0.157182	0.725	0.258352	0.131931	0.43125	0.202049	0.10628	0.275	0.15331	0.0966851	0.21875	0.134099	0.0936556	0.19375	0.126272	0.0929487	0.18125	0.122881	0.101754	0.18125	0.130337	0.111111	0.175	0.135922	0.126697	0.175	0.146981	0.15	0.16875	0.158823	0.184397	0.1625	0.172757
6wh1	0.894737	0.922481	0.908397	0.9	0.906977	0.903474	0.846715	0.899225	0.87218		0.520161	1	0.68435	0.648241	1	0.786585	0.72067	1	0.837662	0.803798	0.984496	0.885017	0.832215	0.96124	0.892086	0.866197	0.953488	0.907749	0.88806	0.922481	0.904942	0.919355	0.883721	0.901185	0.955752	0.837209	0.892562	0.971698	0.79845	0.876595	1	0.744186	0.853333	1	0.682171	0.811059	1	0.589147	0.741463
6fv0	0.902041	0.920833	0.91134	0.914286	0.933333	0.923711	0.9	0.9	0.899999		0.43956	1	0.610687	0.598997	0.995833	0.748043	0.71131	0.995833	0.829861	0.777778	0.991667	0.871794	0.847273	0.970833	0.904854	0.880309	0.95	0.913827	0.91129	0.941667	0.926229	0.93617	0.916667	0.926315	0.940639	0.858333	0.897603	0.956522	0.825	0.885906	0.958549	0.770833	0.854503	0.983146	0.729167	0.83732	1	0.620833	0.766066
5w59	0.768025	0.733533	0.750382	0.81982	0.817365	0.81859	0.889535	0.916168	0.902654		0.5	0.988024	0.663983	0.607011	0.98503	0.751141	0.693617	0.976048	0.810945	0.755924	0.95509	0.843915	0.806202	0.934132	0.865464	0.840782	0.901198	0.869942	0.875371	0.883234	0.879284	0.897106	0.835329	0.865116	0.925795	0.784431	0.84927	0.941406	0.721557	0.816949	0.94958	0.676647	0.790209	0.971698	0.616766	0.754578	0.988764	0.526946	0.6875
6pfv	0.872549	0.89899	0.885572	0.878049	0.909091	0.8933	0.815972	0.791246	0.803418		0.495413	1	0.662576	0.619895	0.996633	0.764364	0.706876	0.986532	0.823612	0.774193	0.969697	0.860986	0.831595	0.939394	0.882213	0.860539	0.914141	0.88653	0.881072	0.885522	0.883291	0.90942	0.845118	0.87609	0.930097	0.806397	0.863841	0.962882	0.742424	0.838403	0.978155	0.678451	0.801192	0.98615	0.599327	0.745549	0.993548	0.518518	0.681416
1m10	0.861487	0.847176	0.854271	0.858586	0.847176	0.852842	0.865052	0.830565	0.847457		0.456621	0.996678	0.626304	0.626834	0.993355	0.768637	0.719512	0.980066	0.829817	0.780822	0.946844	0.855855	0.81571	0.89701	0.85443	0.854305	0.857143	0.855721	0.898551	0.82392	0.859618	0.926357	0.79402	0.855098	0.945833	0.754153	0.839186	0.971564	0.681063	0.800781	0.989189	0.607973	0.753086	1	0.538206	0.699784	1	0.438538	0.609699
6r0l	0.880282	0.899281	0.889679	0.896869	0.875899	0.88626	0.866551	0.899281	0.882612		0.669975	0.971223	0.792951	0.74234	0.958633	0.836734	0.795764	0.946043	0.86442	0.823529	0.931655	0.874261	0.840984	0.922662	0.879931	0.863946	0.913669	0.888111	0.881625	0.897482	0.889483	0.893502	0.890288	0.891891	0.90538	0.877698	0.891324	0.918447	0.850719	0.883286	0.932653	0.821942	0.873804	0.944444	0.794964	0.863281	0.959368	0.764389	0.85085
6xa9	0.880658	0.963964	0.92043	0.886555	0.95045	0.917391	0.866109	0.932432	0.898047		0.426104	1	0.597577	0.566327	1	0.723127	0.656805	1	0.792857	0.73913	0.995495	0.848368	0.808118	0.986487	0.888438	0.845238	0.95946	0.898734	0.892704	0.936937	0.914285	0.939815	0.914414	0.92694	0.949749	0.851351	0.897862	0.972678	0.801802	0.879012	0.988372	0.765766	0.862944	0.993671	0.707207	0.826315	0.993151	0.653153	0.788043
6n50	0	0	0	0	0	0	0	0	0		0.000176367	0.00492611	0.000340475	0	0	0	0	0	0	0	0	0	0	0	0	0	0	0	0	0	0	0	0	0	0	0	0	0	0	0	0	0	0	0	0	0	0	0	0
5xn6	0.902913	0.867537	0.884871	0.903592	0.891791	0.897652	0.909441	0.880597	0.894786		0.634845	0.992537	0.774381	0.726141	0.979478	0.833995	0.790592	0.972015	0.871966	0.844885	0.955224	0.896672	0.879159	0.936567	0.906955	0.904412	0.91791	0.911111	0.917308	0.889925	0.903409	0.928287	0.869403	0.89788	0.948025	0.850746	0.896755	0.962801	0.820896	0.886203	0.967742	0.783582	0.865979	0.97561	0.746269	0.845665	0.989474	0.701493	0.82096
5v7x	0.734649	0.833333	0.780885	0.777262	0.833333	0.804321	0.845433	0.89801	0.870928		0.391945	0.992537	0.561971	0.53004	0.987562	0.689834	0.60559	0.970149	0.745697	0.685921	0.945274	0.794979	0.740286	0.900497	0.81257	0.810185	0.870647	0.839328	0.851385	0.840796	0.846057	0.89863	0.81592	0.85528	0.932945	0.79602	0.85906	0.962145	0.758706	0.8484	0.976271	0.716418	0.826398	0.988971	0.669154	0.798219	0.995763	0.584577	0.736677
6ch2	0.79558	0.79558	0.79558	0.773148	0.922652	0.841309	0.704082	0.762431	0.732095		0.440594	0.983425	0.608547	0.545455	0.961326	0.696	0.620939	0.950276	0.751091	0.666667	0.928177	0.775981	0.721739	0.917127	0.807785	0.734597	0.856354	0.790816	0.77551	0.839779	0.806366	0.810056	0.801105	0.805555	0.860606	0.78453	0.820809	0.875	0.734807	0.798798	0.915493	0.718232	0.804953	0.934426	0.629834	0.752475	0.9375	0.58011	0.716723
4bpx	0.938462	0.924242	0.931297	0.923077	0.909091	0.91603	0.907104	0.838384	0.871391		0.560906	1	0.718693	0.672355	0.99495	0.802443	0.753846	0.989899	0.855895	0.810127	0.969697	0.882758	0.850679	0.949495	0.897374	0.898058	0.934343	0.915841	0.932642	0.909091	0.920716	0.961956	0.893939	0.926701	0.982955	0.873737	0.925133	0.982456	0.848485	0.910569	0.987805	0.818182	0.895027	0.993464	0.767677	0.866096	1	0.712121	0.831858
6l6r	0.478571	0.338384	0.396449	0.479452	0.707071	0.571428	0.354331	0.454545	0.39823		0.1477	0.924242	0.254697	0.232215	0.873737	0.366914	0.300738	0.823232	0.44054	0.348214	0.787879	0.482972	0.393531	0.737374	0.513181	0.455782	0.676768	0.544715	0.493392	0.565657	0.527058	0.605096	0.479798	0.535211	0.704	0.444444	0.544891	0.787037	0.429293	0.555555	0.838384	0.419192	0.558922	0.898876	0.40404	0.557491	0.945946	0.353535	0.514706
7odh	0.959253	0.955199	0.957221	0.954395	0.97295	0.963583	0.957155	0.94421	0.950638		0.654848	0.999155	0.791164	0.762274	0.997464	0.864152	0.837127	0.994928	0.909231	0.88006	0.992392	0.932856	0.916144	0.988166	0.950793	0.940699	0.978867	0.959403	0.961181	0.962806	0.961993	0.97465	0.942519	0.958315	0.986413	0.920541	0.952339	0.991533	0.890955	0.938557	0.991296	0.866441	0.924673	0.993834	0.817413	0.897031	0.99453	0.768385	0.866952
5fir	0.860377	0.915663	0.887159	0.839416	0.923695	0.879541	0.839858	0.947791	0.890566		0.533333	0.995984	0.694677	0.628499	0.991968	0.76947	0.705714	0.991968	0.824707	0.766562	0.975904	0.858657	0.787582	0.967871	0.868468	0.838596	0.959839	0.895131	0.866171	0.935743	0.899613	0.884615	0.923695	0.903732	0.901639	0.883534	0.892494	0.926407	0.859438	0.891666	0.944444	0.819277	0.877419	0.969697	0.771084	0.85906	0.983333	0.710843	0.825174
6j7m	0.736842	0.771654	0.753846	0.811538	0.830709	0.821011	0.81746	0.811024	0.814229		0.481188	0.956693	0.640316	0.57598	0.925197	0.709969	0.630435	0.913386	0.74598	0.692547	0.877953	0.774305	0.739865	0.862205	0.796363	0.794776	0.838583	0.816092	0.830645	0.811024	0.820717	0.865217	0.783465	0.822314	0.875	0.744094	0.804255	0.887255	0.712598	0.790393	0.905263	0.677165	0.774774	0.906433	0.610236	0.729411	0.912162	0.531496	0.671641
5wak	0.794709	0.66519	0.724204	0.837569	0.671391	0.745329	0.884075	0.668733	0.761472		0.521505	0.773251	0.622904	0.635688	0.757307	0.691188	0.720069	0.740478	0.730131	0.776415	0.728964	0.751941	0.825103	0.710363	0.763446	0.861915	0.685562	0.76369	0.91052	0.666962	0.769938	0.931034	0.645704	0.762552	0.948158	0.615589	0.746509	0.955396	0.588131	0.72807	0.970079	0.545616	0.698412	0.980836	0.498671	0.661186	0.988349	0.450841	0.619221
7aye	0.914286	0.855615	0.883977	0.946746	0.855615	0.898876	0.942529	0.877005	0.908587		0.542522	0.989305	0.700757	0.663044	0.97861	0.790496	0.766949	0.967914	0.855792	0.825472	0.935829	0.877193	0.9	0.914439	0.907161	0.912568	0.893048	0.902702	0.953488	0.877005	0.913649	0.981132	0.834225	0.901734	0.980132	0.791444	0.875739	0.978873	0.743316	0.844984	1	0.679144	0.808917	1	0.663102	0.797427	1	0.604278	0.753333
6lb8	0.450667	0.695473	0.546925	0.513661	0.773663	0.617405	0.417367	0.613169	0.496666		0.256293	0.921811	0.401074	0.325191	0.876543	0.474387	0.377698	0.864198	0.525657	0.418219	0.831276	0.556473	0.450346	0.802469	0.576923	0.469388	0.757202	0.579527	0.490411	0.736626	0.588815	0.498507	0.687243	0.577854	0.507987	0.654321	0.571942	0.54386	0.63786	0.587121	0.556	0.572017	0.563894	0.613954	0.54321	0.576419	0.664835	0.497942	0.569411
5o9e	0.649682	0.839506	0.732495	0.892308	0.835391	0.862911	0.850895	0.880658	0.86552		0.469087	0.983539	0.635216	0.567073	0.95679	0.712098	0.666667	0.946502	0.782312	0.770017	0.930041	0.842497	0.826087	0.899177	0.861083	0.868313	0.868313	0.868312	0.896703	0.839506	0.867162	0.931604	0.812757	0.868131	0.964557	0.783951	0.864926	0.96817	0.751029	0.845886	0.968481	0.695473	0.80958	0.987138	0.631687	0.770389	0.989091	0.559671	0.714848
6mm8	0.402367	0.459459	0.429022	0.0869565	0.0675676	0.0760451	0.248555	0.290541	0.267912		0.121229	0.746622	0.208589	0.161657	0.672297	0.260641	0.206243	0.625	0.310142	0.246066	0.581081	0.345728	0.277778	0.523649	0.362997	0.34	0.459459	0.390804	0.414634	0.402027	0.408233	0.525773	0.344595	0.416326	0.62963	0.287162	0.394431	0.657407	0.239865	0.351485	0.766234	0.199324	0.316354	0.803571	0.152027	0.255682	0.813953	0.118243	0.206489
6war	0.850515	0.841837	0.846153	0.873096	0.877551	0.875318	0.837563	0.841837	0.839694		0.608833	0.984694	0.752436	0.697761	0.954082	0.806034	0.744856	0.923469	0.824601	0.806452	0.892857	0.847457	0.822967	0.877551	0.849382	0.853535	0.862245	0.857868	0.86911	0.846939	0.857881	0.883333	0.811224	0.845744	0.900585	0.785714	0.839237	0.911392	0.734694	0.813559	0.931507	0.693878	0.795321	0.940299	0.642857	0.763636	0.959677	0.607143	0.743749
2rf4	0.770171	0.816062	0.792452	0.802469	0.841969	0.821744	0.74942	0.836788	0.790697		0.449275	0.963731	0.61285	0.554364	0.937824	0.696824	0.624348	0.930052	0.747138	0.681553	0.909326	0.779134	0.720085	0.873057	0.789227	0.776224	0.862694	0.817177	0.816794	0.831606	0.824133	0.853186	0.797927	0.824631	0.898148	0.753886	0.819718	0.915584	0.73057	0.81268	0.926316	0.683938	0.786885	0.96063	0.632124	0.762499	0.982684	0.588083	0.735818
5qu9	0.873112	0.956954	0.913112	0.907975	0.980132	0.942675	0.871258	0.963576	0.915094		0.548094	1	0.708089	0.660832	1	0.795783	0.7525	0.996689	0.857549	0.806971	0.996689	0.891851	0.849432	0.990066	0.914373	0.867257	0.97351	0.917316	0.887195	0.963576	0.923809	0.923077	0.953642	0.93811	0.94863	0.917219	0.932659	0.97037	0.86755	0.916083	0.988142	0.827815	0.9009	0.995816	0.788079	0.879852	0.995327	0.705298	0.825581
6nbl	0.705069	0.87931	0.782608	0.823864	0.833333	0.828571	0.201299	0.178161	0.189024		0.26484	1	0.418772	0.378556	0.994253	0.548336	0.463014	0.971264	0.627087	0.531353	0.925287	0.675052	0.583643	0.902299	0.708803	0.64	0.827586	0.721804	0.752874	0.752874	0.752873	0.850746	0.655172	0.740259	0.912621	0.54023	0.6787	0.935065	0.413793	0.573705	0.929825	0.304598	0.458874	0.971429	0.195402	0.325359	0.96	0.137931	0.241206
5y4r	0.924675	0.859903	0.891113	0.921717	0.881642	0.901234	0.926893	0.857488	0.89084		0.644094	0.987923	0.77979	0.76673	0.968599	0.855923	0.830189	0.956522	0.888888	0.865471	0.932367	0.897674	0.899761	0.910628	0.905162	0.929648	0.89372	0.91133	0.939948	0.869565	0.903387	0.955679	0.833333	0.890322	0.965217	0.804348	0.87747	0.966767	0.772947	0.85906	0.974194	0.729469	0.834254	0.979522	0.693237	0.811881	0.988636	0.630435	0.769911
5szk	0.785714	0.866995	0.824356	0.373832	0.394089	0.383693	0.790909	0.857143	0.822695		0.280899	0.985222	0.437158	0.38716	0.980296	0.55509	0.491315	0.975369	0.653465	0.588235	0.935961	0.722433	0.695817	0.901478	0.785407	0.793722	0.871921	0.830985	0.854839	0.783251	0.81748	0.895062	0.714286	0.79452	0.920863	0.630542	0.748538	0.932773	0.546798	0.689441	0.941176	0.472906	0.629508	0.975	0.384236	0.551236	0.966667	0.285714	0.441064
5d3i	0.754286	0.705882	0.729281	0.855556	0.823529	0.839237	0.796407	0.71123	0.751412		0.380855	1	0.551622	0.506849	0.989305	0.670289	0.628472	0.967914	0.762105	0.6917	0.935829	0.795454	0.728814	0.919786	0.813238	0.761682	0.871658	0.812967	0.792746	0.818182	0.805263	0.824859	0.780749	0.802197	0.858025	0.743316	0.796561	0.859873	0.721925	0.784883	0.870504	0.647059	0.742331	0.934959	0.614973	0.741935	0.948718	0.593583	0.730263
6qxp	0.850649	0.918224	0.883146	0.864629	0.925234	0.893905	0.732861	0.724299	0.728554		0.559477	1	0.717518	0.656923	0.997664	0.792207	0.715254	0.985981	0.829076	0.779661	0.96729	0.863399	0.840909	0.950935	0.892543	0.868421	0.925234	0.895927	0.888631	0.89486	0.891734	0.919118	0.876168	0.897129	0.947781	0.848131	0.895191	0.961219	0.810748	0.879594	0.969419	0.740654	0.839735	0.979167	0.658879	0.787709	0.980237	0.579439	0.72834
6x61	0.880702	0.896429	0.888495	0.891228	0.907143	0.899115	0.882562	0.885714	0.884135		0.584906	0.996429	0.73712	0.692695	0.982143	0.812407	0.769663	0.978571	0.861635	0.829787	0.975	0.896551	0.869281	0.95	0.907849	0.896194	0.925	0.910369	0.923358	0.903571	0.913357	0.938224	0.867857	0.901669	0.946502	0.821429	0.879541	0.955752	0.771429	0.853754	0.976303	0.735714	0.839103	0.985075	0.707143	0.823284	0.989071	0.646429	0.781857
5hyp	0.833333	0.862069	0.847457	0.918919	0.87931	0.898678	0.829268	0.87931	0.853556		0.423358	1	0.594871	0.565854	1	0.722741	0.653179	0.974138	0.782006	0.720779	0.956897	0.822222	0.780142	0.948276	0.856031	0.818182	0.931034	0.870967	0.871795	0.87931	0.875536	0.933333	0.844828	0.886877	0.94898	0.801724	0.869158	0.956522	0.758621	0.846153	0.976744	0.724138	0.831683	0.986487	0.62931	0.768421	1	0.594828	0.745945
5e5u	0.801843	0.883249	0.840579	0.873239	0.944162	0.907317	0.737778	0.84264	0.786729		0.457077	1	0.627388	0.563584	0.989848	0.718232	0.621019	0.989848	0.763209	0.680702	0.984772	0.804979	0.748062	0.979695	0.848351	0.801688	0.964467	0.875576	0.833333	0.888325	0.85995	0.865285	0.847716	0.85641	0.908046	0.80203	0.851752	0.926829	0.771574	0.842105	0.948387	0.746193	0.835227	0.964789	0.695431	0.808259	0.984733	0.654822	0.786585
7ogg	0.735516	0.882175	0.802197	0.735751	0.858006	0.792189	0.782369	0.858006	0.818443		0.38981	0.993958	0.56	0.503086	0.984894	0.665985	0.581818	0.966767	0.726447	0.656904	0.94864	0.776266	0.715618	0.927492	0.807894	0.740099	0.903323	0.813605	0.768	0.870091	0.815864	0.806358	0.8429	0.824224	0.831288	0.818731	0.824962	0.877133	0.776435	0.823717	0.896296	0.731118	0.805324	0.919028	0.685801	0.785467	0.941176	0.58006	0.717757
4xzv	0.485714	0.504237	0.494802	0.4625	0.470339	0.466386	0	0	0		0.18326	0.881356	0.303428	0.231343	0.788136	0.357692	0.263323	0.711864	0.384439	0.281022	0.652542	0.392857	0.296375	0.588983	0.394326	0.30622	0.542373	0.391437	0.336043	0.525424	0.409917	0.404844	0.495763	0.445714	0.466102	0.466102	0.466101	0.529101	0.423729	0.470588	0.562874	0.398305	0.466501	0.602941	0.347458	0.44086	0.623853	0.288136	0.394202
3uux	0.789346	0.812968	0.800982	0.802439	0.820449	0.811344	0.823276	0.476309	0.603475		0.537271	0.952619	0.68705	0.642234	0.917706	0.755646	0.711155	0.890274	0.790697	0.74946	0.865337	0.80324	0.772414	0.837905	0.803827	0.810945	0.812968	0.811955	0.836461	0.778055	0.806201	0.862275	0.718205	0.783673	0.881967	0.670823	0.762039	0.910112	0.605985	0.727545	0.930233	0.498753	0.64935	0.957576	0.394015	0.558303	0.976562	0.311721	0.472589
3oed	0.894068	0.674121	0.76867	0.89557	0.904153	0.899841	0.872093	0.71885	0.788091		0.485938	0.99361	0.652675	0.643006	0.984026	0.777777	0.738272	0.955272	0.832869	0.810496	0.888179	0.847561	0.854839	0.846645	0.850722	0.881295	0.782748	0.829103	0.923387	0.731629	0.816399	0.968326	0.683706	0.801498	0.964824	0.613418	0.75	0.972376	0.5623	0.71255	0.975309	0.504792	0.665263	0.992754	0.4377	0.607538	1	0.361022	0.530516
6isc	0.943966	0.862205	0.901234	0.941176	0.88189	0.910569	0.943966	0.862205	0.901234		0.663158	0.992126	0.794952	0.77918	0.972441	0.865148	0.852113	0.952756	0.899628	0.890977	0.933071	0.911538	0.936	0.92126	0.928571	0.949791	0.893701	0.920892	0.969027	0.862205	0.9125	0.96875	0.854331	0.907949	0.971963	0.818898	0.888888	0.980392	0.787402	0.873362	0.984772	0.763779	0.86031	0.983696	0.712598	0.826484	0.988304	0.665354	0.795294
6zrn	0.89372	0.840909	0.86651	0.548523	0.590909	0.568927	0.906977	0.886364	0.896551		0.487696	0.990909	0.653673	0.574468	0.981818	0.724832	0.643293	0.959091	0.770073	0.70979	0.922727	0.802371	0.776471	0.9	0.833684	0.857143	0.845455	0.851258	0.899497	0.813636	0.854415	0.930108	0.786364	0.852216	0.94152	0.731818	0.823529	0.960784	0.668182	0.788203	0.964029	0.609091	0.746518	0.967213	0.536364	0.690058	0.970874	0.454545	0.619195
6oaz	0.833333	0.93361	0.880626	0.828996	0.925311	0.874509	0.807143	0.937759	0.867562		0.47619	0.995851	0.644295	0.586797	0.995851	0.738461	0.656593	0.991701	0.790082	0.704478	0.979253	0.819444	0.767213	0.970954	0.857142	0.807692	0.958506	0.87666	0.838828	0.950207	0.89105	0.871486	0.900415	0.885714	0.88843	0.892116	0.890269	0.915556	0.854772	0.88412	0.9375	0.809129	0.868596	0.957672	0.751037	0.84186	0.977012	0.705394	0.819277
6f8d	0.887892	0.915254	0.901365	0.88774	0.92604	0.906485	0.895455	0.910632	0.902979		0.551577	0.996918	0.710208	0.685106	0.992296	0.810572	0.768307	0.986132	0.863697	0.827404	0.967643	0.892045	0.853389	0.950693	0.899416	0.887097	0.932203	0.90909	0.902736	0.915254	0.908951	0.919431	0.896764	0.907956	0.935	0.864407	0.898318	0.951699	0.819723	0.880794	0.965116	0.767334	0.854935	0.969008	0.72265	0.82789	0.976019	0.627119	0.763602
7ny8	0	0	0	0	0	0	0.194969	0.138393	0.161879		0.0471414	0.209821	0.0769858	0.0549598	0.183036	0.0845357	0.0554675	0.15625	0.081871	0.0551471	0.133929	0.0781246	0.0613497	0.133929	0.084151	0.0608899	0.116071	0.0798767	0.0530726	0.0848214	0.0652916	0.0506757	0.0669643	0.0576918	0.0512821	0.0446429	0.0477322	0.0166667	0.00892857	0.0116275	0	0	0	0	0	0	0	0	0
6ne1	0.73251	0.576052	0.644927	0.888889	0.828479	0.857621	0.00434783	0.00323625	0.00371009		0.36809	0.94822	0.530316	0.419355	0.925566	0.577194	0.459596	0.883495	0.604651	0.497196	0.860841	0.630331	0.543897	0.822006	0.654639	0.607595	0.776699	0.681818	0.7	0.702265	0.70113	0.90367	0.63754	0.747628	0.932292	0.579288	0.71457	0.959064	0.530744	0.683333	0.972603	0.459547	0.624175	0.969466	0.411003	0.577272	0.990291	0.330097	0.495145
[truncated: 83 more rows]
[truncated: 6 more columns]

## Sheet: Data 5
Supplementary Data 5a: Precision of interface residue identification by PPLM-Contact, DeepInter, CDPred, DeepHomo2.0, and GLINTER on the Homodimer test proteins using experimental monomer structures.
No.	PDB ID	PPLM-Contact	PLMGraph-Inter	DeepInter	CDPred	DeepHomo2.0	GLINTER
1	3idf	0.93	0.89	0.87	0.66	0.61	0.61
2	2pmy	0.954545	0.890909	0.936364	0.909091	0.845455	0.872727
[truncated: 1,034 more rows]

## Sheet: Data 6
Supplementary Data 6a: Precision of interface residue identification by PPLM-Contact, DeepInter, CDPred, DeepHomo2.0, and GLINTER on the Heterodimer test proteins using experimental monomer structures.
[truncated: 365 more rows]

[truncated: 1 more sheets: Data 7]
