# Supplementary material for: A paired sequence language model for protein-protein interaction modeling
Source: Nat Commun. 2026 Mar 10;17:3733. doi: 10.1038/s41467-026-70457-5 (PMC13103355; doi:10.1038/s41467-026-70457-5)
Supplement: Supplementary file 6 — Source Data [file 41467_2026_70457_MOESM6_ESM.xlsx]

## Sheet: Fig. 2A-C
Random masking for homomeric pairs from PDB				Random masking for heteromeric pairs from PDB				Random masking for pairs from STRING				Dual interface masking for pairs from PDB				Single interface masking for heteromeric pairs from PDB (chain1/chain2)
Target	PPLM	EMS2		Target	PPLM	EMS2		Target	PPLM	EMS2		Target	PPLM	EMS2		Target	PPLM (chain1)	PPLM (chain2)	EMS2 (chain1)	EMS2 (chain2)
6uss-assembly1_A_B	5.36064	5.52697		6j11-assembly1_A_C	10.148	12.3371		1801871.A3G88_07115-1801871.A3G88_00830	3.39364	4.59772		6j11-assembly1_A_C	11.3307	19.1101		6j11-assembly1_A_C	19.7288	5.38494	21.0566	16.5925
3he0-assembly1_A_B	9.92489	11.1454		7x9s-assembly1_A_B	11.4088	11.594		906888.JCM19298_452-906888.JCM19298_1844	1.12762	4.43745		7x9s-assembly1_A_B	14.9572	15.4416		7x9s-assembly1_A_B	14.2524	16.656	14.723	17.6699
3o47-assembly1_A_B	3.7827	5.62264		6az1-assembly1_F_Y	3.49047	4.64053		1797736.A3G16_02435-1797736.A3G16_00510	5.65523	7.74199		6az1-assembly1_F_Y	3.48587	14.0063		6az1-assembly1_F_Y	3.78542	3.16613	10.9281	16.8827
3fgh-assembly1_A_B	5.29548	6.50144		7x3t-assembly1_L_R	5.26491	6.61851		550983.A4R26_25465-550983.A4R26_01815	3.71357	4.1453		7x3t-assembly1_L_R	2.15693	5.26413		7x3t-assembly1_L_R	1.02714	13.3042	3.37958	15.2006
2iwq-assembly1_A_B	5.69124	6.70334		6cp9-assembly1_A_B	9.05004	14.3644		1798421.A2X67_03445-1798421.A2X67_03365	3.34225	4.53772		6cp9-assembly1_A_B	7.17202	17.2096		6cp9-assembly1_A_B	3.07292	17.647	17.5838	19.0808
2lyy-assembly1_A_B	10.12	17.2512		8hgi-assembly1_A_B	11.226	12.2667		1750561.GCA_001465875_02359-1750561.GCA_001465875_01753	4.50537	4.70906		8hgi-assembly1_A_B	14.9899	15.4953		8hgi-assembly1_A_B	19.1941	10.195	19.2547	10.9304
2vve-assembly1_C_D	17.5659	17.64		5vae-assembly1_A_B	5.8001	6.31211		1797820.A2X88_03900-1797820.A2X88_02370	6.02642	6.03432		5vae-assembly1_A_B	5.50251	6.84024		5vae-assembly1_A_B	5.40744	5.79503	6.10974	9.44179
6tj1-assembly1_C_D	6.72928	9.99511		5y3t-assembly1_A_C	3.43286	5.45793		1777138.AWB77_01423-1777138.AWB77_00949	4.21404	5.28049		5y3t-assembly1_A_C	2.85289	4.11038		5y3t-assembly1_A_C	2.97953	2.73629	3.60969	4.59031
3t1p-assembly1_B_C	3.42805	4.55732		7e2i-assembly1_A_B	4.93854	4.48896		502780.C1G7L0-502780.C1G6V1	7.39032	7.18088		7e2i-assembly1_A_B	6.95402	7.60301		7e2i-assembly1_A_B	5.03682	9.60958	8.64802	6.69017
4mxt-assembly1_A_B	8.13991	9.71102		7ar9-assembly1_E_V	6.78403	8.32823		1121020.GCA_000688395_02708-1121020.GCA_000688395_02707	6.23356	5.89392		7ar9-assembly1_E_V	11.5998	14.1727		7ar9-assembly1_E_V	11.0999	12.9222	13.0109	19.5741
1hng-assembly1_A_B	7.3194	7.46571		4cv5-assembly1_A_B	5.88208	6.22259		2035.RU06_02555-2035.RU06_02480	2.58509	4.60489		4cv5-assembly1_A_B	6.42334	7.41626		4cv5-assembly1_A_B	7.07324	6.35805	8.66794	6.42142
3dkw-assembly1_A_B	5.86979	6.72239		8glj-assembly1_C_D	3.52911	4.8788		391953.GCA_000969605_04916-391953.GCA_000969605_04532	4.439	4.76571		8glj-assembly1_C_D	5.53984	7.91641		8glj-assembly1_C_D	7.07827	2.44977	10.856	2.71639
6zjo-assembly1_A_B	4.6809	5.59472		2iyb-assembly1_A_B	3.42681	6.35201		932040.GCA_000383815_00042-932040.GCA_000383815_00033	3.35192	5.45681		2iyb-assembly1_A_B	3.07654	6.50914		2iyb-assembly1_A_B	1.58894	10.7301	5.47086	8.91287
2oqm-assembly1_A_B	7.05693	7.97415		2nps-assembly1_B_D	2.18544	3.90224		1242993.ehr_00267-1242993.ehr_00225	3.65619	5.5219		2nps-assembly1_B_D	1.10892	2.53853		2nps-assembly1_B_D	1.13398	1.09758	1.99077	3.25498
6k5e-assembly1_A_C	3.67513	3.91836		7v4y-assembly1_A_B	3.93157	4.30173		1734406.APF80_13345-1734406.APF80_01470	7.21177	7.24026		7v4y-assembly1_A_B	4.80748	5.50394		7v4y-assembly1_A_B	4.53381	4.9522	5.32305	5.58352
2eth-assembly1_A_B	8.9951	9.76284		6w52-assembly1_B_D	3.92921	8.67972		1911907.BK004_02040-1911907.BK004_00665	3.65286	11.0618		6w52-assembly1_B_D	5.14253	8.6844		6w52-assembly1_B_D	7.8825	3.79522	11.1231	6.75538
3b9c-assembly1_A_D	2.99322	4.49701		1zli-assembly1_A_B	3.62796	4.37357		1802064.A3A55_04245-1802064.A3A55_02665	3.05353	5.24168		1zli-assembly1_A_B	2.67594	3.42213		1zli-assembly1_A_B	2.10161	7.33277	2.5173	11.8455
1yla-assembly1_A_B	4.71874	6.28839		7t92-assembly1_A_C	4.23985	5.0232		1618811.US74_C0021G0006-1618811.US74_C0019G0004	4.29628	4.69133		7t92-assembly1_A_C	6.31126	7.32432		7t92-assembly1_A_C	4.97801	7.94045	5.96779	8.14818
7r1o-assembly1_A_B	4.13037	5.36676		4x8k-assembly1_A_B	2.13939	7.31949		1147128.BAST_1599-1147128.BAST_1083	5.25232	5.19655		4x8k-assembly1_A_B	2.10212	8.72788		4x8k-assembly1_A_B	2.79626	1.45285	6.31632	13.0968
3t0y-assembly1_A_C	5.50481	7.1		4mn8-assembly1_A_B	4.46706	4.6677		1123508.GCA_000255705_08454-1123508.GCA_000255705_03803	3.87398	4.02975		4mn8-assembly1_A_B	10.1272	11.7267		4mn8-assembly1_A_B	10.9319	8.53609	10.6624	14.525
4idt-assembly1_A_B	7.05638	7.53345		2k2s-assembly1_A_B	13.4358	13.2375		1276257.SSABA_v1c07520-1276257.SSABA_v1c07400	3.0292	4.85239		2k2s-assembly1_A_B	11.9851	10.5864		2k2s-assembly1_A_B	14.6092	7.63212	13.6955	7.20314
5n6u-assembly1_A_B	4.60684	4.49702		6h4b-assembly1_A_B	8.4576	10.1151		1513793.SAMN06296036_1259-1513793.SAMN06296036_103106	6.16473	6.74001		6h4b-assembly1_A_B	8.83948	12.4537		6h4b-assembly1_A_B	5.01573	28.9695	8.51264	30.5172
3k2v-assembly1_A_B	7.79133	13.9327		1o7d-assembly1_B_E	3.50271	7.47495		1860102.ACCAA_310100-1860102.ACCAA_200075	5.05515	5.31762		1o7d-assembly1_B_E	3.31914	5.95854		1o7d-assembly1_B_E	16.7252	1.74961	19.5858	2.68542
3cgu-assembly1_A_B	5.34309	6.75031		7oqy-assembly1_C_M	7.47	10.4047		1349753.GCA_001592165_02995-1349753.GCA_001592165_01376	5.99428	6.03377		7oqy-assembly1_C_M	9.97338	13.2534		7oqy-assembly1_C_M	10.6284	8.08162	14.4958	8.5311
4fz2-assembly1_A_B	9.82729	11.8602		4v1a-assembly1_G_H	3.48606	3.60136		1724.GCA_001044175_01768-1724.GCA_001044175_00827	5.635	5.89669		4v1a-assembly1_G_H	3.61662	2.63844		4v1a-assembly1_G_H	5.82153	3.12676	2.15146	2.9282
1zso-assembly1_A_B	16.6195	16.5916		5e8e-assembly1_B_C	2.09562	4.90101		35754.GCA_000716715_06178-35754.GCA_000716715_03338	4.16407	5.16257		5e8e-assembly1_B_C	4.52639	12.535		5e8e-assembly1_B_C	16.2882	1.8205	18.0228	9.63045
8kdb-assembly1_D_E	14.2217	14.7084		1ca0-assembly1_A_C	1.40638	4.85259		29321.AAV33_02130-29321.AAV33_02100	9.18756	10.6228		1ca0-assembly1_A_C	1.34899	3.85845		1ca0-assembly1_A_C	1.48227	1.06164	3.82553	4.22117
3kxe-assembly1_A_B	4.90883	6.71812		7o3c-assembly1_E_Y	1.6807	5.74581		33053.GCA_001556165_03343-33053.GCA_001556165_01980	5.40181	5.56965		7o3c-assembly1_E_Y	7.37145	13.8942		7o3c-assembly1_E_Y	12.8368	4.11999	16.5389	11.3945
3e9m-assembly1_A_B	6.80719	7.36272		8ouw-assembly1_B_L	8.99169	9.40411		2702.HMPREF3204_00975-2702.HMPREF3204_00964	1.90381	4.18811		8ouw-assembly1_B_L	11.9744	11.8351		8ouw-assembly1_B_L	8.45026	18.2029	8.45313	17.8579
5jiu-assembly1_A_B	5.02853	5.08327		8bmw-assembly1_E_H	8.50845	10.463		1855303.SAMN05216569_3200-1855303.SAMN05216569_2760	5.57322	5.729		8bmw-assembly1_E_H	11.7612	12.5847		8bmw-assembly1_E_H	16.5004	9.45646	14.8083	11.0666
6k6l-assembly1_A_B	8.83365	10.2803		7r6q-assembly1_G_K	3.4216	8.74671		1123242.GCA_000255655_03894-1123242.GCA_000255655_01222	5.40251	5.70032		7r6q-assembly1_G_K	8.3467	13.9424		7r6q-assembly1_G_K	9.98491	7.08906	10.5551	21.5682
2qy6-assembly1_A_B	3.5988	3.91021		3gmw-assembly1_A_B	4.19468	5.2825		1781247.GCA_001577055_01680-1781247.GCA_001577055_01678	4.27645	4.54875		3gmw-assembly1_A_B	4.17405	5.29652		3gmw-assembly1_A_B	1.583	22.1842	2.50812	19.6135
7y0d-assembly1_D_H	5.49538	7.05889		6w1s-assembly1_H_P	4.82604	6.47432		1797594.A2900_01575-1797594.A2900_01410	3.70581	5.15892		6w1s-assembly1_H_P	2.87905	7.53168		6w1s-assembly1_H_P	1.56139	4.4122	12.9006	5.8737
3e3r-assembly1_A_B	3.05458	3.86893		8fl0-assembly1_I_T	1.90564	2.50809		1802526.A2897_04050-1802526.A2897_03270	3.29583	4.64899		8fl0-assembly1_I_T	3.31617	3.72284		8fl0-assembly1_I_T	1.88697	4.31402	2.28044	4.32125
2fpn-assembly1_A_B	11.2214	14.4472		8ahn-assembly1_A_C	6.53945	7.93477		1294260.GCA_001311985_00994-1294260.GCA_001311985_00981	7.23418	7.71693		8ahn-assembly1_A_C	9.35943	11.163		8ahn-assembly1_A_C	18.9827	3.86244	19.6447	5.50584
1fon-assembly1_A_B	4.57537	4.81592		8i03-assembly1_A_C	7.44823	8.41515		1293591.GCA_001311625_06706-1293591.GCA_001311625_06702	4.61375	5.83329		8i03-assembly1_A_C	8.34234	10.8726		8i03-assembly1_A_C	12.2122	3.59345	12.4778	8.16711
3dxp-assembly1_A_B	10.683	10.9676		8csp-assembly1_D_G	3.25961	3.43635		1428652.BIV24_09315-1428652.BIV24_08400	5.28751	5.41876		8csp-assembly1_D_G	3.92429	4.31211		8csp-assembly1_D_G	4.22711	3.46038	5.03766	3.3345
2kn7-assembly1_A_B	2.65805	10.2617		6gdg-assembly1_A_D	2.42025	5.2623		871203.BG60_23595-871203.BG60_02535	5.14191	5.604		6gdg-assembly1_A_D	2.90545	5.8553		6gdg-assembly1_A_D	4.52102	1.48078	4.00007	12.0172
7nxg-assembly1_A_B	6.12773	6.42902		8j0d-assembly1_B_C	5.05807	6.60969		143630.A0A402G2Z2-143630.A0A402FGX0	4.56203	5.05072		8j0d-assembly1_B_C	7.8795	9.404		8j0d-assembly1_B_C	9.44137	8.9232	8.74608	7.19351
2gu0-assembly1_C_G	18.1516	18.061		8a3t-assembly1_I_N	7.30491	8.24688		1742973.COMA2_40004-1742973.COMA2_140042	5.7919	5.98615		8a3t-assembly1_I_N	18.9305	18.607		8a3t-assembly1_I_N	14.1993	24.1939	14.2034	23.7204
8bd1-assembly1_A_C	7.24103	8.02951		8a82-assembly1_A_B	12.7452	12.823		1752064.LEP3755_56390-1752064.LEP3755_18270	4.89047	6.07588		8a82-assembly1_A_B	17.7176	18.0656		8a82-assembly1_A_B	17.4821	18.6457	18.1977	18.0108
6bxz-assembly1_A_B	2.65185	3.72529		1ju5-assembly1_A_B	2.9494	4.15799		1705388.AM228_19840-1705388.AM228_13135	4.88453	8.98487		1ju5-assembly1_A_B	4.03291	5.81534		1ju5-assembly1_A_B	7.97953	1.25544	9.15491	2.36622
2zbk-assembly1_A_C	6.23144	7.46812		8fn2-assembly1_I_P	4.01363	5.55367		329884.A0A4U0XEA3-329884.A0A4U0WG72	5.58472	7.53394		8fn2-assembly1_I_P	4.43583	5.48851		8fn2-assembly1_I_P	5.2952	3.60668	7.04107	4.06314
2gyq-assembly1_A_B	4.28227	4.69421		8y7e-assembly1_A_O	3.5658	5.11069		1736538.ASD40_34760-1736538.ASD40_26475	5.56586	5.57581		8y7e-assembly1_A_O	2.13804	2.92148		8y7e-assembly1_A_O	1.20034	4.9659	1.56238	7.62505
8env-assembly1_S_X	16.5384	16.5839		6cyf-assembly1_A_B	3.28901	6.05579		521013.SAMN04488567_1459-521013.SAMN04488567_1454	3.406	4.10983		6cyf-assembly1_A_B	9.26742	18.8573		6cyf-assembly1_A_B	25.663	5.2429	21.7405	17.4382
5xe3-assembly1_C_F	8.89838	11.0438		4emj-assembly1_A_B	4.33672	4.79771		1437433.A0A093XHU4-1437433.A0A093XG14	6.06628	6.21046		4emj-assembly1_A_B	5.07032	6.73032		4emj-assembly1_A_B	6.13147	2.71231	6.33116	9.18226
1z4e-assembly1_A_B	4.53642	5.57603		8fw5-assembly1_F_H	6.21502	8.17483		857265.WG78_18185-857265.WG78_06465	4.13093	4.15171		8fw5-assembly1_F_H	15.5563	18.3153		8fw5-assembly1_F_H	16.9963	12.3145	17.352	20.6285
8rhi-assembly1_A_B	4.18585	4.75249		8htu-assembly1_I_L	1.83831	6.58648		935791.I3EHC7-935791.I3EG36	7.79463	8.61302		8htu-assembly1_I_L	1.50885	8.69538		8htu-assembly1_I_L	1.22023	1.96924	13.0066	5.83188
5m0j-assembly1_A_D	13.8365	14.4763		7jxv-assembly1_A_B	3.404	4.2242		1801897.A3B60_02825-1801897.A3B60_01380	3.59695	4.51842		7jxv-assembly1_A_B	3.2927	3.77511		7jxv-assembly1_A_B	4.81579	1.00162	5.60903	1.21417
1p74-assembly1_A_B	4.9488	5.58868		7qbg-assembly1_B_C	4.17485	6.30142		1797539.A3D39_04135-1797539.A3D39_04035	3.05263	4.28991		7qbg-assembly1_B_C	5.65268	7.19971		7qbg-assembly1_B_C	6.35394	5.086	6.08074	8.04019
2ffg-assembly1_A_B	10.994	13.2506		6sg9-assembly1_C_Z	12.3987	12.537		1054213.HMPREF9946_04034-1054213.HMPREF9946_00498	4.4215	4.50672		6sg9-assembly1_C_Z	15.9375	17.7298		6sg9-assembly1_C_Z	14.6066	17.3304	17.7647	17.7076
4za1-assembly1_B_C	12.0208	11.9274		4zjv-assembly1_A_B	2.20281	2.51564		1619046.US42_C0014G0020-1619046.US42_C0005G0053	3.59447	6.11079		4zjv-assembly1_A_B	3.32157	3.78008		4zjv-assembly1_A_B	2.20839	23.7327	2.54345	23.9454
7cwq-assembly1_A_B	5.26561	6.66343		6xfq-assembly1_A_C	5.43227	6.85279		1179225.GCA_000286355_02818-1179225.GCA_000286355_02138	2.35522	5.67588		6xfq-assembly1_A_C	9.59404	12.2339		6xfq-assembly1_A_C	8.80747	11.1714	11.3204	14.0014
3ivr-assembly1_A_B	5.017	5.15519		7r6k-assembly1_A_L	3.74595	6.03924		1122615.GCA_000422845_03510-1122615.GCA_000422845_01249	6.92387	7.03188		7r6k-assembly1_A_L	9.34344	13.9484		7r6k-assembly1_A_L	15.9578	5.62137	18.7191	10.4985
6a56-assembly1_A_B	8.43293	9.75028		7xxh-assembly1_A_C	2.52364	4.79874		1121959.SAMN02746009_03018-1121959.SAMN02746009_00032	4.7241	5.57237		7xxh-assembly1_A_C	1.12025	3.68665		7xxh-assembly1_A_C	1.68578	1.00124	1.45667	4.84969
4x04-assembly1_A_D	8.43914	10.9325		8ux1-assembly1_D_J	3.34884	4.8725		669874.A0A1E4TU28-669874.A0A1E4TS30	3.8064	4.8001		8ux1-assembly1_D_J	3.57786	10.3132		8ux1-assembly1_D_J	1.08492	8.14863	9.81852	11.0511
6zt0-assembly1_C_E	6.18292	8.76586		5vey-assembly1_A_C	1.30139	5.9137		1806669.GCA_001597735_02233-1806669.GCA_001597735_01361	5.36359	5.567		5vey-assembly1_A_C	1.69708	6.29759		5vey-assembly1_A_C	1.19343	5.91018	4.67846	20.5609
8fuv-assembly1_E_G	16.2229	16.8448		4ce4-assembly1_S_Z	2.57195	3.70134		1817747.A2W24_07095-1817747.A2W24_02770	2.55373	4.21454		4ce4-assembly1_S_Z	2.23366	10.1191		4ce4-assembly1_S_Z	1.55449	3.08414	20.0324	5.26136
2cdq-assembly1_A_B	3.71691	3.83298		6qw6-assembly1_0_4	1.13876	2.01932		1797263.A2397_03035-1797263.A2397_03030	3.83706	5.64727		6qw6-assembly1_0_4	1.09725	3.55733		6qw6-assembly1_0_4	1.20622	1.07312	4.04752	3.17216
4qic-assembly1_B_D	6.80555	10.9722		5xfs-assembly1_A_B	2.90571	4.57988		1797469.A3F08_01945-1797469.A3F08_01935	3.93336	4.79865		5xfs-assembly1_A_B	2.7425	4.83632		5xfs-assembly1_A_B	4.14862	2.32091	4.71747	4.79232
5g6u-assembly1_B_D	6.03779	6.81612		6hv9-assembly1_K_M	9.08421	10.1357		1802500.A2801_01945-1802500.A2801_00430	4.88348	5.15065		6hv9-assembly1_K_M	6.70737	10.2661		6hv9-assembly1_K_M	3.39787	18.6135	6.97194	18.3818
2aj7-assembly1_A_B	6.57478	14.7085		6zg3-assembly1_A_B	2.95484	4.50799		1736433.ASC87_09675-1736433.ASC87_09125	6.1049	6.35993		6zg3-assembly1_A_B	5.57705	8.4444		6zg3-assembly1_A_B	4.66326	7.76385	6.70295	13.528
1qu7-assembly1_A_B	3.44007	4.98281		7r0c-assembly1_A_B	2.07413	2.40738		1798542.A3F54_05155-1798542.A3F54_01475	3.39384	4.49556		7r0c-assembly1_A_B	2.61742	2.37038		7r0c-assembly1_A_B	4.14586	1.82015	4.70874	1.34969
3p13-assembly1_A_B	6.14835	9.71819		7pkq-assembly1_M_R	8.74853	9.53477		497964.CfE428DRAFT_5418-497964.CfE428DRAFT_3636	4.12937	4.32529		7pkq-assembly1_M_R	12.7585	13.304		7pkq-assembly1_M_R	11.854	13.8216	11.8516	15.2395
2a11-assembly1_A_B	5.09319	5.54022		6btm-assembly1_B_E	3.33381	3.97454		327939.BIW53_15575-327939.BIW53_04825	6.2954	6.708		6btm-assembly1_B_E	7.2499	8.01653		6btm-assembly1_B_E	5.85336	18.8044	6.6089	18.4379
4rkh-assembly1_A_C	6.09277	11.3015		4liq-assembly1_A_B	4.82668	5.78718		675824.A0A1E3Q6J7-675824.A0A1E3Q4F7	8.28716	8.29178		4liq-assembly1_A_B	6.79153	7.03854		4liq-assembly1_A_B	9.75022	4.39069	9.85821	4.72429
1c02-assembly1_A_B	7.76542	11.2058		3j8g-assembly1_Y_0	1.76535	2.8819		1189620.GCA_000264055_03551-1189620.GCA_000264055_03051	5.23921	5.79322		3j8g-assembly1_Y_0	1.2328	2.89044		3j8g-assembly1_Y_0	1.3169	1.00535	3.32275	1.54706
2bd0-assembly1_A_B	5.10444	5.33149		1mhm-assembly1_A_B	8.60517	6.59251		945543.VIBR0546_19978-945543.VIBR0546_14165	7.04813	7.39983		1mhm-assembly1_A_B	11.7665	8.84173		1mhm-assembly1_A_B	14.528	11.581	6.41736	8.34746
3ksr-assembly1_A_B	8.02193	8.80556		6nd4-assembly1_A_E	7.75202	8.45369		33007.HMPREF3198_01355-33007.HMPREF3198_01348	4.38681	5.11917		6nd4-assembly1_A_E	9.75623	11.5916		6nd4-assembly1_A_E	9.2452	10.8479	11.0882	12.8422
3guw-assembly1_A_B	7.50243	9.02622		7tql-assembly1_A_B	4.88204	5.579		1294022.GCA_001311865_03111-1294022.GCA_001311865_01905	2.16482	6.40365		7tql-assembly1_A_B	2.761	6.19202		7tql-assembly1_A_B	8.18705	1.02102	17.5746	2.8935
2dt4-assembly1_A_B	5.57212	5.4286		2gwf-assembly1_A_B	6.22029	7.97661		623281.SAMN05421747_11779-623281.SAMN05421747_10771	4.82788	5.21285		2gwf-assembly1_A_B	10.4198	11.7132		2gwf-assembly1_A_B	5.50511	20.5701	6.57119	21.931
3ga1-assembly1_A_B	6.55498	7.92589		6gcs-assembly1_C_I	2.5336	4.6763		1298913.GCA_000426125_01783-1298913.GCA_000426125_01221	5.31257	5.5742		6gcs-assembly1_C_I	1.78266	3.5614		6gcs-assembly1_C_I	1.99367	1.46667	4.35432	2.36246
6r7g-assembly1_B_C	15.7984	16.0717		8esv-assembly1_A_B	3.43208	3.50866		1122609.GCA_000422805_03763-1122609.GCA_000422805_03760	5.59076	5.90601		8esv-assembly1_A_B	4.09558	4.81476		8esv-assembly1_A_B	7.04028	1.57328	8.88415	1.63923
1iq6-assembly1_A_B	3.31295	3.69784		8q66-assembly1_A_B	15.5175	15.8554		1439940.BAY1663_04939-1439940.BAY1663_00811	3.75045	4.1007		8q66-assembly1_A_B	16.4791	16.6698		8q66-assembly1_A_B	16.2149	16.7731	16.1507	17.4594
8btj-assembly1_A_B	17.1908	17.3662		3w15-assembly1_A_B	5.95399	6.7647		485913.Krac_9408-485913.Krac_11878	5.28174	5.49281		3w15-assembly1_A_B	6.12838	7.21557		3w15-assembly1_A_B	5.10928	11.5648	5.87643	19.2215
7nsb-assembly1_B_C	10.544	11.795		6gcs-assembly1_0_2	4.76146	7.97344		9593.ENSGGOP00000036178-9593.ENSGGOP00000010699	8.77426	8.15628		6gcs-assembly1_0_2	11.7387	12.8378		6gcs-assembly1_0_2	16.6716	9.68316	16.961	10.9857
3mi6-assembly1_B_D	7.09114	8.58364		5fmf-assembly1_D_U	3.01854	5.33868		100053.GCA_002009845_02174-100053.GCA_002009845_00766	6.44956	6.60336		5fmf-assembly1_D_U	10.8318	15.2828		5fmf-assembly1_D_U	9.37199	12.8459	13.5181	17.6231
3zta-assembly1_A_B	14.3459	15.4156		7jti-assembly1_B_C	3.68917	5.62784		1797337.A2X11_13350-1797337.A2X11_04915	4.09022	4.54566		7jti-assembly1_B_C	7.49686	10.6094		7jti-assembly1_B_C	6.15348	8.90713	11.9937	9.5084
6nkl-assembly1_A_B	4.92306	6.46174		6hiy-assembly1_P_S	11.6496	14.0201		1802158.A2827_02635-1802158.A2827_02195	3.29044	7.17898		6hiy-assembly1_P_S	22.0001	22.9649		6hiy-assembly1_P_S	22.2951	22.1473	24.8517	21.4786
8s0u-assembly1_A_B	11.5575	12.1577		7vcf-assembly1_E_I	9.83512	9.39777		1439940.BAY1663_04631-1439940.BAY1663_00810	3.85852	4.42588		7vcf-assembly1_E_I	17.6635	17.9897		7vcf-assembly1_E_I	17.4551	20.5993	17.7078	21.3214
5xj8-assembly1_A_B	4.74284	4.84395		8b6g-assembly1_C_G	13.2585	15.5994		1797542.A3J59_04540-1797542.A3J59_01940	3.21978	5.48589		8b6g-assembly1_C_G	15.9005	16.5604		8b6g-assembly1_C_G	12.9163	18.4428	13.7213	18.4934
6esl-assembly1_A_B	7.44653	8.13962		6b5b-assembly1_A_D	6.76184	6.85832		1654716.GCA_001238275_08834-1654716.GCA_001238275_08420	2.86407	7.42567		6b5b-assembly1_A_D	11.5769	13.4643		6b5b-assembly1_A_D	20.3576	4.80137	19.778	6.9682
7dsu-assembly1_A_B	9.39634	10.1814		6hiy-assembly1_B_K	14.5692	15.2268		92487.SAMN02745130_01396-92487.SAMN02745130_01247	8.50017	9.57413		6hiy-assembly1_B_K	17.5362	17.5946		6hiy-assembly1_B_K	16.8821	18.2864	17.5098	17.6428
3crj-assembly1_A_B	8.35595	9.0793		5jpq-assembly1_Q_V	6.29847	7.66203		1298602.GCA_001312565_05220-1298602.GCA_001312565_01507	4.66597	5.30856		5jpq-assembly1_Q_V	6.67408	10.3916		5jpq-assembly1_Q_V	8.32854	5.39226	10.9003	9.82243
4r6i-assembly1_A_B	9.60879	9.6226		4yuu-assembly1_A_H	5.72118	14.9565		1736580.ASD88_25595-1736580.ASD88_05390	4.11467	4.52808		4yuu-assembly1_A_H	10.7264	18.6638		4yuu-assembly1_A_H	10.262	11.208	18.7742	18.4965
1ii2-assembly1_A_B	9.80942	10.1378		6w5i-assembly1_C_H	2.39684	6.46176		1784823.GCA_001641225_00587-1784823.GCA_001641225_00581	3.52357	5.39597		6w5i-assembly1_C_H	2.60184	8.43646		6w5i-assembly1_C_H	16.1417	1.00312	24.4826	4.8719
7fdn-assembly1_A_B	3.75281	5.13341		4h1l-assembly1_A_C	1.99065	3.74273		509635.N824_07465-509635.N824_07450	3.88043	4.94359		4h1l-assembly1_A_C	3.30336	5.10384		4h1l-assembly1_A_C	1.00587	8.93951	1.31964	15.0611
7dsz-assembly1_B_C	14.4399	15.7686		5lqw-assembly1_H_J	8.76411	9.72679		1797380.A3K81_01150-1797380.A3K81_00680	1.98694	5.68435		5lqw-assembly1_H_J	5.96773	7.08486		5lqw-assembly1_H_J	7.35617	4.31724	7.99833	6.07186
7x45-assembly1_A_B	15.6316	15.4817		7n3t-assembly1_A_B	4.61263	5.69506		1332188.L336_0645-1332188.L336_0640	2.94869	4.85065		7n3t-assembly1_A_B	5.89901	9.67372		7n3t-assembly1_A_B	4.09147	17.6325	7.89909	18.5006
3fhl-assembly1_A_B	4.65399	5.12026		3ong-assembly1_A_B	5.42225	8.4612		1173263.Syn7502_02186-1173263.Syn7502_00357	5.492	5.63345		3ong-assembly1_A_B	6.52551	9.66504		3ong-assembly1_A_B	3.48284	13.8184	7.18487	14.4348
4i1t-assembly1_A_B	14.2695	15.3208		8tek-assembly1_F_G	6.79383	7.06359		1337886.SPSPH_29190-1337886.SPSPH_11350	6.30583	6.33229		8tek-assembly1_F_G	10.4476	10.8566		8tek-assembly1_F_G	10.4922	9.65472	11.8722	10.8871
4wan-assembly1_B_D	4.70534	5.70934		6hiy-assembly1_1_8	13.0817	13.7574		1156395.DBT_1934-1156395.DBT_1931	4.39266	5.69301		6hiy-assembly1_1_8	17.0382	17.7612		6hiy-assembly1_1_8	15.712	17.8455	17.346	18.2276
2qgy-assembly1_A_B	7.39145	7.53689		3zl7-assembly1_A_B	3.96222	4.52424		859194.MHF_1536-859194.MHF_0017	4.26239	8.22014		3zl7-assembly1_A_B	7.2766	7.3445		3zl7-assembly1_A_B	5.31844	28.6001	5.1331	35.2303
2xr7-assembly1_A_B	6.2507	6.42469		2lmc-assembly1_A_B	4.17774	5.48382		1399860.A0A2C5XGR0-1399860.A0A2C5XDE9	6.51821	6.77826		2lmc-assembly1_A_B	7.58518	10.5824		2lmc-assembly1_A_B	8.17616	7.1125	8.28462	13.2063
2bkw-assembly1_A_B	6.50952	7.21479		8tcg-assembly1_B_C	2.69393	3.83041		31246.A0A183PY48-31246.A0A183PUM1	5.7994	7.92555		8tcg-assembly1_B_C	2.90322	3.84746		8tcg-assembly1_B_C	2.00763	11.2668	2.64243	15.0778
4r01-assembly1_C_D	3.88841	4.44378		7wff-assembly1_B_K	7.65694	9.45862		1798607.A3J69_00740-1798607.A3J69_00730	3.76255	5.38448		7wff-assembly1_B_K	19.775	24.1235		7wff-assembly1_B_K	21.7823	19.2964	28.4713	21.6817
1ojl-assembly1_C_D	3.66741	4.39411		8cvm-assembly1_K_S	2.53983	5.99864		1974281.A0A1V8UY20-1974281.A0A1V8UVV9	5.1453	6.27309		8cvm-assembly1_K_S	3.19929	6.03494		8cvm-assembly1_K_S	4.01392	1.8505	4.45016	12.5641
6wt4-assembly1_A_B	16.1284	16.4878		2o25-assembly1_A_B	2.54179	5.23711		1460644.GCA_001310455_04966-1460644.GCA_001310455_00778	5.6031	6.29226		2o25-assembly1_A_B	2.60156	9.50774		2o25-assembly1_A_B	4.66731	1.68045	18.3958	5.73426
8fai-assembly1_J_O	9.42745	9.93495		6ffa-assembly1_A_B	9.87578	11.8493		1205910.B005_2730-1205910.B005_2710	1.85036	9.53919		6ffa-assembly1_A_B	9.28251	10.6407		6ffa-assembly1_A_B	17.0842	2.97811	11.4493	9.88371
3tqn-assembly1_A_B	6.90027	8.48081		8c0d-assembly1_A_C	1.52912	3.1551		1797275.A2V45_04320-1797275.A2V45_02870	4.04558	5.1697		8c0d-assembly1_A_C	3.66298	5.26774		8c0d-assembly1_A_C	5.88641	2.06203	6.79491	4.15142
1ejf-assembly1_A_B	1.73087	2.85439		8cdv-assembly1_C_I	1.62979	3.78959		178306.PAE3313-178306.PAE2098	3.38864	4.74873		8cdv-assembly1_C_I	1.88954	8.56721		8cdv-assembly1_C_I	1.53724	2.68002	8.35742	9.35591
4yvq-assembly1_A_C	17.7085	16.0416		7uy8-assembly1_A_B	8.89124	9.018		32057.GCA_000331305_03430-32057.GCA_000331305_01890	4.35921	4.89141		7uy8-assembly1_A_B	12.4113	12.6277		7uy8-assembly1_A_B	10.7754	14.9575	11.3729	14.4972
1ibu-assembly1_H_L	18.4374	18.9676		8eat-assembly1_A_B	4.97553	9.11092		1781247.GCA_001577055_01717-1781247.GCA_001577055_00968	2.39281	6.70036		8eat-assembly1_A_B	6.91453	12.7033		8eat-assembly1_A_B	4.9451	9.2817	14.3675	12.2852
3jxe-assembly1_A_B	4.42629	5.13859		6ted-assembly1_J_Q	2.19413	3.35304		1618842.UX89_C0002G0038-1618842.UX89_C0002G0025	3.36291	5.32759		6ted-assembly1_J_Q	2.1911	8.15383		6ted-assembly1_J_Q	1.00362	3.63626	24.0779	4.40769
4oky-assembly1_A_B	10.5228	11.9774		6rqc-assembly1_F_K	7.0671	8.10015		1169154.GCA_000377145_02760-1169154.GCA_000377145_01359	5.06541	5.41422		6rqc-assembly1_F_K	5.4341	7.50825		6rqc-assembly1_F_K	4.32391	6.84368	5.96381	9.81161
2bzy-assembly1_A_B	5.23469	7.50377		8jjr-assembly1_B_V	7.41096	10.0895		939324.GCA_000513075_00413-939324.GCA_000513075_00050	2.30694	5.96321		8jjr-assembly1_B_V	11.9718	18.4427		8jjr-assembly1_B_V	16.9854	9.08772	21.9244	15.9543
1bvi-assembly1_A_C	11.4479	13.5332		6xkw-assembly1_C_F	3.7006	6.00106		1379258.GCA_001401755_04142-1379258.GCA_001401755_01479	6.68866	6.94094		6xkw-assembly1_C_F	4.91335	8.72519		6xkw-assembly1_C_F	2.33439	8.22533	4.31078	14.4393
3qfw-assembly1_A_B	5.32058	5.54124		3j46-assembly1_B_H	1.28702	5.24533		1643428.GCA_001442855_01492-1643428.GCA_001442855_01362	5.05251	5.21587		3j46-assembly1_B_H	1.04742	9.13236		3j46-assembly1_B_H	1.00364	1.1054	25.3718	4.0169
8d9m-assembly1_F_G	9.47301	9.51134		6hiz-assembly1_E_Y	15.7582	16.3181		1329250.WOSG25_130280-1329250.WOSG25_051050	5.7058	5.84934		6hiz-assembly1_E_Y	17.9495	18.0964		6hiz-assembly1_E_Y	18.3984	17.6197	18.6284	17.345
6l2w-assembly1_A_B	13.324	14.4657		6ixv-assembly1_A_B	3.52596	4.01053		2138.SMSRO_v1c06830-2138.SMSRO_v1c05090	2.51101	4.14173		6ixv-assembly1_A_B	4.46304	3.56951		6ixv-assembly1_A_B	8.46281	1.92134	4.55789	2.77148
2ewt-assembly1_A_B	3.72747	4.8402		7wdk-assembly1_A_B	9.94458	10.029		1798607.A3J69_00215-1798607.A3J69_00175	4.08836	6.90033		7wdk-assembly1_A_B	15.1257	15.3955		7wdk-assembly1_A_B	13.9062	18.1279	14.0495	18.9615
7wb4-assembly1_A_X	10.0785	8.66428		2e3x-assembly1_A_C	5.40498	6.07687		859194.MHF_1536-859194.MHF_1527	3.37397	9.54448		2e3x-assembly1_A_C	5.62973	6.87066		2e3x-assembly1_A_C	5.38718	6.16752	6.51288	7.6641
7bx7-assembly1_B_C	6.68151	6.98753		7php-assembly1_A_D	3.9971	5.13819		408657.SAMN04487995_4397-408657.SAMN04487995_2769	4.84429	5.59581		7php-assembly1_A_D	5.05314	6.51203		7php-assembly1_A_D	4.13021	8.38031	4.17707	17.0399
2gom-assembly1_A_B	9.82127	14.884		5c8j-assembly1_A_C	2.81727	4.36665		1896993.BHV61_03810-1896993.BHV61_03375	2.7093	6.39624		5c8j-assembly1_A_C	8.76842	11.6136		5c8j-assembly1_A_C	6.22611	11.672	8.36014	14.8512
4q05-assembly1_A_B	5.84929	6.89961		6tzc-assembly1_A_B	2.05738	2.51772		1144313.PMI10_04121-1144313.PMI10_03265	4.81058	4.97148		6tzc-assembly1_A_B	3.48534	4.11319		6tzc-assembly1_A_B	1.05822	12.3933	1.48621	12.3568
1t82-assembly1_A_B	9.82514	12.9519		7vdv-assembly1_M_S	6.58491	6.49775		1618550.UT39_C0014G0021-1618550.UT39_C0012G0050	4.50209	4.88439		7vdv-assembly1_M_S	13.683	14.7915		7vdv-assembly1_M_S	12.0116	16.9192	13.7058	16.8779
5jub-assembly1_A_B	9.38974	10.3431		7p3i-assembly1_A_B	2.07918	2.92704		1805038.AUK41_01365-1805038.AUK41_01020	4.57504	11.6865		7p3i-assembly1_A_B	8.36044	10.0442		7p3i-assembly1_A_B	5.76257	12.3968	9.20532	11.206
5ajs-assembly1_A_B	9.92573	12.2856		4f7u-assembly1_A_F	2.16091	3.47349		1123515.GCA_000483485_02124-1123515.GCA_000483485_01097	6.57101	6.91998		4f7u-assembly1_A_F	2.11892	3.64137		4f7u-assembly1_A_F	1.10127	3.26255	1.56273	9.22239
5h72-assembly1_B_D	16.3798	18.0701		4nc2-assembly1_A_B	3.4386	5.19214		1298597.GCA_001312525_03179-1298597.GCA_001312525_03176	4.27533	4.63214		4nc2-assembly1_A_B	7.7445	12.8724		4nc2-assembly1_A_B	8.91407	6.83667	10.3116	15.7273
2fbq-assembly1_A_B	7.13141	7.47916		8ovw-assembly1_G_K	8.94301	13.0587		1797780.A3E45_01630-1797780.A3E45_00845	3.31082	5.27828		8ovw-assembly1_G_K	12.4215	14.0406		8ovw-assembly1_G_K	11.4047	13.0371	14.6718	13.8314
3pp9-assembly1_A_B	8.22957	9.32748		7pwf-assembly1_M_Y	3.16602	7.61337		1121030.GCA_000430725_07553-1121030.GCA_000430725_03401	5.91788	6.44458		7pwf-assembly1_M_Y	3.09731	9.41441		7pwf-assembly1_M_Y	2.87001	3.32246	15.8211	5.68852
2ywl-assembly1_A_B	5.52081	5.39764		8hyj-assembly1_D_G	4.98361	4.39396		27349.A0A0L6VAA2-27349.A0A0L6V8M6	9.44998	10.5578		8hyj-assembly1_D_G	4.41496	4.63384		8hyj-assembly1_D_G	5.3776	3.90822	4.38298	4.81797
5j90-assembly1_A_B	5.84062	6.84084		7arc-assembly1_C_M	3.13716	6.29348		1137096.NIES2101_36690-1137096.NIES2101_22295	3.15943	3.66612		7arc-assembly1_C_M	4.69881	7.03029		7arc-assembly1_C_M	3.39072	9.74251	4.62304	16.6731
7cm9-assembly1_A_B	7.31383	8.10995		5opt-assembly1_B_4	4.94561	7.78419		506534.Rhein_1888-506534.Rhein_0193	4.68691	5.02507		5opt-assembly1_B_4	3.02966	9.7415		5opt-assembly1_B_4	2.62115	3.39056	22.8171	4.88397
3h35-assembly1_B_C	14.2362	14.7602		8fd7-assembly1_B_C	6.0472	6.33912		78346.BRUM_0723-78346.BRUM_0008	4.76153	5.64721		8fd7-assembly1_B_C	3.75078	4.65112		8fd7-assembly1_B_C	18.7716	1.46997	18.3506	2.09819
6lt0-assembly1_C_F	9.1806	13.4144		8fl0-assembly1_C_D	1.55415	2.67416		747089.U9SP50-747089.A0A2H5S0J9	4.04821	4.9641		8fl0-assembly1_C_D	3.80343	4.987		8fl0-assembly1_C_D	10.2829	1.61622	16.4169	1.62019
3hdv-assembly1_B_C	8.20642	8.58702		4ag4-assembly1_A_B	2.73336	3.89191		1619048.UU49_C0023G0007-1619048.UU49_C0006G0011	2.93952	4.49003		4ag4-assembly1_A_B	5.54456	6.97932		4ag4-assembly1_A_B	6.26826	4.65083	8.02948	5.87979
3vcx-assembly1_A_B	5.4493	6.58826		6t7f-assembly1_A_B	2.90294	4.86244		1618950.UT48_C0020G0005-1618950.UT48_C0004G0024	2.41638	5.12774		6t7f-assembly1_A_B	3.26632	4.76125		6t7f-assembly1_A_B	5.44439	1.16633	6.51071	2.74184
8c0z-assembly1_C_E	4.99306	5.87614		7pyv-assembly1_A_B	4.05727	3.92457		197221.gene:10747965-197221.gene:10747878	4.26926	4.49471		7pyv-assembly1_A_B	4.70293	4.77032		7pyv-assembly1_A_B	3.97919	10.5295	4.01999	11.3036
3wps-assembly1_A_B	5.55436	6.78999		6lb8-assembly1_A_B	2.01344	2.66537		1802135.A2708_00785-1802135.A2708_00085	2.94476	6.70657		6lb8-assembly1_A_B	4.72906	5.73438		6lb8-assembly1_A_B	5.85455	3.85486	6.24624	4.31053
1na6-assembly1_A_B	10.1405	11.7438		7zkp-assembly1_B_N	2.92146	5.44675		1925591.BI308_18760-1925591.BI308_05990	5.51939	6.01134		7zkp-assembly1_B_N	2.86059	6.7502		7zkp-assembly1_B_N	1.98916	3.482	5.1814	7.91316
3d87-assembly1_A_C	5.94329	9.87359		6qw6-assembly1_Q_8	2.80681	3.33915		1895832.BGO23_14985-1895832.BGO23_01115	3.41214	6.81013		6qw6-assembly1_Q_8	8.46943	8.51605		6qw6-assembly1_Q_8	5.96422	17.9592	5.28912	22.7299
6un6-assembly1_A_B	14.8227	15.964		5nbn-assembly1_A_D	8.28339	8.70068		395493.BegalDRAFT_1092-395493.BegalDRAFT_0172	4.5712	4.81887		5nbn-assembly1_A_D	7.07172	7.35178		5nbn-assembly1_A_D	5.05668	19.456	5.00812	18.9589
6hhn-assembly1_A_B	4.82503	6.56615		5lsj-assembly1_B_D	2.01927	6.32554		667676.SAMN05192539_11011-667676.SAMN05192539_10171	7.19216	12.7688		5lsj-assembly1_B_D	3.74051	10.7188		5lsj-assembly1_B_D	4.3044	4.08861	8.31947	17.8444
4r7f-assembly1_A_B	7.26065	9.44052		7eu3-assembly1_D_W	2.28755	2.81706		1765722.AT728_27325-1765722.AT728_09400	4.25902	4.66669		7eu3-assembly1_D_W	3.71391	5.1564		7eu3-assembly1_D_W	2.82382	20.1259	3.60859	30.0667
4whn-assembly1_A_B	7.82393	10.518		6xp5-assembly1_B_E	6.27855	8.13674		153721.MYP_353-153721.MYP_1604	6.10478	6.15769		6xp5-assembly1_B_E	8.96923	12.9825		6xp5-assembly1_B_E	8.85297	8.61978	13.7577	9.9358
4y9v-assembly1_B_C	12.0888	12.9627		1k6o-assembly1_A_B	3.36673	5.07561		306281.GCA_000317205_05719-306281.GCA_000317205_04786	3.57491	4.04488		1k6o-assembly1_A_B	2.10817	4.56481		1k6o-assembly1_A_B	3.71348	1.12436	5.68336	4.46101
4go6-assembly1_C_D	3.95207	5.40471		7dc8-assembly1_B_C	1.39265	2.30272		1081644.IMCC13023_04470-1081644.IMCC13023_04460	2.10196	5.08325		7dc8-assembly1_B_C	2.8857	4.97948		7dc8-assembly1_B_C	8.85471	1.27151	13.5359	2.39766
6k4e-assembly1_A_B	4.09199	4.33084		1d0d-assembly1_A_B	4.18326	9.42461		1121391.SAMN02745206_02499-1121391.SAMN02745206_01243	4.82416	4.86067		1d0d-assembly1_A_B	5.30751	13.7165		1d0d-assembly1_A_B	29.2505	1.00496	28.1481	7.11469
6ifd-assembly1_A_B	4.83433	5.56419		8gqe-assembly1_A_B	4.89293	4.58344		1802461.A3B24_03285-1802461.A3B24_00485	6.1537	7.78647		8gqe-assembly1_A_B	8.30146	6.40195		8gqe-assembly1_A_B	7.77311	8.15501	5.61515	6.99721
5in1-assembly1_A_B	4.37035	4.35764		8jjr-assembly1_G_K	6.03373	6.88542		43678.OJAG_11540-43678.OJAG_01510	3.22801	4.36335		8jjr-assembly1_G_K	12.7811	13.8846		8jjr-assembly1_G_K	13.3894	12.7722	14.1742	13.2591
3vsl-assembly1_A_B	5.87534	6.94456		2j59-assembly1_A_B	3.66628	5.48229		1797542.A3J59_02045-1797542.A3J59_02020	3.77886	5.28196		2j59-assembly1_A_B	4.63547	6.16684		2j59-assembly1_A_B	1.28088	15.8598	2.58695	14.506
2iml-assembly1_A_B	7.63154	15.317		6odm-assembly1_I_L	15.2575	15.1676		1802138.A3F37_01995-1802138.A3F37_00795	2.77934	4.90505		6odm-assembly1_I_L	13.7289	13.8946		6odm-assembly1_I_L	16.7719	11.8938	16.7402	12.1146
3itf-assembly1_A_B	11.0248	12.7591		4c0o-assembly1_A_B	2.58905	2.09715		1752199.GCA_001464765_04405-1752199.GCA_001464765_03351	5.79431	5.7999		4c0o-assembly1_A_B	3.03573	2.40682		4c0o-assembly1_A_B	2.72508	7.43528	2.24732	4.76212
3sql-assembly1_A_B	7.35192	7.86441		6mjp-assembly1_C_E	5.10391	6.6332		1850361.GCA_001650195_04626-1850361.GCA_001650195_01706	4.36188	4.92506		6mjp-assembly1_C_E	9.83466	14.4021		6mjp-assembly1_C_E	9.19765	10.8747	17.5571	12.7089
4n81-assembly1_A_B	4.64428	5.46999		7ea8-assembly1_A_H	2.72635	4.86182		1420583.V473_08310-1420583.V473_06220	4.06195	4.46092		7ea8-assembly1_A_H	1.95293	6.35778		7ea8-assembly1_A_H	3.06284	1.35043	4.35406	9.3046
6jza-assembly1_A_B	4.24973	4.94273		6idf-assembly1_A_E	3.25509	4.15188		1798622.A3A51_03455-1798622.A3A51_03005	3.58707	5.39315		6idf-assembly1_A_E	4.28588	5.39142		6idf-assembly1_A_E	1.8513	16.9847	2.76282	16.1248
4g6q-assembly1_A_B	6.81277	7.80806		5u0s-assembly1_D_N	4.95986	5.15975		1797469.A3F08_03320-1797469.A3F08_00345	2.88804	5.2269		5u0s-assembly1_D_N	11.9661	9.95207		5u0s-assembly1_D_N	8.58727	15.3576	13.1293	8.10956
3slc-assembly1_A_B	4.45191	4.87472		7yp1-assembly1_A_C	8.38434	11.1593		1784823.GCA_001641225_00599-1784823.GCA_001641225_00581	5.56245	7.10533		7yp1-assembly1_A_C	9.57494	13.9424		7yp1-assembly1_A_C	17.0031	3.74773	17.0954	11.3226
6obt-assembly1_A_B	5.58322	6.60196		2y69-assembly1_D_F	1.26946	4.77037		667676.SAMN05192539_102165-667676.SAMN05192539_101123	6.11949	6.23819		2y69-assembly1_D_F	1.23641	3.86773		2y69-assembly1_D_F	1.6597	1.04257	4.68423	3.23067
3pzj-assembly1_A_B	7.09592	7.50121		7veb-assembly1_Y_Z	5.49163	7.2532		1736316.ASF43_19000-1736316.ASF43_01930	4.10876	4.83716		7veb-assembly1_Y_Z	9.94484	12.1077		7veb-assembly1_Y_Z	6.54125	11.196	10.0859	12.6811
2i5e-assembly1_A_B	6.42223	9.21151		6yo0-assembly1_A_K	10.8415	11.6871		529505.SAMN05421761_10974-529505.SAMN05421761_10916	5.74645	5.82987		6yo0-assembly1_A_K	10.7272	11.1733		6yo0-assembly1_A_K	6.00288	15.2497	6.86334	15.0013
6j0c-assembly1_D_J	5.57615	6.73217		5fb8-assembly1_B_C	1.72514	2.64798		1379698.RBG1_1C00001G1578-1379698.RBG1_1C00001G1017	3.24793	4.13951		5fb8-assembly1_B_C	3.12333	4.51373		5fb8-assembly1_B_C	3.76893	2.05545	5.61351	2.91673
5ahk-assembly1_A_B	6.1324	6.88426		7dtd-assembly1_A_B	6.58391	6.89596		1618933.UY29_C0024G0002-1618933.UY29_C0013G0007	2.23382	4.81532		7dtd-assembly1_A_B	16.2081	16.1827		7dtd-assembly1_A_B	12.0629	20.6998	7.60533	29.9924
6le1-assembly1_A_B	7.78223	8.99532		6hiz-assembly1_F_N	15.8388	16.4563		546364.SAMN04489730_8053-546364.SAMN04489730_6686	5.6776	5.61573		6hiz-assembly1_F_N	17.6121	18.4063		6hiz-assembly1_F_N	17.5203	17.6696	18.0376	18.5851
1xwm-assembly1_A_B	5.59708	5.94704		7ozs-assembly1_B_C	4.81253	5.348		1219077.VAZ01S_038_00460-1219077.VAZ01S_009_00230	4.18062	6.12208		7ozs-assembly1_B_C	5.89049	7.09542		7ozs-assembly1_B_C	7.67056	4.11033	7.93594	6.21132
5ygh-assembly1_A_B	16.6239	17.1803		7qcd-assembly1_A_F	5.595	6.48541		1173061.A0A0J9XHA8-1173061.A0A0J9X4C7	4.30985	4.30743		7qcd-assembly1_A_F	4.74368	5.38358		7qcd-assembly1_A_F	3.52405	7.39755	3.54579	18.558
1sn8-assembly1_A_B	8.84069	8.87402		2x7l-assembly1_A_C	1.61861	2.94838		888056.HMPREF9062_1292-888056.HMPREF9062_0981	2.81608	5.20549		2x7l-assembly1_A_C	3.15968	6.90282		2x7l-assembly1_A_C	7.06746	1.02079	10.3763	3.62849
2zci-assembly1_A_B	11.0227	10.8601		7naf-assembly1_E_F	8.21406	10.8394		6186.A0A183KHV5-6186.A0A183K4F8	10.2227	10.4556		7naf-assembly1_E_F	5.95528	7.72505		7naf-assembly1_E_F	15.2537	2.28977	14.5353	4.42432
1vjo-assembly1_A_B	5.9153	6.49001		7wu2-assembly1_A_E	1.86148	4.35883		909625.GCA_001029505_02538-909625.GCA_001029505_00958	2.87666	7.65155		7wu2-assembly1_A_E	1.94504	4.6044		7wu2-assembly1_A_E	1.43116	2.61729	12.7043	2.26084
2fgc-assembly1_A_B	7.92452	9.46684		2n83-assembly1_A_B	2.47314	4.17848		1802036.A3C98_02575-1802036.A3C98_00985	4.0169	4.92039		2n83-assembly1_A_B	2.27511	4.83519		2n83-assembly1_A_B	1.43777	3.59557	3.96352	6.3627
4gqm-assembly1_A_B	8.88849	12.6176		6j7m-assembly1_A_B	4.1207	4.33716		1703390.AMJ64_00330-1703390.AMJ64_00325	4.03636	3.82151		6j7m-assembly1_A_B	5.17397	4.3139		6j7m-assembly1_A_B	4.05591	7.77222	3.07253	8.12887
2np2-assembly1_A_B	6.25497	6.2484		8qyj-assembly1_D_M	1.3596	5.61048		1802407.A3I40_04160-1802407.A3I40_02765	2.86162	4.38858		8qyj-assembly1_D_M	1.92812	7.52429		8qyj-assembly1_D_M	1.82782	2.08417	6.79555	9.17102
6kd3-assembly1_A_B	4.60745	5.0733		5vyf-assembly1_B_C	3.51761	4.75576		1881103.SAMN05428965_2239-1881103.SAMN05428965_0122	4.74097	4.74694		5vyf-assembly1_B_C	7.05625	9.69715		5vyf-assembly1_B_C	3.3948	16.6325	5.77267	17.2912
3r64-assembly1_A_D	4.94945	5.46902		8jjr-assembly1_N_S	7.09493	15.0677		1981171.A2G94_03235-1981171.A2G94_03160	3.08376	5.20254		8jjr-assembly1_N_S	10.1532	17.8599		8jjr-assembly1_N_S	13.7565	6.57141	18.8538	16.4158
2oqr-assembly1_A_B	3.32406	3.77154		7wu3-assembly1_A_E	3.01425	5.52181		374847.Kcr_1304-374847.Kcr_1303	7.54884	8.07081		7wu3-assembly1_A_E	3.06279	7.94474		7wu3-assembly1_A_E	1.48765	4.52655	13.2111	6.20445
5hkh-assembly1_A_B	8.87294	10.174		5vhf-assembly1_N_Q	1.34042	2.82842		1674798.GCA_001602645_02470-1674798.GCA_001602645_00377	1.48276	6.40121		5vhf-assembly1_N_Q	5.54982	12.3976		5vhf-assembly1_N_Q	1.13715	13.6213	6.93869	18.412
3mr7-assembly1_A_B	6.284	6.86353		6i52-assembly1_A_B	7.10884	9.37468		1674798.GCA_001602645_01279-1674798.GCA_001602645_00386	2.04579	5.07508		6i52-assembly1_A_B	4.83732	6.84867		6i52-assembly1_A_B	9.46749	2.5162	14.5682	3.45266
7qsq-assembly1_A_B	5.85452	7.52567		7ar9-assembly1_F_R	8.08065	10.0957		1797827.A2V65_09645-1797827.A2V65_07050	3.80464	4.07156		7ar9-assembly1_F_R	15.8615	15.8349		7ar9-assembly1_F_R	16.4366	15.3387	16.1628	19.1
7x7h-assembly1_A_C	5.88115	6.61331		7wug-assembly1_A_E	12.1564	12.5183		1296096.A0A1B9I904-1296096.A0A1B9I7J5	4.15454	5.67764		7wug-assembly1_A_E	15.6392	16.0629		7wug-assembly1_A_E	12.2658	17.616	13.2798	17.4648
4q5r-assembly1_A_B	4.3199	4.23493		8ttb-assembly1_B_D	2.18289	2.53606		155515.JP36_06640-155515.JP36_06550	7.10825	7.09716		8ttb-assembly1_B_D	2.22273	2.64851		8ttb-assembly1_B_D	1.99313	5.1243	1.64282	18.1036
6du8-assembly1_C_D	3.78117	4.15892		2rgn-assembly1_B_C	3.15141	4.00697		1382306.GCA_000702505_04023-1382306.GCA_000702505_01057	7.38629	7.50359		2rgn-assembly1_B_C	2.59932	3.2406		2rgn-assembly1_B_C	4.28672	1.0977	4.29863	1.98728
2ia2-assembly1_A_B	4.58808	4.98339		7rbu-assembly1_A_B	8.25145	10.5165		1618350.UR67_C0004G0081-1618350.UR67_C0004G0065	2.96547	4.99432		7rbu-assembly1_A_B	13.6437	16.2319		7rbu-assembly1_A_B	18.4619	6.98143	18.6399	11.8434
2c20-assembly1_A_B	4.42566	4.65081		7p1h-assembly1_A_C	3.79426	5.27677		1410619.SRDD_33740-1410619.SRDD_28600	5.21772	6.6672		7p1h-assembly1_A_C	3.14038	7.7165		7p1h-assembly1_A_C	13.542	1.67999	12.6286	6.24052
1ezj-assembly1_B_D	15.6737	14.6197		6gv1-assembly1_A_B	3.98886	4.97508		1123237.Salmuc_02822-1123237.Salmuc_00027	4.77749	4.80485		6gv1-assembly1_A_B	5.91507	6.23618		6gv1-assembly1_A_B	7.2931	4.44	7.06318	5.40907
2k5j-assembly1_A_B	8.40588	12.5336		8e9h-assembly1_E_L	2.37479	5.24921		452646.ENSNVIP00000030262-452646.ENSNVIP00000011600	1.91837	3.35622		8e9h-assembly1_E_L	3.66969	5.1219		8e9h-assembly1_E_L	5.95378	1.09029	6.88065	2.40637
2q9k-assembly1_A_B	12.7342	15.0512		8d0b-assembly1_E_F	6.05746	6.63001		688867.SAMN05660236_1744-688867.SAMN05660236_1446	3.65146	4.27285		8d0b-assembly1_E_F	16.6169	17.4506		8d0b-assembly1_E_F	16.6982	16.6106	17.6437	17.2338
5ibz-assembly1_C_D	6.15623	6.9464		4ic7-assembly1_A_B	5.33606	5.17957		1380357.SAMN02990966_07758-1380357.SAMN02990966_02379	4.0366	4.91165		4ic7-assembly1_A_B	6.25531	5.12892		4ic7-assembly1_A_B	4.34059	22.5045	3.5035	21.1417
7ejs-assembly1_A_B	11.8048	12.2772		4xco-assembly1_A_B	4.27788	5.76129		400682.A0A1X7UMD1-400682.A0A1X7U6G0	4.38448	4.91142		4xco-assembly1_A_B	2.5031	5.45119		4xco-assembly1_A_B	4.56112	1.66583	40.0766	1.73615
2nwv-assembly1_A_B	10.4016	17.5244		6hiy-assembly1_O_7	11.0855	13.0366		1314781.A0A166AFY7-1314781.A0A165KIC9	7.49162	7.67995		6hiy-assembly1_O_7	20.6917	20.5217		6hiy-assembly1_O_7	15.7896	32.5689	16.3431	29.9059
7sfn-assembly1_A_B	9.35051	11.6243		8fw5-assembly1_G_H	11.3827	12.4754		1802094.A2575_01925-1802094.A2575_01055	3.95305	5.47959		8fw5-assembly1_G_H	15.1101	16.3666		8fw5-assembly1_G_H	15.0758	15.6402	15.9942	16.7215
6iz2-assembly1_A_B	8.03074	8.21031		7pkq-assembly1_W_1	9.26262	8.949		1919279.GCA_002083825_01912-1919279.GCA_002083825_00796	5.24395	5.46911		7pkq-assembly1_W_1	7.12824	7.37316		7pkq-assembly1_W_1	4.67833	14.093	3.14757	27.7426
5uf5-assembly1_A_B	15.2775	15.4044		6ff4-assembly1_J_T	3.08627	4.80138		1801619.SAMN04515619_12043-1801619.SAMN04515619_106172	3.91772	4.20121		6ff4-assembly1_J_T	11.3247	7.80062		6ff4-assembly1_J_T	13.6662	9.24792	6.84733	9.13125
2f2e-assembly1_A_B	6.58807	6.93646		4s3o-assembly1_B_C	2.51044	5.19314		1798542.A3F54_03445-1798542.A3F54_01485	2.63094	5.39279		4s3o-assembly1_B_C	2.15789	6.17617		4s3o-assembly1_B_C	3.07279	1.49283	7.49673	4.65644
4yzo-assembly1_A_B	5.95803	7.07202		3dbx-assembly1_A_B	4.069	5.45601		857967.G0QMT0-857967.G0QKS6	4.57257	4.43682		3dbx-assembly1_A_B	4.53018	5.36971		3dbx-assembly1_A_B	7.13772	1.00376	5.64379	4.88248
2yzt-assembly1_A_B	5.52961	6.53835		8hgj-assembly1_A_B	3.01428	3.70457		1797879.A3H42_04690-1797879.A3H42_01835	3.23818	4.09791		8hgj-assembly1_A_B	6.31111	8.62296		8hgj-assembly1_A_B	8.50437	4.22642	8.33664	8.76744
6tjr-assembly1_A_B	7.02375	7.40747		1x18-assembly1_C_E	2.61635	3.30629		1735114.GCA_001443525_02765-1735114.GCA_001443525_01067	4.72041	6.05742		1x18-assembly1_C_E	2.56381	3.62387		1x18-assembly1_C_E	1.92737	3.74694	2.76426	5.18713
4rkr-assembly1_A_B	6.92558	7.41292		3n97-assembly1_A_C	1.71378	4.01136		1572645.GCA_001922575_00907-1572645.GCA_001922575_00004	5.9687	6.01499		3n97-assembly1_A_C	1.56687	4.05022		3n97-assembly1_A_C	2.83421	1.18696	3.54377	4.2417
1ku9-assembly1_A_B	7.41913	8.56457		4ce4-assembly1_E_0	4.46847	8.31513		1706231.BN3177_9467-1706231.BN3177_12195	4.40426	5.36751		4ce4-assembly1_E_0	15.3406	20.5116		4ce4-assembly1_E_0	27.8169	8.01553	31.7393	11.418
5j97-assembly1_A_B	15.0699	16.3412		8dit-assembly1_A_C	4.54963	4.50514		1121394.GCA_000429925_03064-1121394.GCA_000429925_01504	4.76969	4.76101		8dit-assembly1_A_C	8.25086	6.80612		8dit-assembly1_A_C	10.7107	6.55564	8.44065	5.21681
3fwz-assembly1_A_B	6.18003	7.09265		8amz-assembly1_I_P	3.59971	3.9166		1045009.GCA_000224415_00511-1045009.GCA_000224415_00505	1.41285	4.05511		8amz-assembly1_I_P	10.6147	10.0001		8amz-assembly1_I_P	5.55283	20.9527	6.43227	16.1899
5z7r-assembly1_D_F	3.15232	3.3691		3u9p-assembly1_A_B	2.40625	4.33957		1797729.A3A60_01940-1797729.A3A60_00685	3.62246	4.78274		3u9p-assembly1_A_B	5.10277	6.71279		3u9p-assembly1_A_B	3.8871	6.44223	4.73773	8.95004
3rsi-assembly1_B_C	4.91648	5.58989		6ff4-assembly1_A_B	4.69624	4.6239		1211777.BN77_p10083-1211777.BN77_1278	6.58118	6.72194		6ff4-assembly1_A_B	12.353	12.77		6ff4-assembly1_A_B	10.1713	16.0995	10.6276	16.3413
4chk-assembly1_A_B	6.65798	9.97054		8d0b-assembly1_B_F	4.76141	6.10322		1294022.GCA_001311865_04478-1294022.GCA_001311865_02811	2.28816	3.53329		8d0b-assembly1_B_F	6.68796	10.8569		8d0b-assembly1_B_F	4.90175	8.87588	15.1047	8.01574
2yvr-assembly1_A_B	4.07975	6.38057		8jw0-assembly1_D_E	5.78624	14.8667		1640514.XU12_C0005G0132-1640514.XU12_C0001G0243	5.33371	5.39559		8jw0-assembly1_D_E	5.12831	10.2346		8jw0-assembly1_D_E	33.0599	1.05859	23.9144	5.41354
3cwr-assembly1_A_B	7.28646	8.34383		7ymf-assembly1_A_B	4.21197	4.10566		1805038.AUK41_03475-1805038.AUK41_00975	3.04276	6.82218		7ymf-assembly1_A_B	8.56706	7.40526		7ymf-assembly1_A_B	12.2181	5.58222	10.422	4.97811
3b4w-assembly1_A_B	4.24554	4.39248		8jw0-assembly1_F_G	9.27295	17.9571		91604.ID47_09150-91604.ID47_08475	3.04795	5.42498		8jw0-assembly1_F_G	13.4686	18.3657		8jw0-assembly1_F_G	13.7998	13.579	15.221	21.1623
5eof-assembly1_C_D	15.1137	16.0284		6nd4-assembly1_I_S	4.63367	6.25745		91604.ID47_06400-91604.ID47_06390	4.70567	4.97394		6nd4-assembly1_I_S	13.4596	13.8345		6nd4-assembly1_I_S	35.906	5.71189	25.5113	8.03946
3dnx-assembly1_A_B	8.31372	12.0368		7zxk-assembly1_A_D	2.28091	4.33535		244581.IM40_07290-244581.IM40_05295	4.1474	4.39329		7zxk-assembly1_A_D	5.04939	9.25018		7zxk-assembly1_A_D	4.78853	5.36837	9.0088	8.93611
1lxj-assembly1_C_D	6.45255	9.10337		3ot1-assembly1_A_B	1.41822	1.43558		1285928.SAMN04487894_109100-1285928.SAMN04487894_105214	6.00014	6.08314		3ot1-assembly1_A_B	7.06969	6.92842		3ot1-assembly1_A_B	1.05747	1.07879	1.01191	1.01092
3hur-assembly1_C_D	5.87687	6.47146		7arc-assembly1_B_H	6.11207	9.76242		1662190.SYNGFB01_11395-1662190.SYNGFB01_05345	3.47684	4.20614		7arc-assembly1_B_H	6.32288	8.46376		7arc-assembly1_B_H	13.09	4.72216	17.4812	6.17673
5szg-assembly1_A_B	7.4751	10.9755		6hiz-assembly1_M_N	16.7678	18.0101		1781247.GCA_001577055_01682-1781247.GCA_001577055_01681	3.62231	5.5978		6hiz-assembly1_M_N	16.0867	16.999		6hiz-assembly1_M_N	15.1095	16.9348	16.1562	17.8941
3nwr-assembly1_A_B	6.66062	7.88053		6wkr-assembly1_K_Q	7.19996	11.4276		1261131.lam_520-1261131.lam_1038	5.36511	5.91563		6wkr-assembly1_K_Q	4.90586	11.53		6wkr-assembly1_K_Q	1.03769	17.4993	7.0122	17.7041
4ir8-assembly1_A_B	7.34098	8.86771		8i8x-assembly1_D_E	4.31747	5.27658		326474.AWB65_04120-326474.AWB65_03772	4.07697	4.47695		8i8x-assembly1_D_E	8.79089	11.2514		8i8x-assembly1_D_E	11.3497	6.61321	15.8474	7.76391
3f7e-assembly1_A_B	6.45995	7.61806		8byp-assembly1_A_B	12.3471	12.5085		684719.HIMB114_00007070-684719.HIMB114_00003990	3.36294	4.12891		8byp-assembly1_A_B	12.8414	13.0966		8byp-assembly1_A_B	12.096	13.7444	12.1896	14.0004
3oi8-assembly1_A_B	5.6118	7.05056		1hqr-assembly1_B_C	5.63768	9.47618		1802439.A2589_03785-1802439.A2589_02090	3.32986	4.7513		1hqr-assembly1_B_C	6.52384	12.1199		1hqr-assembly1_B_C	2.39802	16.1473	7.77366	17.4155
4bxi-assembly1_A_B	5.18161	5.74568		4tu3-assembly1_A_B	8.63281	8.27292		1797274.A2W20_06260-1797274.A2W20_05190	3.44272	3.90911		4tu3-assembly1_A_B	13.7463	10.9722		4tu3-assembly1_A_B	18.4519	8.09275	17.5119	4.27855
3q3q-assembly1_A_B	7.54642	7.67466		5z51-assembly1_A_B	3.08439	2.99063		1802461.A3B24_03305-1802461.A3B24_02455	3.62868	7.24284		5z51-assembly1_A_B	4.68763	3.65785		5z51-assembly1_A_B	10.7104	1.12111	6.30375	1.02894
7bzw-assembly1_C_I	4.13172	5.53704		7b04-assembly1_B_C	7.40031	7.15172		1784823.GCA_001641225_00589-1784823.GCA_001641225_00533	3.804	5.30387		7b04-assembly1_B_C	10.932	10.8888		7b04-assembly1_B_C	11.031	10.8515	8.95827	15.2814
1y89-assembly1_A_B	4.71103	5.28729		6wkr-assembly1_G_O	1.09034	2.38054		1577686.GCA_001006305_04111-1577686.GCA_001006305_00242	5.52832	5.64627		6wkr-assembly1_G_O	1.16994	1.98484		6wkr-assembly1_G_O	1.28449	1.00508	1.25669	5.07138
8cqt-assembly1_A_B	4.36936	5.63046		2ypa-assembly1_C_D	2.27739	2.64583		454286.A0A0J8R0F7-454286.A0A0J8R064	5.57776	5.94776		2ypa-assembly1_C_D	2.07541	2.10504		2ypa-assembly1_C_D	1.05066	16.4531	1.0492	18.1026
5wee-assembly1_A_B	9.74537	9.92829		8asv-assembly1_C_I	3.24751	3.35267		1293597.FC20_GL000761-1293597.FC20_GL000603	1.64564	3.45294		8asv-assembly1_C_I	2.35236	3.29387		8asv-assembly1_C_I	3.75227	1.46697	3.76625	2.61208
1o77-assembly1_A_B	2.39905	3.16288		6f0k-assembly1_C_F	3.5372	3.81743		1123382.SAMN02745221_00844-1123382.SAMN02745221_00567	5.96601	5.85205		6f0k-assembly1_C_F	2.85241	2.92811		6f0k-assembly1_C_F	2.59843	3.22327	2.73895	3.12199
5hee-assembly1_A_B	6.24968	7.63834		6w1s-assembly1_G_S	6.31945	9.05537		696127.midi_00045-696127.midi_00036	2.30661	4.6794		6w1s-assembly1_G_S	4.24802	9.90833		6w1s-assembly1_G_S	5.09086	2.2783	8.71108	15.7596
3ia7-assembly1_A_B	6.00559	6.25394		1xou-assembly1_A_B	13.2881	13.8497		1802702.A3H54_03110-1802702.A3H54_03105	8.3536	8.51738		1xou-assembly1_A_B	15.5885	17.6157		1xou-assembly1_A_B	14.698	17.9634	16.9612	16.9641
1pc6-assembly1_A_B	16.1993	16.9684		5veb-assembly1_B_C	1.88249	4.73562		1414854.GQ61_08735-1414854.GQ61_08730	3.37124	3.47055		5veb-assembly1_B_C	3.15444	6.60734		5veb-assembly1_B_C	2.3482	4.99514	4.68504	13.1993
3f6c-assembly1_A_B	6.76055	7.23181		8oip-assembly1_B_W	4.48018	8.98411		1798546.A2233_03540-1798546.A2233_02250	4.06521	4.74853		8oip-assembly1_B_W	6.13704	7.91031		8oip-assembly1_B_W	2.25679	19.0013	3.65117	21.0438
8v2y-assembly1_A_B	4.92644	5.81961		6gcs-assembly1_B_U	2.77886	4.58214		1611254.A0A2G5VI24-1611254.A0A2G5U5P3	5.88648	5.63873		6gcs-assembly1_B_U	2.18031	3.35279		6gcs-assembly1_B_U	2.3867	1.81812	2.88027	4.6207
3qy3-assembly1_B_C	6.00791	7.90789		3jck-assembly1_A_H	4.15324	6.38482		1801884.A2804_03330-1801884.A2804_02450	4.25331	5.2897		3jck-assembly1_A_H	3.69907	6.30327		3jck-assembly1_A_H	4.72755	2.64124	6.11571	6.61716
7wze-assembly1_A_B	9.459	9.78525		6xp5-assembly1_E_M	7.05678	7.48521		1321611.GCA_001591385_04996-1321611.GCA_001591385_00559	4.91484	5.1717		6xp5-assembly1_E_M	6.4654	5.89391		6xp5-assembly1_E_M	12.0578	3.65923	12.2919	2.97198
3hwp-assembly1_A_B	14.747	16.7799		5kw9-assembly1_A_C	5.86998	8.94429		29559.NPL3_03685-29559.NPL3_02670	3.36653	5.03544		5kw9-assembly1_A_C	9.09063	15.2762		5kw9-assembly1_A_C	16.4831	3.69459	17.1017	12.94
3lyh-assembly1_A_B	6.63405	7.5422		5mg3-assembly1_A_E	2.67549	3.57458		1736490.ASE11_15840-1736490.ASE11_10190	4.23252	4.53843		5mg3-assembly1_A_E	2.64337	3.6198		5mg3-assembly1_A_E	1.02658	5.64416	1.7527	6.45937
7b1x-assembly1_C_D	5.0729	5.20922		3g9w-assembly1_A_B	5.6069	6.73806		1801774.A3A05_03295-1801774.A3A05_01740	4.74286	5.05891		3g9w-assembly1_A_B	6.18859	6.4917		3g9w-assembly1_A_B	5.24367	13.6928	5.45677	12.4415
4kbx-assembly1_A_B	5.73964	6.46776		8ftu-assembly1_A_C	11.5453	12.8662		454133.NIES208_11190-454133.NIES208_07215	5.39773	5.65486		8ftu-assembly1_A_C	16.0641	16.7713		8ftu-assembly1_A_C	15.8118	16.6145	15.874	16.6222
6ust-assembly1_A_B	5.03445	5.00394		4dy7-assembly1_A_B	2.94274	5.02998		1219080.VEZ01S_07_00910-1219080.VEZ01S_05_00220	3.53909	3.68033		4dy7-assembly1_A_B	2.20195	5.7195		4dy7-assembly1_A_B	1.21297	5.78749	6.38296	4.70622
2uvl-assembly1_A_B	4.9309	6.06917		6r2s-assembly1_B_C	3.00774	5.06618		221288.GCA_000315565_04434-221288.GCA_000315565_01969	4.40563	4.62777		6r2s-assembly1_B_C	5.73467	8.65662		6r2s-assembly1_B_C	2.66334	10.9374	5.55354	12.6142
8iw0-assembly1_A_B	6.30354	8.39151		1t0p-assembly1_A_B	2.27458	4.09419		91492.A0A0K8LGE6-91492.A0A0K8L1W3	5.89502	7.4007		1t0p-assembly1_A_B	1.91486	6.30175		1t0p-assembly1_A_B	1.18199	5.96292	4.11546	15.7263
8gtd-assembly1_S_U	9.19537	8.3781		4y97-assembly1_A_B	3.81192	4.64522		1120964.GCA_001313265_05818-1120964.GCA_001313265_01181	3.02586	4.64752		4y97-assembly1_A_B	4.19294	5.39619		4y97-assembly1_A_B	3.01061	14.6361	3.8914	14.5884
6vh5-assembly1_A_B	3.92022	4.66519		7mn8-assembly1_C_D	1.67705	2.48505		909625.GCA_001029505_02906-909625.GCA_001029505_00934	4.52886	4.70738		7mn8-assembly1_C_D	6.13324	13.9861		7mn8-assembly1_C_D	8.38501	4.31877	9.66518	21.1501
6lae-assembly1_A_B	2.14887	3.96109		8htu-assembly1_K_O	3.649	13.0813		1934309.B0A82_14460-1934309.B0A82_04510	4.373	4.76697		8htu-assembly1_K_O	4.30617	19.1228		8htu-assembly1_K_O	2.1472	12.7973	17.1719	24.8176
2fyi-assembly1_A_B	5.85207	7.05961		6zym-assembly1_O_R	3.67088	4.02662		1802000.A3A94_02355-1802000.A3A94_01015	3.18161	5.11753		6zym-assembly1_O_R	1.65551	1.51518		6zym-assembly1_O_R	1.84346	1.31578	1.7596	1.12265
2rb7-assembly1_A_B	8.0603	8.3576		7xc6-assembly1_A_D	7.24064	6.7673		273057.SSO0563-273057.SSO0561	4.96628	5.7907		7xc6-assembly1_A_D	12.1768	9.04306		7xc6-assembly1_A_D	8.88594	21.9593	5.63045	18.4099
3zig-assembly1_A_B	9.05434	12.4269		4zkt-assembly1_A_B	12.0611	12.4316		1004326.GCA_001012815_02987-1004326.GCA_001012815_02485	4.98183	6.00826		4zkt-assembly1_A_B	12.5987	13.2909		4zkt-assembly1_A_B	12.6743	12.5028	13.5019	13.337
3ctv-assembly1_A_B	7.0248	12.1455		6gxz-assembly1_A_B	4.04655	5.54791		1817747.A2W24_03235-1817747.A2W24_02815	3.65306	5.42902		6gxz-assembly1_A_B	7.77876	10.2993		6gxz-assembly1_A_B	15.717	2.34171	19.1327	3.80798
2rdy-assembly1_A_B	6.69507	7.65045		5ujm-assembly1_A_D	2.33316	3.28957		1784823.GCA_001641225_00978-1784823.GCA_001641225_00976	7.58482	8.22075		5ujm-assembly1_A_D	2.05761	2.65354		5ujm-assembly1_A_D	2.54198	1.52189	3.5608	1.85298
7x5t-assembly1_B_C	14.2602	16.3844		3tbl-assembly1_A_D	1.22416	3.20562		1802063.A2963_02655-1802063.A2963_00940	3.57738	6.43409		3tbl-assembly1_A_D	1.00432	2.97907		3tbl-assembly1_A_D	1.00803	1.00051	4.51781	1.94668
4mym-assembly1_A_B	9.67482	11.5731		7qo4-assembly1_A_G	4.37481	5.57722		205130.ENSMAMP00000019828-205130.ENSMAMP00000010740	7.03802	11.0449		7qo4-assembly1_A_G	2.86297	4.44466		7qo4-assembly1_A_G	5.0963	1.48611	4.99491	3.88864
3t8j-assembly1_B_D	5.45307	5.7383		5ms0-assembly1_A_D	3.31169	6.17245		1736365.ASG30_16805-1736365.ASG30_16745	3.70062	4.01528		5ms0-assembly1_A_D	5.58979	14.1451		5ms0-assembly1_A_D	15.4478	4.27999	11.8145	14.8311
1ee8-assembly1_A_B	3.62365	4.08281		5ldx-assembly1_J_V	1.71119	5.65401		864069.MicloDRAFT_00036670-864069.MicloDRAFT_00003200	3.55325	3.74253		5ldx-assembly1_J_V	2.56145	5.31416		5ldx-assembly1_J_V	2.28253	2.7254	3.54404	7.21357
6qm3-assembly1_A_B	6.30301	6.5865		7cze-assembly1_A_C	10.9073	12.9428		1619057.UW70_C0027G0008-1619057.UW70_C0027G0003	4.21911	5.06362		7cze-assembly1_A_C	3.6867	5.68285		7cze-assembly1_A_C	19.9553	1.60425	18.5761	3.15974
1cq3-assembly1_A_B	16.963	16.922		7nad-assembly1_A_S	6.07526	7.32961		478820.A0A196SM18-478820.A0A196SLG2	6.04518	6.85739		7nad-assembly1_A_S	10.0493	11.1134		7nad-assembly1_A_S	14.4405	8.15207	17.6343	8.40612
1mk4-assembly1_A_B	5.36569	6.78682		8g9u-assembly1_A_J	4.61504	5.54906		45070.Lnau_2181-45070.Lnau_0638	5.05662	5.45487		8g9u-assembly1_A_J	11.1353	12.4223		8g9u-assembly1_A_J	13.2261	8.96087	13.2172	11.5965
5b3f-assembly1_A_B	6.91352	7.99545		3j47-assembly1_A_B	15.2617	15.5009		1802158.A2827_01390-1802158.A2827_00700	3.89035	5.49474		3j47-assembly1_A_B	15.6289	19.0864		3j47-assembly1_A_B	16.2291	14.3785	19.7567	15.2885
8oy0-assembly1_B_D	5.25577	6.44292		3jck-assembly1_A_I	4.56098	7.21378		1121030.GCA_000430725_06981-1121030.GCA_000430725_03832	3.35102	5.6531		3jck-assembly1_A_I	5.88837	9.88279		3jck-assembly1_A_I	5.59968	7.76267	7.51324	40.5089
3ez0-assembly1_A_B	8.59557	11.4966		8hpk-assembly1_A_B	3.64588	4.62894		1075768.GCA_000344615_05296-1075768.GCA_000344615_02367	2.70351	2.89594		8hpk-assembly1_A_B	6.15875	6.92997		8hpk-assembly1_A_B	5.32618	8.02683	5.47044	10.6751
7e76-assembly1_A_B	6.51898	7.35519		5yk3-assembly1_B_E	2.96262	3.44143		578942.SAMN05216289_11675-578942.SAMN05216289_11427	4.7642	4.92489		5yk3-assembly1_B_E	2.96723	3.34873		5yk3-assembly1_B_E	1.00376	15.2744	1.04646	18.045
3fnb-assembly1_A_B	11.0388	11.7317		8hc7-assembly1_A_B	4.80635	4.88676		1385369.N825_33115-1385369.N825_22965	5.65388	6.48607		8hc7-assembly1_A_B	4.53048	4.66489		8hc7-assembly1_A_B	5.9196	2.41724	5.76609	2.41714
8thi-assembly1_A_B	6.0189	6.50303		5gs0-assembly1_A_B	4.58304	5.87375		5875.Q4N5E3-5875.Q4N2R9	8.73653	11.335		5gs0-assembly1_A_B	7.82814	13.9465		5gs0-assembly1_A_B	9.8251	5.29944	10.8997	20.6671
7vid-assembly1_A_B	3.59413	4.45717		4a9a-assembly1_A_B	6.71767	7.05584		1895934.BGO91_03695-1895934.BGO91_03690	4.47251	4.73323		4a9a-assembly1_A_B	9.40743	11.6575		4a9a-assembly1_A_B	6.78625	21.8498	7.67684	22.92
4q66-assembly1_A_B	4.0968	7.45107		8roz-assembly1_B_C	2.01688	3.29695		1618709.US47_C0003G0093-1618709.US47_C0001G0075	4.23095	7.38141		8roz-assembly1_B_C	2.02294	3.28264		8roz-assembly1_B_C	1.15214	2.76559	2.86433	3.39672
3k2y-assembly1_A_B	7.03453	7.71787		5e8d-assembly1_A_C	1.78155	5.79892		203267.TWT_654-203267.TWT_553	5.34263	6.65837		5e8d-assembly1_A_C	4.26143	11.4338		5e8d-assembly1_A_C	4.03166	4.34393	16.0052	10.0164
5suq-assembly1_A_B	6.04069	6.7919		4zso-assembly1_B_C	2.64702	3.42178		1660162.ABS46_21120-1660162.ABS46_09485	4.27199	4.84785		4zso-assembly1_B_C	3.93782	4.85965		4zso-assembly1_B_C	4.12	3.74439	5.53733	4.41055
7b1d-assembly1_A_B	7.40224	7.87571		7jts-assembly1_B_L	5.43992	5.54936		1797319.A2X03_12295-1797319.A2X03_02775	5.4641	5.74825		7jts-assembly1_B_L	2.46146	3.05481		7jts-assembly1_B_L	1.73115	4.54757	1.73437	7.91385
3hdj-assembly1_A_B	5.09215	5.59098		8fl0-assembly1_N_Q	3.88914	4.29186		1048830.GUU_03073-1048830.GUU_03048	7.1146	8.56881		8fl0-assembly1_N_Q	4.83766	5.152		8fl0-assembly1_N_Q	6.17097	4.15153	6.53939	4.48913
5c13-assembly1_A_B	2.44489	4.58134		6ba6-assembly1_A_B	2.60091	4.04802		1784823.GCA_001641225_00595-1784823.GCA_001641225_00589	2.47784	5.6846		6ba6-assembly1_A_B	2.83768	3.26431		6ba6-assembly1_A_B	13.0332	1.34684	11.0789	1.78703
2i0m-assembly1_A_B	7.02537	8.20321		6gmh-assembly1_N_O	2.91238	3.45463		1220162.K1VRS7-1220162.K1V6D4	10.5192	11.1085		6gmh-assembly1_N_O	3.54571	4.8344		6gmh-assembly1_N_O	3.52018	3.87287	4.37442	5.28955
4lrq-assembly1_A_B	4.35915	3.99623		5my1-assembly1_B_X	3.41116	6.86919		1504319.GM45_2660-1504319.GM45_1550	2.17747	5.14376		5my1-assembly1_B_X	7.56368	14.4664		5my1-assembly1_B_X	2.62312	19.8587	8.72896	23.0392
6swg-assembly1_A_B	7.17953	13.9612		7z14-assembly1_C_F	4.44944	5.44522		1855315.SAMN05216345_107194-1855315.SAMN05216345_107193	2.84371	5.0178		7z14-assembly1_C_F	4.03049	5.90266		7z14-assembly1_C_F	4.57019	2.81688	4.50966	13.3899
8j53-assembly1_A_B	5.99348	6.60835		8jj6-assembly1_A_C	8.32637	8.62521		1165094.RINTHH_4030-1165094.RINTHH_15420	4.96109	4.8241		8jj6-assembly1_A_C	13.3311	14.0784		8jj6-assembly1_A_C	15.6839	3.09162	14.4977	9.93888
1oj7-assembly1_A_B	3.59351	4.16121		1sxj-assembly1_A_B	2.71317	4.02933		1919279.GCA_002083825_01316-1919279.GCA_002083825_00794	5.76671	7.15782		1sxj-assembly1_A_B	2.63097	3.21981		1sxj-assembly1_A_B	3.09339	2.02525	3.70047	2.68965
3gwn-assembly1_A_B	7.7613	7.96813		8dyp-assembly1_A_B	3.12988	4.53538		7897.ENSLACP00000009919-7897.ENSLACP00000008901	5.43544	6.71612		8dyp-assembly1_A_B	6.82749	8.66979		8dyp-assembly1_A_B	10.0354	4.17701	10.3572	6.88551
1y1u-assembly1_A_B	2.89485	3.55544		6dec-assembly1_G_H	3.6198	3.76006		1603295.A0A0S6XM76-1603295.A0A0S6X6K8	4.53815	6.74184		6dec-assembly1_G_H	5.20483	9.78327		6dec-assembly1_G_H	3.96311	6.42207	15.2847	6.97349
1wmg-assembly1_A_F	10.29	14.3222		8w8e-assembly1_E_P	3.08111	5.46705		1137096.NIES2101_36690-1137096.NIES2101_35860	4.29419	4.98377		8w8e-assembly1_E_P	1.73746	4.41525		8w8e-assembly1_E_P	1.02156	4.74769	3.39458	7.50045
2ol5-assembly1_A_B	6.57857	7.32271		6mwr-assembly1_A_D	3.48135	5.08879		1802143.A3F05_02875-1802143.A3F05_01435	4.58764	5.66987		6mwr-assembly1_A_D	5.07131	6.76773		6mwr-assembly1_A_D	4.07256	6.56154	5.53362	8.79205
3i4t-assembly1_A_B	3.78301	4.8572		7r6q-assembly1_B_K	2.11025	5.98418		1811637.GCA_001627865_01941-1811637.GCA_001627865_00334	3.5262	3.43975		7r6q-assembly1_B_K	4.07239	9.78217		7r6q-assembly1_B_K	4.65846	3.57359	8.99845	15.7133
3tdg-assembly1_A_B	8.4786	9.01255		7eu3-assembly1_E_O	1.38638	6.18429		1801884.A2804_03180-1801884.A2804_02090	3.91112	6.51653		7eu3-assembly1_E_O	1.1021	22.9311		7eu3-assembly1_E_O	1.13394	1.07692	15.5682	28.5744
1l2g-assembly1_A_B	19.0409	19.1021		4adx-assembly1_P_R	3.68284	4.09863		1399798.GCA_000518265_07169-1399798.GCA_000518265_02715	1.92128	4.6078		4adx-assembly1_P_R	3.04602	3.75969		4adx-assembly1_P_R	3.10464	3.0593	2.9769	5.20493
4i99-assembly1_C_D	6.34523	7.01459		1f2r-assembly1_A_B	7.7611	7.23477		906888.JCM19298_3102-906888.JCM19298_1308	5.62436	5.97247		1f2r-assembly1_A_B	7.98941	6.49955		1f2r-assembly1_A_B	12.4119	6.19647	8.42363	6.48963
2z0l-assembly1_A_B	15.597	16.7624		8roz-assembly1_A_C	1.64115	3.06488		1121033.GCA_000429625_03615-1121033.GCA_000429625_00809	4.39357	4.67059		8roz-assembly1_A_C	1.55365	3.9354		8roz-assembly1_A_C	1.71566	1.48696	5.70747	2.24245
5u4o-assembly1_A_B	5.24895	5.32148		487d-assembly1_B_D	2.70455	3.64137		1664694.A0A0N1I047-1664694.A0A0N1H4J0	7.41343	7.56638		487d-assembly1_B_D	3.00206	5.01603		487d-assembly1_B_D	4.34351	2.10684	7.46232	3.14214
1ult-assembly1_A_B	4.02244	4.29315		5u1d-assembly1_B_C	5.96214	5.5407		1619057.UW70_C0100G0004-1619057.UW70_C0039G0017	2.86624	4.8772		5u1d-assembly1_B_C	8.35537	7.2204		5u1d-assembly1_B_C	7.84371	15.0079	6.67742	12.9884
3b81-assembly1_A_B	8.39492	9.17782		5da0-assembly1_A_B	2.94516	3.48649		1457154.CAPSK01_004414-1457154.CAPSK01_000866	4.67042	4.75963		5da0-assembly1_A_B	7.7817	10.0785		5da0-assembly1_A_B	9.24846	7.90662	8.36822	14.5457
5hda-assembly1_A_B	4.53031	6.52197		7ar9-assembly1_Y_Z	6.6804	12.0317		9009.A0A226MSK2-9009.A0A226MP07	4.36426	4.40421		7ar9-assembly1_Y_Z	5.09051	8.61998		7ar9-assembly1_Y_Z	2.48342	13.0474	6.61528	11.903
1o5i-assembly1_A_B	4.1813	4.78609		6s3t-assembly1_A_C	4.38581	5.8829		1126212.K2RPW1-1126212.K2RK26	6.76983	7.15811		6s3t-assembly1_A_C	8.05722	9.43901		6s3t-assembly1_A_C	8.46349	7.68761	8.74835	10.3213
8fyc-assembly1_B_C	12.5464	16.9615		5b3h-assembly1_B_C	5.5221	5.05822		5722.A2GJ05-5722.A2DR32	3.60351	3.5109		5b3h-assembly1_B_C	6.22365	5.16888		5b3h-assembly1_B_C	5.55254	12.3575	4.33017	14.6503
7ak7-assembly1_A_B	4.58453	6.54769		6pog-assembly1_A_B	4.11234	4.5105		1618346.UT47_C0004G0079-1618346.UT47_C0004G0063	2.01124	3.70199		6pog-assembly1_A_B	4.66264	6.66505		6pog-assembly1_A_B	5.61576	4.30881	13.7702	4.72528
4z7r-assembly1_A_B	5.26649	6.27322		7eu3-assembly1_U_V	6.56599	8.14194		1798605.A3C30_04790-1798605.A3C30_04555	3.96459	5.73906		7eu3-assembly1_U_V	14.6064	16.1962		7eu3-assembly1_U_V	12.4327	17.8248	11.6845	26.3048
2o5a-assembly1_A_B	3.53462	5.29628		2qb0-assembly1_A_B	1.30709	1.55813		1736433.ASC87_17445-1736433.ASC87_05835	4.95038	5.23927		2qb0-assembly1_A_B	2.38234	1.49159		2qb0-assembly1_A_B	1.0031	2.01504	1.00336	1.2728
1llm-assembly1_A_B	5.50858	6.48737		6ok3-assembly1_A_B	1.76166	1.44569		663321.REG_1775-663321.REG_1165	8.22766	8.05676		6ok3-assembly1_A_B	1.36358	1.74907		6ok3-assembly1_A_B	1.21939	1.5469	1.01158	3.38824
6ac3-assembly1_A_D	5.5071	5.70415		6sg9-assembly1_Z_0	12.9504	13.3977		1784823.GCA_001641225_00562-1784823.GCA_001641225_00280	2.39257	8.97966		6sg9-assembly1_Z_0	16.3427	16.6108		6sg9-assembly1_Z_0	14.562	18.1742	14.625	18.5792
4msp-assembly1_A_B	4.19455	5.08917		6uz1-assembly1_C_D	2.39475	3.48217		1423745.GCA_001311215_00402-1423745.GCA_001311215_00294	3.18667	3.91871		6uz1-assembly1_C_D	2.374	3.4644		6uz1-assembly1_C_D	2.92977	1.93841	4.42223	2.65376
4rng-assembly1_A_B	3.84398	5.20068		7nx3-assembly1_A_B	1.77198	3.43591		1618478.UR68_C0048G0010-1618478.UR68_C0017G0032	4.12987	5.73505		7nx3-assembly1_A_B	1.94919	7.35837		7nx3-assembly1_A_B	1.84437	2.00782	3.07513	13.494
5z2v-assembly1_A_B	3.83544	4.10837		5l9t-assembly1_K_Q	1.54523	2.90586		1396418.GCA_000739635_06940-1396418.GCA_000739635_03178	5.09014	5.15551		5l9t-assembly1_K_Q	3.97227	3.99081		5l9t-assembly1_K_Q	1.00041	16.199	1.03396	15.4224
5lfn-assembly1_A_B	5.76533	5.9578		4v19-assembly1_C_1	4.0851	3.63423		1410633.GCA_000687655_01827-1410633.GCA_000687655_01467	6.7724	6.07711		4v19-assembly1_C_1	3.82759	2.71365		4v19-assembly1_C_1	3.60059	4.50716	3.09851	2.31406
2rcj-assembly1_P_S	1.71571	4.75779		4irz-assembly1_A_B	2.49393	3.1745		1156844.GCA_000373565_02336-1156844.GCA_000373565_00972	5.68748	6.00031		4irz-assembly1_A_B	5.82333	9.4242		4irz-assembly1_A_B	5.06861	6.81853	5.54789	17.1869
1sgj-assembly1_A_C	4.71458	4.7716		6py8-assembly1_A_B	2.4489	3.43294		1177179.A11A3_02572-1177179.A11A3_02457	4.68049	4.68365		6py8-assembly1_A_B	4.80716	6.74751		6py8-assembly1_A_B	2.8144	7.86554	5.06893	8.62394
7ddy-assembly1_A_B	5.22804	5.15329		6k68-assembly1_B_C	3.31649	7.13653		1298597.GCA_001312525_07097-1298597.GCA_001312525_02577	2.90187	4.68879		6k68-assembly1_B_C	6.09728	13.907		6k68-assembly1_B_C	3.35854	16.454	13.881	14.4711
1bmt-assembly1_A_B	6.79544	7.14758		8sm1-assembly1_A_C	6.51615	9.06546		1881038.SAMN05428959_105304-1881038.SAMN05428959_101663	3.19471	3.92046		8sm1-assembly1_A_C	7.20862	10.9979		8sm1-assembly1_A_C	15.9338	2.64553	15.2556	7.41948
4jz6-assembly1_A_B	5.07668	5.71471		6sg9-assembly1_K_0	14.9261	15.5566		1852376.GCA_900155605_01442-1852376.GCA_900155605_00101	4.98473	5.21161		6sg9-assembly1_K_0	15.1732	15.0146		6sg9-assembly1_K_0	11.594	16.6031	11.4598	16.4412
1tht-assembly1_A_B	10.5772	10.8785		6tnt-assembly1_K_M	2.00363	2.62781		1736430.ASC95_19490-1736430.ASC95_05555	4.10657	4.65441		6tnt-assembly1_K_M	1.25805	1.33193		6tnt-assembly1_K_M	1.00499	1.66409	1.05585	1.79506
3v76-assembly1_A_B	4.43102	4.95758		1zjd-assembly1_A_B	3.26442	5.10507		1798688.A3I93_03350-1798688.A3I93_00020	3.18479	4.92909		1zjd-assembly1_A_B	2.53037	4.21513		1zjd-assembly1_A_B	2.89377	1.30126	3.79796	6.5961
5h34-assembly1_A_B	4.07081	5.17792		8pjn-assembly1_A_C	1.79496	2.09032		1513793.SAMN06296036_13112-1513793.SAMN06296036_12557	7.53158	7.81153		8pjn-assembly1_A_C	1.75578	2.1113		8pjn-assembly1_A_C	2.1068	1.538	2.55642	1.87977
4m1a-assembly1_B_C	7.52146	10.2593		2hdi-assembly1_A_B	5.94141	6.164		1697780.GCA_001304855_04554-1697780.GCA_001304855_01162	6.16924	7.27001		2hdi-assembly1_A_B	11.1057	11.016		2hdi-assembly1_A_B	10.1308	16.2611	10.0598	15.9918
4yfg-assembly1_A_B	4.40278	5.3707		1u5t-assembly1_A_B	5.57948	8.50726		1423811.FC72_GL000629-1423811.FC72_GL000628	3.63903	4.32533		1u5t-assembly1_A_B	4.09295	8.43045		1u5t-assembly1_A_B	3.76627	4.64223	7.44631	11.9078
3mq0-assembly1_A_B	6.5798	6.91459		8i2f-assembly1_A_B	4.06629	5.32554		1123241.GCA_000426645_01802-1123241.GCA_000426645_01788	2.43049	5.27675		8i2f-assembly1_A_B	4.42791	6.3103		8i2f-assembly1_A_B	10.1044	1.48138	14.1959	2.34358
3soy-assembly1_A_B	6.8626	7.61985		6z3w-assembly1_A_C	2.08606	2.9694		906888.JCM19298_380-906888.JCM19298_1206	4.17945	5.18815		6z3w-assembly1_A_C	10.9016	17.8327		6z3w-assembly1_A_C	15.9559	9.19641	18.6883	20.7614
2h1e-assembly1_A_B	8.25844	9.16083		5dmb-assembly1_A_B	4.88538	4.44279		1761899.SAMN04488595_110128-1761899.SAMN04488595_1068	4.97208	5.71011		5dmb-assembly1_A_B	4.10551	3.82178		5dmb-assembly1_A_B	2.85105	8.15701	2.3279	8.98811
7fib-assembly1_A_B	9.29357	9.6378		7k36-assembly1_C_F	2.32602	2.65133		1052801.GCA_000380705_01546-1052801.GCA_000380705_01345	2.9405	5.93177		7k36-assembly1_C_F	4.51636	4.37885		7k36-assembly1_C_F	8.33248	2.36674	10.3198	1.86106
2w59-assembly1_A_B	6.57169	6.49255		5n9j-assembly1_D_G	7.22516	12.3293		391596.PBAL39_15199-391596.PBAL39_03404	4.81584	6.54813		5n9j-assembly1_D_G	10.4196	16.736		5n9j-assembly1_D_G	8.34642	11.5981	15.3995	17.2202
3e8p-assembly1_B_D	6.91949	8.63319		6gcs-assembly1_G_K	4.22129	11.0163		1619048.UU49_C0007G0020-1619048.UU49_C0007G0017	3.54786	5.39558		6gcs-assembly1_G_K	4.38001	12.5135		6gcs-assembly1_G_K	8.21452	1.71108	18.867	6.50661
2y4r-assembly1_A_B	3.4618	4.37142		3j15-assembly1_A_B	3.36799	3.22031		1211820.GCA_000820785_08228-1211820.GCA_000820785_07878	3.20373	4.68965		3j15-assembly1_A_B	3.60289	3.90635		3j15-assembly1_A_B	3.13602	4.44503	3.00842	5.78323
7pgm-assembly1_A_C	4.65434	4.68463		8fl0-assembly1_E_I	1.12	1.7247		1469245.GCA_000583135_00362-1469245.GCA_000583135_00327	3.43279	4.82039		8fl0-assembly1_E_I	2.03796	4.69857		8fl0-assembly1_E_I	1.22826	3.3747	2.96116	6.90496
1y88-assembly1_A_B	6.244	6.68195		4jde-assembly1_A_B	15.1176	9.71497		665577.GCA_000316095_00724-665577.GCA_000316095_00106	4.35217	4.84341		4jde-assembly1_A_B	19.1892	18.3707		4jde-assembly1_A_B	19.2195	19.764	16.77	21.886
8f7n-assembly1_A_B	13.5455	12.8481		5gan-assembly1_F_2	5.48904	8.37008		1673726.GCA_001299455_00828-1673726.GCA_001299455_00825	2.88263	4.9606		5gan-assembly1_F_2	4.18167	10.505		5gan-assembly1_F_2	9.3129	2.83398	9.6685	10.3406
1xw8-assembly1_A_B	3.62969	3.94869		6cp8-assembly1_A_B	10.5013	14.3367		1463880.GCA_000720135_07516-1463880.GCA_000720135_00092	6.24122	6.39813		6cp8-assembly1_A_B	15.7364	18.8272		6cp8-assembly1_A_B	15.1486	16.971	17.4105	19.8272
8pol-assembly1_A_B	8.6138	9.01516		7yca-assembly1_F_N	5.74782	7.16606		1619047.UT86_C0005G0050-1619047.UT86_C0001G0108	2.57915	5.10604		7yca-assembly1_F_N	11.8277	11.3886		7yca-assembly1_F_N	10.9235	12.3521	10.3217	12.2988
1xkz-assembly1_A_B	5.34	5.89131		4l6v-assembly1_A_F	2.62138	11.9145		1120964.GCA_001313265_01517-1120964.GCA_001313265_01184	3.89439	6.72772		4l6v-assembly1_A_F	6.43739	19.4837		4l6v-assembly1_A_F	8.13254	4.34946	21.9726	15.5819
4dor-assembly1_A_B	5.99818	7.43081		8gy2-assembly1_A_B	5.1617	5.0864		1434325.GCA_000566685_02260-1434325.GCA_000566685_00890	6.11056	6.73518		8gy2-assembly1_A_B	12.6948	12.0456		8gy2-assembly1_A_B	12.1873	13.3102	12.1948	11.3621
1vl4-assembly1_A_B	5.86656	6.74277		6tmh-assembly1_A_H	5.92294	7.97677		1570939.BO226_15025-1570939.BO226_15020	3.93627	4.19235		6tmh-assembly1_A_H	5.70379	6.87362		6tmh-assembly1_A_H	19.7837	2.84642	20.4331	3.7731
7m59-assembly1_E_F	4.82492	5.97607		6yo0-assembly1_G_K	5.19123	8.63719		1805299.AUJ41_03930-1805299.AUJ41_00115	3.46404	4.6736		6yo0-assembly1_G_K	10.1111	13.4054		6yo0-assembly1_G_K	7.13285	13.3469	12.6091	13.997
8a90-assembly1_A_B	8.13508	9.11442		8eoi-assembly1_B_D	2.2551	3.91891		747089.U9ULH3-747089.A0A2H5RM25	4.95901	5.14438		8eoi-assembly1_B_D	2.68351	3.16881		8eoi-assembly1_B_D	1.21933	24.6684	1.62051	22.0582
4mjz-assembly1_A_B	5.74463	5.62529		6o3c-assembly1_A_B	1.8493	2.44123		1618643.UV95_C0004G0099-1618643.UV95_C0001G0060	2.2151	4.58994		6o3c-assembly1_A_B	1.94963	2.94133		6o3c-assembly1_A_B	1.3686	6.81252	1.849	15.7154
1uc2-assembly1_A_B	5.13727	6.89345		7vdv-assembly1_H_S	6.26547	6.87872		551987.SAMN05192549_102427-551987.SAMN05192549_102355	4.16754	4.55536		7vdv-assembly1_H_S	14.4993	15.0527		7vdv-assembly1_H_S	14.1522	15.1474	14.7324	15.5888
7xsy-assembly1_B_D	10.0694	11.0966		6iac-assembly1_B_D	13.7243	13.4055		861455.HMPREF9184_01664-861455.HMPREF9184_00076	5.29008	7.08211		6iac-assembly1_B_D	20.2608	20.037		6iac-assembly1_B_D	24.6277	15.5431	25.0058	15.0713
2z69-assembly1_A_B	7.02881	9.07215		5dcq-assembly1_A_B	5.59126	5.66611		1910958.BTM30_08215-1910958.BTM30_00620	6.18826	5.74267		5dcq-assembly1_A_B	9.62237	9.41528		5dcq-assembly1_A_B	7.37831	11.8236	8.52423	10.3046
7f37-assembly1_C_F	3.99833	8.95068		7vcf-assembly1_A_I	14.5074	14.35		1619057.UW70_C0080G0004-1619057.UW70_C0052G0007	3.15744	4.10602		7vcf-assembly1_A_I	15.5762	16.4224		7vcf-assembly1_A_I	15.0104	17.6482	14.4171	23.7335
8yk5-assembly1_A_B	5.46795	5.99754		4xgc-assembly1_A_D	2.69471	3.75184		1500262.GCA_000799605_04958-1500262.GCA_000799605_02889	4.51306	4.72568		4xgc-assembly1_A_D	2.14288	2.55036		4xgc-assembly1_A_D	1.43906	3.00782	1.73098	3.51289
1vlj-assembly1_A_B	3.90346	4.14759		5x5w-assembly1_A_B	9.06748	9.67243		1471469.GCA_000634195_01116-1471469.GCA_000634195_01113	3.94636	4.80929		5x5w-assembly1_A_B	11.8287	13.8197		5x5w-assembly1_A_B	20.5924	1.73688	20.4523	3.41689
5erd-assembly1_A_B	5.72441	6.39804		6z5s-assembly1_A_Q	7.6609	12.6134		360412.LARV_03081-360412.LARV_00840	5.40012	5.43464		6z5s-assembly1_A_Q	6.57163	13.2275		6z5s-assembly1_A_Q	12.6484	2.31486	12.4611	15.2288
2o5n-assembly1_A_B	17.5703	17.7919		4v98-assembly1_A_F	2.67072	4.05164		2094.MARG145_0342-2094.MARG145_0228	6.54421	8.39745		4v98-assembly1_A_F	1.73251	2.8173		4v98-assembly1_A_F	1.04502	2.35412	1.23242	4.87376
6pd2-assembly1_A_B	6.4601	7.17858		3iyd-assembly1_A_G	2.08988	4.26061		1920490.GCA_001895925_04901-1920490.GCA_001895925_01490	5.31599	5.34858		3iyd-assembly1_A_G	2.82105	5.98834		3iyd-assembly1_A_G	1.3551	6.66266	3.85733	9.79496
6dft-assembly1_B_D	8.83194	11.435		6sg9-assembly1_B_W	16.1412	16.2418		1690037.GCA_001269985_04067-1690037.GCA_001269985_03864	5.92488	6.25053		6sg9-assembly1_B_W	18.6642	18.5205		6sg9-assembly1_B_W	17.7333	20.5249	16.0863	21.3419
6gbs-assembly1_A_B	6.38365	7.95195		8qcf-assembly1_K_L	7.16691	7.86547		1193069.LEP1GSC061_3089-1193069.LEP1GSC061_2875	6.7532	7.15107		8qcf-assembly1_K_L	11.247	11.6887		8qcf-assembly1_K_L	17.6851	8.63243	16.7664	9.42899
6c5r-assembly1_A_C	15.3888	15.987		2g9h-assembly1_B_C	5.18814	9.59193		1298857.GCA_000425945_04862-1298857.GCA_000425945_01199	4.88465	6.57321		2g9h-assembly1_B_C	6.75338	12.2392		2g9h-assembly1_B_C	2.19415	17.4869	7.72462	17.1047
2w8x-assembly1_A_B	8.3998	13.5764		8b3i-assembly1_B_G	1.64124	2.03844		1736473.ASD54_19025-1736473.ASD54_04850	4.70847	5.01299		8b3i-assembly1_B_G	1.30063	1.63522		8b3i-assembly1_B_G	1.01575	1.34999	5.48165	1.28901
4giw-assembly1_A_B	5.54262	9.92804		7sl9-assembly1_A_B	3.1703	3.62945		115783.SAMN02745119_02110-115783.SAMN02745119_00431	4.71293	4.93308		7sl9-assembly1_A_B	6.34796	7.54032		7sl9-assembly1_A_B	5.47166	9.44144	5.04278	23.7766
4pnh-assembly1_B_E	3.93175	3.89507		8rbz-assembly1_E_F	2.87109	3.70994		1121370.GCA_000372445_01804-1121370.GCA_000372445_01526	5.90686	8.85535		8rbz-assembly1_E_F	1.65564	3.11013		8rbz-assembly1_E_F	2.11108	1.23383	2.88019	3.36176
1ycy-assembly1_O_P	8.78064	9.67475		5lmt-assembly1_F_U	2.44184	3.68007		81857.IV38_GL000038-81857.IV38_GL000009	1.59024	8.30092		5lmt-assembly1_F_U	2.48669	4.88393		5lmt-assembly1_F_U	4.39507	1.17065	4.19358	5.83065
3e3p-assembly1_A_B	7.31483	7.88231		3tg1-assembly1_A_B	4.26361	4.317		1156986.GCA_000257395_01623-1156986.GCA_000257395_01337	2.2721	7.03721		3tg1-assembly1_A_B	4.71244	3.5562		3tg1-assembly1_A_B	3.75488	7.68633	3.42659	3.67684
2wp7-assembly1_A_B	3.77533	4.3469		3fn1-assembly1_A_B	8.10183	6.90512		1801629.MITS9508_01443-1801629.MITS9508_01404	2.42922	7.57815		3fn1-assembly1_A_B	13.4128	11.4594		3fn1-assembly1_A_B	18.4678	11.0648	17.5213	8.88737
3mz2-assembly1_A_B	7.85143	8.3435		1cf7-assembly1_A_B	4.67571	5.34311		1423794.FD34_GL001566-1423794.FD34_GL000490	4.63766	7.05953		1cf7-assembly1_A_B	2.94998	2.97722		1cf7-assembly1_A_B	2.87144	3.81197	2.5252	4.00521
3kcq-assembly1_A_B	4.91574	5.53184		6wkr-assembly1_E_F	8.56828	9.67001		1706231.BN3177_3479-1706231.BN3177_12939	4.19818	4.56665		6wkr-assembly1_E_F	15.1281	16.0403		6wkr-assembly1_E_F	16.5521	12.6692	17.0901	14.1568
8gy8-assembly1_A_B	7.55894	8.38834		7z72-assembly1_A_B	2.87652	5.04856		1904462.BIY45_19975-1904462.BIY45_10415	4.84596	5.0959		7z72-assembly1_A_B	6.81636	10.2046		7z72-assembly1_A_B	10.7113	5.66832	11.5129	9.65131
4joq-assembly1_A_B	7.53601	9.75662		8jjr-assembly1_N_P	6.05777	14.5843		658858.E1F5V7-658858.E1F442	7.03084	14.8834		8jjr-assembly1_N_P	2.62447	10.6416		8jjr-assembly1_N_P	4.30658	1.79119	21.3971	5.98877
7a1g-assembly1_7_8	7.26738	9.64989		8egw-assembly1_A_B	4.38064	4.39346		535722.E5QZ92-535722.E4UVM6	2.45795	6.67095		8egw-assembly1_A_B	6.81737	7.01931		8egw-assembly1_A_B	7.2139	6.69288	6.37029	7.27635
1s12-assembly1_A_B	9.12141	9.31366		8b3j-assembly1_B_C	8.04884	8.79431		1802270.A3C07_05300-1802270.A3C07_02045	4.76792	6.54201		8b3j-assembly1_B_C	8.18827	9.96174		8b3j-assembly1_B_C	9.74679	6.94019	11.6561	8.83373
2hkv-assembly1_A_B	8.36578	9.4967		4r1d-assembly1_A_B	8.71518	7.54885		1798002.A2478_04445-1798002.A2478_04440	2.90597	4.84334		4r1d-assembly1_A_B	13.7542	10.7809		4r1d-assembly1_A_B	12.8915	15.2458	9.55125	13.1254
4onj-assembly1_A_B	6.26448	8.0589		1i85-assembly1_B_D	1.97955	5.42885		1121400.SAMN02746065_1257-1121400.SAMN02746065_10410	5.6285	5.82048		1i85-assembly1_B_D	1.66334	5.83791		1i85-assembly1_B_D	2.59856	1.14633	6.14763	7.16493
4wy8-assembly1_A_B	5.06938	5.17646		5xyi-assembly1_B_O	6.38381	12.0302		658429.L8G7G2-658429.L8FU03	4.42691	5.99725		5xyi-assembly1_B_O	8.44798	13.5263		5xyi-assembly1_B_O	14.0063	3.76696	18.4379	8.13921
3ip3-assembly1_A_B	6.87902	7.64593		5lc5-assembly1_A_C	2.23769	11.94		1618463.US59_C0026G0012-1618463.US59_C0022G0016	2.48723	4.99559		5lc5-assembly1_A_C	1.35133	5.82148		5lc5-assembly1_A_C	1.03509	3.03959	3.99984	18.7774
3ppb-assembly1_A_B	7.62035	8.41603		8ouw-assembly1_D_H	4.81096	6.2008		78345.BMERY_0602-78345.BMERY_0386	3.73595	6.56128		8ouw-assembly1_D_H	11.7161	11.6088		8ouw-assembly1_D_H	14.4082	9.41578	14.4037	9.11222
8eiz-assembly1_B_C	10.7546	10.6341		6tmi-assembly1_B_D	14.9964	15.1466		327939.BIW53_05460-327939.BIW53_04825	6.16963	6.41455		6tmi-assembly1_B_D	18.5618	19.3229		6tmi-assembly1_B_D	21.0849	17.0442	21.9377	17.4518
3f2v-assembly1_A_B	4.55293	5.48784		4n9o-assembly1_A_B	2.47243	4.76119		1454005.AW12_01561-1454005.AW12_00953	5.08565	4.54291		4n9o-assembly1_A_B	5.31131	12.725		4n9o-assembly1_A_B	3.69226	7.05982	6.84142	27.705
6hpq-assembly1_A_B	3.81197	4.17631		6ltj-assembly1_J_M	3.20913	5.54329		1211820.GCA_000820785_07391-1211820.GCA_000820785_06733	5.05232	6.45042		6ltj-assembly1_J_M	1.84906	3.22267		6ltj-assembly1_J_M	1.78567	1.94825	2.01242	6.27819
7kl6-assembly1_A_B	6.05594	7.7126		7y3f-assembly1_B_G	3.30735	9.64954		1797808.A2052_07425-1797808.A2052_07275	6.5555	6.58435		7y3f-assembly1_B_G	10.8311	19.2074		7y3f-assembly1_B_G	5.92737	14.6719	25.6329	17.1826
6j6f-assembly1_A_B	9.3853	7.70109		3dmm-assembly1_C_D	4.31745	7.16874		1553907.GCA_000805335_06294-1553907.GCA_000805335_00150	4.03628	6.46548		3dmm-assembly1_C_D	3.90167	9.78658		3dmm-assembly1_C_D	3.91328	4.36667	10.6908	8.59769
4dcz-assembly1_A_B	12.2548	12.0061		6w1s-assembly1_H_O	10.9115	13.7038		696127.midi_00127-696127.midi_00024	3.02098	7.47908		6w1s-assembly1_H_O	6.46541	16.8982		6w1s-assembly1_H_O	1.19397	15.8616	19.9487	16.5877
8aa4-assembly1_A_B	5.12978	4.22082		7yca-assembly1_A_H	2.38538	6.66507		1192034.CAP_2152-1192034.CAP_2046	4.15271	4.40338		7yca-assembly1_A_H	6.30835	7.13143		7yca-assembly1_A_H	4.47894	9.63295	4.82192	11.4164
2b8m-assembly1_A_B	14.9755	14.3038		6hiy-assembly1_Y_9	15.2198	15.6026		1163407.UU7_06223-1163407.UU7_03287	5.38566	5.77984		6hiy-assembly1_Y_9	18.8411	19.7259		6hiy-assembly1_Y_9	17.5472	20.9051	17.9528	22.6836
2yhn-assembly1_A_B	5.32507	7.95986		6sr6-assembly1_A_B	5.90054	5.54831		649756.ERS852387_01617-649756.ERS852387_00275	4.52383	5.42931		6sr6-assembly1_A_B	8.78311	9.93975		6sr6-assembly1_A_B	8.10653	15.8422	7.57929	15.4781
6qlc-assembly1_A_B	16.1214	17.1183		3bpn-assembly1_A_C	4.99973	7.34664		10228.B3S673-10228.B3S2S1	4.80087	4.98634		3bpn-assembly1_A_C	6.99104	11.807		3bpn-assembly1_A_C	7.60548	6.92271	16.8819	10.2752
7tae-assembly1_A_B	9.5429	10.214		8av6-assembly1_J_Q	3.51436	4.82083		1265504.GCA_000381265_04595-1265504.GCA_000381265_03679	5.02862	5.19587		8av6-assembly1_J_Q	3.25023	7.12992		8av6-assembly1_J_Q	8.80169	1.00129	9.6232	4.96987
4q85-assembly1_A_B	5.29161	7.13956		1vra-assembly1_A_B	4.97658	5.36621		1266765.OR1_00968-1266765.OR1_00942	5.51566	5.57957		1vra-assembly1_A_B	5.55025	5.13289		1vra-assembly1_A_B	4.04805	7.80067	4.06212	6.3829
3mj4-assembly1_A_B	3.93936	4.33827		7zq9-assembly1_T_V	7.53513	16.9661		1619013.UT41_C0002G0104-1619013.UT41_C0002G0079	3.69008	4.75049		7zq9-assembly1_T_V	7.46309	20.8815		7zq9-assembly1_T_V	20.6923	3.26993	24.8282	17.9226
8k1i-assembly1_A_D	8.36093	8.9907		6hiz-assembly1_K_R	13.2308	15.5808		226505.SAMN05444394_1279-226505.SAMN05444394_0172	7.31853	7.69078		6hiz-assembly1_K_R	19.8805	22.1519		6hiz-assembly1_K_R	15.7263	26.84	17.8278	29.048
7az0-assembly1_A_C	3.47433	3.52414		6yxq-assembly1_A_B	12.8276	12.2656		1176355.A0A4Q9LTB0-1176355.A0A4Q9LCX9	6.08217	7.0038		6yxq-assembly1_A_B	10.9129	9.9294		6yxq-assembly1_A_B	18.5568	8.49765	18.7454	7.33106
7w1f-assembly1_A_B	8.58379	9.06935		7mly-assembly1_C_M	4.19706	5.17996		529704.SAMN02927913_1693-529704.SAMN02927913_1379	3.86726	4.34988		7mly-assembly1_C_M	4.16342	14.71		7mly-assembly1_C_M	2.37786	9.76119	15.8188	13.1631
3wad-assembly1_A_B	5.67637	5.91658		8pjn-assembly1_A_D	2.28908	2.97252		1618446.UV61_C0028G0004-1618446.UV61_C0006G0140	3.68776	5.73583		8pjn-assembly1_A_D	4.89139	4.19176		8pjn-assembly1_A_D	14.8274	1.00061	10.2594	2.28954
1lnl-assembly1_B_E	8.11248	7.86228		4dqy-assembly1_B_C	2.49696	3.22083		1802702.A3H54_02990-1802702.A3H54_00880	3.3087	5.64379		4dqy-assembly1_B_C	3.20779	4.25495		4dqy-assembly1_B_C	5.48034	3.16348	3.67811	4.29071
4wai-assembly1_A_B	9.97812	13.322		2k9f-assembly1_A_B	5.98853	6.66816		1246461.GCA_000341005_01864-1246461.GCA_000341005_00824	5.92859	6.27402		2k9f-assembly1_A_B	3.22611	4.76014		2k9f-assembly1_A_B	4.82673	2.27404	5.41369	3.52702
8v14-assembly1_A_B	10.6667	11.3949		8bd6-assembly1_A_J	6.48909	6.03024		1121896.GCA_000686885_02320-1121896.GCA_000686885_01244	5.34602	5.94821		8bd6-assembly1_A_J	5.58893	5.52332		8bd6-assembly1_A_J	4.43998	6.95848	3.35846	8.726
7a0h-assembly1_A_B	11.232	12.7973		8i03-assembly1_B_F	11.3496	11.6394		1447883.A0A2B7Z0W5-1447883.A0A2B7Z0D6	5.74416	5.94193		8i03-assembly1_B_F	15.1311	15.3005		8i03-assembly1_B_F	14.0935	20.1348	14.1876	20.417
1jmv-assembly1_A_B	5.26494	6.17626		7q5y-assembly1_D_F	5.17868	7.41253		756067.MicvaDRAFT_1597-756067.MicvaDRAFT_0305	4.72115	5.11422		7q5y-assembly1_D_F	5.51954	7.03866		7q5y-assembly1_D_F	7.08585	4.21813	8.83243	5.33624
3pij-assembly1_A_B	6.1804	6.22371		6i1d-assembly1_A_B	4.24522	4.66489		32057.GCA_000331305_10207-32057.GCA_000331305_01431	4.74784	5.44795		6i1d-assembly1_A_B	4.45259	5.45221		6i1d-assembly1_A_B	3.70169	5.96542	3.23143	13.7574
4u9c-assembly1_A_B	9.96021	10.7748		3tmp-assembly1_A_B	2.73659	3.73269		1619084.US69_C0009G0025-1619084.US69_C0007G0062	4.24349	5.57839		3tmp-assembly1_A_B	2.3594	3.03384		3tmp-assembly1_A_B	3.37083	1.00125	4.17339	1.6681
8u0v-assembly1_D_E	8.15171	6.48084		7zu0-assembly1_A_E	8.7962	8.70983		1495769.CEM_139-1495769.CEM_120	2.82178	7.36524		7zu0-assembly1_A_E	17.1042	15.0363		7zu0-assembly1_A_E	16.9467	17.0971	14.0991	17.111
8cb2-assembly1_B_D	5.85037	7.61381		6m1h-assembly1_A_B	4.69249	5.04585		947166.A0A1D1VTL2-947166.A0A1D1V5I4	8.60735	8.6486		6m1h-assembly1_A_B	6.14846	5.44904		6m1h-assembly1_A_B	5.12057	21.3786	4.73902	14.5931
3g27-assembly1_A_B	8.50484	11.3616		5l9w-assembly1_A_B	8.31405	7.22383		1500894.GCA_000745265_01391-1500894.GCA_000745265_00080	4.6495	4.94384		5l9w-assembly1_A_B	9.29915	8.49956		5l9w-assembly1_A_B	9.15412	10.7798	8.48211	8.32247
3ddm-assembly1_A_B	4.12028	4.59894		8esd-assembly1_A_D	1.36323	5.14115		1504672.gene:199033768-1504672.gene:199030512	4.39376	4.42391		8esd-assembly1_A_D	1.63572	8.1396		8esd-assembly1_A_D	1.39229	2.14342	9.80173	5.94986
5xuk-assembly1_B_C	5.34198	5.55315		7qtt-assembly1_C_G	3.81336	5.16286		1129374.AJE_14595-1129374.AJE_13724	6.71342	6.8085		7qtt-assembly1_C_G	9.09559	13.0635		7qtt-assembly1_C_G	4.54588	20.7599	9.21911	19.4247
8gkv-assembly1_A_B	10.926	13.4284		1q7l-assembly1_A_B	2.51711	3.49744		1423745.GCA_001311215_00830-1423745.GCA_001311215_00404	1.45943	5.00171		1q7l-assembly1_A_B	2.79951	4.33096		1q7l-assembly1_A_B	3.47274	1.61071	4.84308	3.29203
7c0q-assembly1_A_B	14.3117	15.947		8oi2-assembly1_A_B	4.8832	6.53353		1974281.A0A1V8US17-1974281.A0A1V8UPC2	6.53659	6.61683		8oi2-assembly1_A_B	5.58364	6.45613		8oi2-assembly1_A_B	5.43287	5.63957	5.22342	7.58613
5swi-assembly1_A_B	6.03278	6.65464		5i5k-assembly1_A_B	3.62487	4.44806		1797913.A2X81_10715-1797913.A2X81_05220	5.12981	5.31122		5i5k-assembly1_A_B	11.0444	13.0758		5i5k-assembly1_A_B	16.9435	7.19537	17.441	9.81446
3ec7-assembly1_A_B	7.0536	8.5437		7q5y-assembly1_A_E	6.07351	6.58735		1121400.SAMN02746065_11827-1121400.SAMN02746065_114105	4.99191	5.1914		7q5y-assembly1_A_E	7.66582	8.12001		7q5y-assembly1_A_E	9.31628	6.06964	10.5346	5.88643
1taf-assembly1_A_C	3.3274	6.42227		5uxx-assembly1_A_B	5.91639	8.5126		1659202.AB203_03530-1659202.AB203_03415	1.97938	5.47896		5uxx-assembly1_A_B	3.94515	7.63131		5uxx-assembly1_A_B	6.18699	1.51764	6.25848	15.2612
3bn7-assembly1_A_B	6.57393	11.3175		5wai-assembly1_A_C	1.11042	1.61338		1797469.A3F08_02040-1797469.A3F08_00895	2.42482	3.75853		5wai-assembly1_A_C	1.34573	1.81102		5wai-assembly1_A_C	1.13004	2.71942	1.21949	10.3
3bg1-assembly1_F_G	8.97409	11.2797		2nps-assembly1_A_D	1.80383	3.30182		1870994.GCA_900120415_01293-1870994.GCA_900120415_00096	3.50421	5.75182		2nps-assembly1_A_D	1.37024	2.25619		2nps-assembly1_A_D	1.61192	1.20273	2.58175	2.25475
5cdd-assembly1_Z_2	10.6639	12.3097		8oip-assembly1_W_1	3.83741	5.46475		1189620.GCA_000264055_01845-1189620.GCA_000264055_00593	4.55548	4.88495		8oip-assembly1_W_1	8.24908	10.7713		8oip-assembly1_W_1	19.2649	3.02644	23.8706	4.25004
2co5-assembly1_A_B	9.0828	9.07698		4c7o-assembly1_A_B	2.28075	3.15515		1945864.B0E41_07615-1945864.B0E41_01625	4.61109	4.76809		4c7o-assembly1_A_B	1.46715	1.91548		4c7o-assembly1_A_B	1.64253	1.36463	1.83752	2.02515
7k3z-assembly1_A_B	6.11315	7.07995		4v1a-assembly1_G_R	6.23421	6.07046		1705564.APG08_01226-1705564.APG08_00203	1.29525	7.68064		4v1a-assembly1_G_R	7.38966	6.78501		4v1a-assembly1_G_R	4.45917	19.3397	4.06824	18.9082
4j0e-assembly1_A_B	4.73815	4.82928		5knm-assembly1_B_C	1.75476	2.86034		1173027.Mic7113_2420-1173027.Mic7113_2151	4.70911	5.17428		5knm-assembly1_B_C	2.2553	5.51071		5knm-assembly1_B_C	2.31484	2.45833	6.34925	4.98711
3e05-assembly1_B_C	4.81948	5.07334		5vsu-assembly1_A_G	5.73823	7.23322		39488.ERS852450_01222-39488.ERS852450_00311	5.14699	4.6125		5vsu-assembly1_A_G	6.69387	9.65687		5vsu-assembly1_A_G	16.8042	2.87886	24.3963	4.05074
6nki-assembly1_A_B	10.6883	10.7721		7m22-assembly1_A_D	2.97265	3.55924		859194.MHF_1507-859194.MHF_0103	4.72691	5.69216		7m22-assembly1_A_D	8.19341	9.1078		7m22-assembly1_A_D	18.6216	4.09167	20.4182	4.7789
3ter-assembly1_A_B	11.6157	12.9575		3oq3-assembly1_A_B	7.4203	8.48774		1735114.GCA_001443525_01898-1735114.GCA_001443525_01299	5.6891	6.15959		3oq3-assembly1_A_B	11.125	16.6726		3oq3-assembly1_A_B	3.9241	18.4381	14.0879	20.0127
1a25-assembly1_A_B	4.63185	5.35328		8uii-assembly1_A_C	7.63848	8.59941		1298913.GCA_000426125_01783-1298913.GCA_000426125_01009	5.38658	5.923		8uii-assembly1_A_C	8.57755	9.43228		8uii-assembly1_A_C	16.209	4.73409	17.121	5.40766
3nnd-assembly1_B_C	6.85509	8.30789		4v19-assembly1_A_T	2.76277	3.25656		1089550.GCA_000419585_02497-1089550.GCA_000419585_01041	5.08019	5.0837		4v19-assembly1_A_T	1.87918	2.14043		4v19-assembly1_A_T	1.71316	2.0644	2.4414	2.06
2fuj-assembly1_B_C	4.96356	5.82708		2voy-assembly1_B_C	3.1862	4.83268		1899350.GCA_001777155_03068-1899350.GCA_001777155_01349	4.84032	5.1415		2voy-assembly1_B_C	2.62115	4.35837		2voy-assembly1_B_C	2.81554	2.44792	4.99759	3.65698
7cg0-assembly1_B_H	2.61251	3.43447		3j6p-assembly1_A_C	1.47702	5.33865		1852361.GCA_900128465_00754-1852361.GCA_900128465_00319	5.05626	6.37987		3j6p-assembly1_A_C	2.0463	4.66428		3j6p-assembly1_A_C	5.19043	1.38539	6.13489	4.23016
3byq-assembly1_E_F	17.8611	18.504		6kxf-assembly1_A_C	4.17693	4.3035		1802526.A2897_02880-1802526.A2897_02865	4.49892	4.92993		6kxf-assembly1_A_C	3.94832	4.35209		6kxf-assembly1_A_C	3.86091	4.13725	4.55405	3.98168
4q97-assembly1_A_B	9.43419	7.9645		6ea3-assembly1_A_B	3.30664	3.69613		1293591.GCA_001311625_03648-1293591.GCA_001311625_03624	2.27162	3.23489		6ea3-assembly1_A_B	3.3661	3.50488		6ea3-assembly1_A_B	2.19176	3.67643	3.47431	3.51064
3rgc-assembly1_A_B	6.87801	6.94994		7ogg-assembly1_A_B	16.78	17.0235		1306947.J120_04745-1306947.J120_01640	4.63093	5.84806		7ogg-assembly1_A_B	17.176	17.084		7ogg-assembly1_A_B	17.1295	17.6978	16.7665	17.7379
4lmy-assembly1_A_B	5.56845	6.67581		3j0d-assembly1_A_C	2.45146	3.22819		1618583.US75_C0003G0004-1618583.US75_C0001G0087	2.83897	5.55618		3j0d-assembly1_A_C	1.54118	1.62158		3j0d-assembly1_A_C	1.00148	2.0144	1.1397	2.01727
3ebw-assembly1_A_B	9.31526	9.80093		8dp0-assembly1_A_B	4.18955	4.1626		42094.JM47_00915-42094.JM47_00900	7.46883	7.97413		8dp0-assembly1_A_B	6.79951	7.55072		8dp0-assembly1_A_B	6.82773	6.64189	6.17118	16.8244
3lv9-assembly1_A_B	5.67534	6.2967		7n9y-assembly1_A_B	9.32664	9.57673		1618345.UT18_C0024G0001-1618345.UT18_C0009G0027	3.02975	5.49696		7n9y-assembly1_A_B	20.5731	22.2165		7n9y-assembly1_A_B	25.1249	18.2309	34.128	16.6833
4us5-assembly1_A_B	6.31067	6.57195		8uua-assembly1_A_F	2.92717	3.4683		1805367.AUH29_17340-1805367.AUH29_00415	5.12136	5.16647		8uua-assembly1_A_F	2.63601	4.54057		8uua-assembly1_A_F	3.71528	1.09603	5.41487	2.82117
4wik-assembly1_A_B	4.79922	5.11033		1toc-assembly1_A_B	3.01208	6.16018		1120964.GCA_001313265_05816-1120964.GCA_001313265_02057	5.22831	6.6062		1toc-assembly1_A_B	2.46989	8.43805		1toc-assembly1_A_B	1.25767	10.2354	7.55505	10.5166
3a14-assembly1_A_B	4.64455	5.82157		6wkr-assembly1_B_F	3.76284	4.15504		84531.LA76x_2399-84531.LA76x_2397	5.93826	6.98601		6wkr-assembly1_B_F	3.42469	4.02981		6wkr-assembly1_B_F	1.76726	12.9002	2.19694	14.1343
3b57-assembly1_A_B	5.05813	5.84481		6sg9-assembly1_F_R	11.3786	14.2336		1576605.QR77_00095-1576605.QR77_00030	4.58944	5.09876		6sg9-assembly1_F_R	11.0859	14.4997		6sg9-assembly1_F_R	8.8994	19.4945	12.9987	19.6823
2yxz-assembly1_A_B	5.08128	5.19208		3von-assembly1_A_C	2.31105	3.73849		1827365.A5320_13685-1827365.A5320_02650	7.98291	8.09439		3von-assembly1_A_C	3.02408	5.43296		3von-assembly1_A_C	4.86015	1.39715	3.79585	9.25483
3fet-assembly1_A_B	10.2337	14.4144		4r71-assembly1_B_C	5.64986	6.53637		662367.SAMN05216167_11791-662367.SAMN05216167_10184	4.70292	5.86426		4r71-assembly1_B_C	7.14874	8.76887		4r71-assembly1_B_C	9.79878	2.32588	10.5637	4.53316
3cf6-assembly1_A_C	6.52624	8.00659		3j5s-assembly1_A_C	3.70321	4.65279		402777.GCA_000332155_03668-402777.GCA_000332155_00706	4.60231	4.9202		3j5s-assembly1_A_C	4.80903	6.80873		3j5s-assembly1_A_C	9.24598	2.33647	13.1857	3.33341
6pqh-assembly1_A_B	5.24998	5.85807		8fed-assembly1_G_K	8.08354	9.82296		1619079.UR26_C0010G0005-1619079.UR26_C0002G0202	3.31454	10.1772		8fed-assembly1_G_K	5.95781	11.4186		8fed-assembly1_G_K	7.77217	4.20209	8.76526	16.5779
8tjk-assembly1_A_B	4.93368	5.32903		6vx4-assembly1_A_C	2.48217	4.23964		1805095.AUI93_05540-1805095.AUI93_05520	2.58968	5.78059		6vx4-assembly1_A_C	2.6201	4.185		6vx4-assembly1_A_C	2.51463	2.65289	3.9687	4.05087
1yq1-assembly1_A_B	5.38348	5.511		8qcb-assembly1_B_E	9.24415	9.15324		1797477.A2V78_15535-1797477.A2V78_10620	6.26464	6.07834		8qcb-assembly1_B_E	12.2697	11.5989		8qcb-assembly1_B_E	12.3231	12.2343	11.153	13.0052
5dzw-assembly1_A_B	4.4168	4.50186		7d5z-assembly1_A_D	6.215	7.42741		1855314.SAMN05216322_103604-1855314.SAMN05216322_103379	4.98027	5.3296		7d5z-assembly1_A_D	13.0784	15.6288		7d5z-assembly1_A_D	19.7211	6.80775	19.0892	11.2468
3d1l-assembly1_A_B	6.32599	7.09238		7f4t-assembly1_A_B	5.85966	8.57823		1882483.A0A317XY31-1882483.A0A317XFT2	6.28846	6.60638		7f4t-assembly1_A_B	10.6571	14.3843		7f4t-assembly1_A_B	9.16673	15.0237	11.7386	22.6616
5u8o-assembly1_A_B	4.82865	5.34659		6pwf-assembly1_B_I	3.99385	5.51866		1798475.A2837_01980-1798475.A2837_01395	3.33588	4.95312		6pwf-assembly1_B_I	2.16236	5.12095		6pwf-assembly1_B_I	1.00916	2.93357	11.4978	3.71231
7cbs-assembly1_A_B	6.80566	8.78704		5aj2-assembly1_B_C	9.51807	8.67613		1030533.GCA_001049855_07579-1030533.GCA_001049855_06301	5.0297	5.31809		5aj2-assembly1_B_C	16.4419	15.0722		5aj2-assembly1_B_C	15.1987	18.1911	12.9608	17.9217
4fgw-assembly1_A_B	5.55896	5.46578		3hmx-assembly1_A_D	1.82188	4.78424		649756.ERS852387_01463-649756.ERS852387_01462	3.51747	3.31251		3hmx-assembly1_A_D	3.37263	7.87627		3hmx-assembly1_A_D	2.54206	4.85124	8.89478	6.8425
1zc6-assembly1_A_B	5.15111	5.57599		6hiz-assembly1_C_J	15.3575	16.0357		1547922.ISF6_2323-1547922.ISF6_1481	4.23148	4.55513		6hiz-assembly1_C_J	18.2674	18.6988		6hiz-assembly1_C_J	18.6555	17.9505	19.1783	18.304
4zm8-assembly1_A_B	6.12019	8.18737		7ar9-assembly1_M_Q	3.52482	13.1218		9606.ENSP00000245932-9606.ENSP00000225655	3.7699	5.12619		7ar9-assembly1_M_Q	4.58037	18.0145		7ar9-assembly1_M_Q	1.61444	17.2184	16.877	19.0778
6gvw-assembly1_A_F	10.5003	11.9977		7vpx-assembly1_B_D	3.13059	4.28588		1209072.GCA_000766945_03107-1209072.GCA_000766945_02962	5.58762	5.71492		7vpx-assembly1_B_D	1.05077	1.21762		7vpx-assembly1_B_D	1.00432	1.075	1.13325	1.26489
2i2l-assembly1_A_B	14.3307	15.9029		6btm-assembly1_A_E	3.35889	4.52814		1121912.GCA_000423005_01831-1121912.GCA_000423005_01389	5.27584	5.28174		6btm-assembly1_A_E	7.1789	9.6611		6btm-assembly1_A_E	9.63062	3.62546	10.3382	8.54071
2jg5-assembly1_A_B	4.12041	4.2402		8fl0-assembly1_A_Z	2.73012	3.12791		1736318.ASF44_24835-1736318.ASF44_12685	3.83943	4.2991		8fl0-assembly1_A_Z	4.15634	3.68229		8fl0-assembly1_A_Z	6.90163	2.91574	9.82672	2.01286
2zc0-assembly1_A_B	4.44974	4.48323		6gcs-assembly1_I_Y	2.03338	4.81729		1736455.ASD28_22680-1736455.ASD28_14710	4.21048	4.56108		6gcs-assembly1_I_Y	2.94328	12.4373		6gcs-assembly1_I_Y	4.49305	1.40613	7.97214	27.537
8b3w-assembly1_B_C	9.39752	10.1934		6bmt-assembly1_A_B	3.60015	3.83232		1121385.GCA_000376825_02055-1121385.GCA_000376825_02044	2.56014	5.40844		6bmt-assembly1_A_B	4.5659	4.62482		6bmt-assembly1_A_B	3.40454	22.8775	3.42603	24.3525
2r11-assembly1_A_B	9.29499	10.1208		7arc-assembly1_B_M	5.6404	14.9697		90813.GCA_000744875_01539-90813.GCA_000744875_01538	6.73483	6.38991		7arc-assembly1_B_M	10.0691	18.334		7arc-assembly1_B_M	18.3087	4.58063	20.1312	8.79936
7kyp-assembly1_A_C	4.01242	4.79599		6n1z-assembly1_A_B	3.88447	4.44307		414048.SAMN04489864_11332-414048.SAMN04489864_102281	4.05064	4.08674		6n1z-assembly1_A_B	3.6834	4.57758		6n1z-assembly1_A_B	6.00081	1.00357	4.47975	4.85351
7a20-assembly1_C_D	3.81598	5.69619		7qtt-assembly1_J_P	5.93748	6.33001		1890285.GCA_001746365_07682-1890285.GCA_001746365_00607	4.20472	4.79462		7qtt-assembly1_J_P	11.7046	12.4059		7qtt-assembly1_J_P	12.944	10.8311	12.8944	12.0039
3bru-assembly1_A_B	5.85668	6.36501		8i9p-assembly1_1_3	8.17023	9.18647		1336238.GCA_000518725_00592-1336238.GCA_000518725_00590	8.11383	13.1696		8i9p-assembly1_1_3	5.76806	6.74777		8i9p-assembly1_1_3	1.35509	22.0175	1.83048	22.6822
7alw-assembly1_G_H	8.01672	9.36519		7zc6-assembly1_D_F	2.41434	3.3413		285514.GCA_000716435_06248-285514.GCA_000716435_00108	5.55903	5.76659		7zc6-assembly1_D_F	1.56128	2.09934		7zc6-assembly1_D_F	1.94732	1.08748	3.05844	1.11718
2abq-assembly1_A_B	4.43655	4.59197		7ar9-assembly1_G_T	9.01536	11.3327		1481914.JCM19241_5938-1481914.JCM19241_5200	4.35306	6.3417		7ar9-assembly1_G_T	11.9206	13.567		7ar9-assembly1_G_T	10.1407	19.7548	12.3336	18.3813
7rbp-assembly1_A_B	5.37903	5.75505		8oip-assembly1_H_W	4.25315	6.40803		1736315.ASF45_26305-1736315.ASF45_25960	4.72629	5.05295		8oip-assembly1_H_W	5.69853	7.5064		8oip-assembly1_H_W	1.32969	21.3062	2.14091	21.6403
5zo2-assembly1_A_B	3.93841	4.7313		6rps-assembly1_A_C	2.50468	3.65253		46175.GCA_001570405_05585-46175.GCA_001570405_01140	4.55277	4.79225		6rps-assembly1_A_C	3.82521	4.97413		6rps-assembly1_A_C	3.27654	4.69704	3.60979	7.39484
7mjq-assembly1_E_F	7.99767	7.20591		5d3m-assembly1_A_C	3.65992	4.60336		441768.ACL_0550-441768.ACL_0190	3.75767	4.65027		5d3m-assembly1_A_C	2.44215	4.1811		5d3m-assembly1_A_C	1.60372	4.38728	2.89838	7.01786
8dc5-assembly1_A_B	17.4185	17.7498		8ouw-assembly1_F_N	7.05967	7.40601		1797796.A3J16_06095-1797796.A3J16_01255	3.64182	8.96177		8ouw-assembly1_F_N	12.8264	10.9124		8ouw-assembly1_F_N	13.4058	12.3831	13.8746	7.8362
5yox-assembly1_A_B	8.56272	10.4419		6hiy-assembly1_D_Y	16.3671	17.0503		1805400.AUJ93_03165-1805400.AUJ93_02350	2.91519	3.95316		6hiy-assembly1_D_Y	19.1806	19.1351		6hiy-assembly1_D_Y	16.0135	21.1636	15.9795	21.0209
4o7j-assembly1_A_B	12.4212	13.2281		6w1s-assembly1_G_V	6.3304	7.84863		1784823.GCA_001641225_00600-1784823.GCA_001641225_00119	3.23736	3.95158		6w1s-assembly1_G_V	4.89656	4.45355		6w1s-assembly1_G_V	7.93945	1.49518	6.41319	2.01538
6m5s-assembly1_M_P	12.4764	13.3009		1ysh-assembly1_A_B	5.70471	7.20204		1817738.A2666_01845-1817738.A2666_01145	3.30002	5.32065		1ysh-assembly1_A_B	4.18629	7.86445		1ysh-assembly1_A_B	2.81785	8.07937	2.76458	22.1399
4bk0-assembly1_A_B	11.0495	12.5483		4yoc-assembly1_A_B	6.69581	6.31923		1802424.A2480_04610-1802424.A2480_02075	2.55087	4.36193		4yoc-assembly1_A_B	9.78676	8.57967		4yoc-assembly1_A_B	11.3139	8.53408	9.95272	7.36453
1vh6-assembly1_A_B	10.1651	13.2388		6sg9-assembly1_W_Z	12.6663	12.9227		208224.BH713_19930-208224.BH713_14750	2.6223	5.59653		6sg9-assembly1_W_Z	18.8523	19.0914		6sg9-assembly1_W_Z	20.4098	16.6615	20.8946	16.7149
1epf-assembly1_A_B	4.37157	5.68248		4v98-assembly1_C_E	3.60199	5.20788		37032.ENSSSUP00005032235-37032.ENSSSUP00005013357	2.77351	4.40089		4v98-assembly1_C_E	3.3426	5.54688		4v98-assembly1_C_E	1.00103	9.19031	1.00944	26.0133
7ewj-assembly1_A_B	8.2948	9.54311		8i9p-assembly1_L_3	6.44609	7.04021		1048205.AB852_17820-1048205.AB852_15165	5.08961	5.12141		8i9p-assembly1_L_3	9.54396	9.92328		8i9p-assembly1_L_3	5.83349	17.4294	6.31927	17.5101
3cp7-assembly1_A_B	6.08226	6.66975		4k90-assembly1_A_B	4.94567	5.26239		1449352.GCA_000744705_06453-1449352.GCA_000744705_05359	3.9566	4.11593		4k90-assembly1_A_B	4.79897	4.92913		4k90-assembly1_A_B	3.06321	10.7291	3.06555	12.5418
6k2e-assembly1_A_B	5.63883	9.27172		8gcr-assembly1_A_B	1.4762	3.16182		1896987.BHW10_01325-1896987.BHW10_01320	3.06526	4.95864		8gcr-assembly1_A_B	3.16047	10.4431		8gcr-assembly1_A_B	3.7957	2.44974	8.28183	15.0829
3evi-assembly1_A_B	5.15362	6.24316		7o52-assembly1_B_C	2.42664	4.50875		1123248.GCA_000374045_04684-1123248.GCA_000374045_01517	4.98562	5.23221		7o52-assembly1_B_C	5.5907	8.16776		7o52-assembly1_B_C	5.43531	5.79468	12.209	6.13149
7w1y-assembly1_B_H	5.70989	8.62146		7jrj-assembly1_C_G	5.70959	5.51998		616990.IV54_GL001446-616990.IV54_GL000158	2.02495	3.7937		7jrj-assembly1_C_G	10.1843	8.34105		7jrj-assembly1_C_G	7.64239	16.2246	5.16149	17.0581
2yzi-assembly1_A_B	8.83296	8.89638		4dh2-assembly1_A_B	6.48929	7.21101		662367.SAMN05216167_112177-662367.SAMN05216167_103453	4.70847	5.38154		4dh2-assembly1_A_B	8.3851	10.8629		4dh2-assembly1_A_B	11.9549	4.34246	14.7052	6.43129
7sfz-assembly1_A_B	5.85959	7.25153		6vel-assembly1_A_C	1.51894	2.85758		1797386.A2X94_09840-1797386.A2X94_09310	7.78935	11.6804		6vel-assembly1_A_C	2.41582	3.37193		6vel-assembly1_A_C	4.09957	1.68814	5.29337	2.52898
1yw6-assembly1_A_B	5.67879	7.05939		1c4z-assembly1_A_D	1.4928	2.0802		304371.MCP_2256-304371.MCP_1537	2.58729	5.63305		1c4z-assembly1_A_D	4.01518	3.94207		1c4z-assembly1_A_D	7.0627	1.35884	5.11332	2.36339
3hpd-assembly1_B_C	3.98451	4.03016		3reb-assembly1_A_B	10.3359	12.2425		1033732.GCA_000312145_02665-1033732.GCA_000312145_01603	5.3907	5.52825		3reb-assembly1_A_B	9.13615	11.2328		3reb-assembly1_A_B	15.8952	3.3749	18.2805	4.71502
1ev0-assembly1_A_B	3.03058	7.09383		7xky-assembly1_A_B	4.08235	4.53598		1752195.GCA_001464715_02488-1752195.GCA_001464715_00001	5.00524	5.11822		7xky-assembly1_A_B	3.17535	3.83501		7xky-assembly1_A_B	3.06786	3.84531	3.412	4.78577
3luz-assembly1_A_B	5.19093	5.75971		6w1s-assembly1_D_K	1.59446	5.61302		1618811.US74_C0009G0005-1618811.US74_C0003G0016	3.54083	5.53136		6w1s-assembly1_D_K	3.36757	8.83524		6w1s-assembly1_D_K	11.8756	1.70187	18.8509	6.78856
7vpb-assembly1_A_B	5.50512	6.4626		3df0-assembly1_A_C	4.57656	4.93943		1121030.GCA_000430725_03949-1121030.GCA_000430725_03601	3.76577	4.50657		3df0-assembly1_A_C	5.13697	4.81391		3df0-assembly1_A_C	4.83259	10.1301	4.22209	15.1299
6wat-assembly1_A_B	2.68616	5.35995		8too-assembly1_B_C	3.19485	4.7735		1817832.A3J48_03815-1817832.A3J48_02515	3.17435	5.38088		8too-assembly1_B_C	7.351	9.68897		8too-assembly1_B_C	4.42335	16.2362	6.28442	19.0064
6th1-assembly1_A_B	17.2151	17.1989		7vdv-assembly1_K_L	5.12056	5.91597		134849.SAMN05443668_10878-134849.SAMN05443668_101911	5.76866	5.79319		7vdv-assembly1_K_L	5.66652	5.39892		7vdv-assembly1_K_L	4.15308	9.07246	3.44881	9.36728
6lul-assembly1_A_B	6.66783	7.56929		7ar9-assembly1_V_W	5.98372	14.7673		1120964.GCA_001313265_06243-1120964.GCA_001313265_03352	2.79254	6.61016		7ar9-assembly1_V_W	6.95612	19.5968		7ar9-assembly1_V_W	12.6692	3.60376	18.9799	20.0977
5jzx-assembly1_A_B	4.45579	5.14321		3zwl-assembly1_A_B	5.04462	5.54806		103372.F4W8D9-103372.F4W853	7.97432	7.6241		3zwl-assembly1_A_B	5.19441	5.83712		3zwl-assembly1_A_B	4.38299	22.9726	4.99665	24.5864
3m0f-assembly1_A_B	4.20039	5.02249		5u0s-assembly1_H_N	5.94804	7.53377		1592897.CleRT_12510-1592897.CleRT_07700	3.81198	4.04792		5u0s-assembly1_H_N	12.1376	15.8541		5u0s-assembly1_H_N	9.04321	14.7504	18.438	14.3409
6q1q-assembly1_A_B	5.57344	6.7055		7zvw-assembly1_C_F	7.4307	7.04296		42354.SAMN05216333_13515-42354.SAMN05216333_103121	5.31656	5.40048		7zvw-assembly1_C_F	9.99485	10.8659		7zvw-assembly1_C_F	6.83977	20.0206	7.89515	18.5633
2vli-assembly1_A_B	8.8478	9.48619		8dcn-assembly1_A_C	3.31059	4.95847		1797469.A3F08_02095-1797469.A3F08_00370	3.22468	4.57577		8dcn-assembly1_A_C	7.62678	8.03212		8dcn-assembly1_A_C	4.18791	16.8384	4.4909	17.6623
8b7f-assembly1_A_B	8.42715	9.2639		2wel-assembly1_A_B	2.58232	3.89703		1797314.A2033_19280-1797314.A2033_08875	3.90663	4.10818		2wel-assembly1_A_B	3.78711	4.27854		2wel-assembly1_A_B	11.9335	1.00256	8.51352	1.93774
3ke2-assembly1_A_B	14.7394	14.9552		7jrx-assembly1_B_C	3.84591	7.79403		1858805.M5GBB5-1858805.M5FRG2	7.88282	7.68424		7jrx-assembly1_B_C	5.27702	10.0921		7jrx-assembly1_B_C	1.07856	13.4791	3.86035	17.6591
5joq-assembly1_B_C	5.5698	6.11519		5m1s-assembly1_A_C	2.18285	2.63185		1477105.GCA_001659685_02408-1477105.GCA_001659685_00083	7.34195	7.64013		5m1s-assembly1_A_C	2.34591	4.43351		5m1s-assembly1_A_C	6.86599	1.27613	14.5868	2.32668
1v2a-assembly1_A_B	4.72381	4.86598		6u0m-assembly1_F_H	3.83153	5.49258		1797802.A2Z91_08250-1797802.A2Z91_03085	3.92863	10.6382		6u0m-assembly1_F_H	5.31616	8.43239		6u0m-assembly1_F_H	5.95127	4.88217	9.34657	7.76155
3hn0-assembly1_A_B	9.36749	10.7236		7ar9-assembly1_U_0	6.58075	12.512		1798556.A3J95_03155-1798556.A3J95_03120	4.49197	6.11205		7ar9-assembly1_U_0	4.9692	13.9672		7ar9-assembly1_U_0	2.1449	15.2914	10.6386	20.0737
4iqj-assembly1_A_B	4.13581	3.74504		8jjr-assembly1_B_O	5.59607	11.8468		1802516.A3A75_06010-1802516.A3A75_00115	7.77315	7.92231		8jjr-assembly1_B_O	17.2652	20.5472		8jjr-assembly1_B_O	27.235	11.1522	24.3772	17.5569
7qij-assembly1_A_B	6.34258	8.45249		7z0l-assembly1_B_C	4.58118	7.30744		1638782.GCA_000980655_01459-1638782.GCA_000980655_00644	6.69616	6.61736		7z0l-assembly1_B_C	6.29727	10.408		7z0l-assembly1_B_C	5.74415	7.9704	9.94655	12.526
3h4l-assembly1_A_B	5.10375	5.59785		4v5o-assembly1_H_O	4.93133	7.53641		1798391.A2968_04055-1798391.A2968_04050	5.00152	6.25254		4v5o-assembly1_H_O	4.26164	7.62878		4v5o-assembly1_H_O	5.25924	3.63946	10.7771	6.44467
1eag-assembly1_A_B	4.87841	4.91838		8jjr-assembly1_O_U	5.95646	14.9989		1618811.US74_C0009G0022-1618811.US74_C0007G0017	3.32827	5.1816		8jjr-assembly1_O_U	4.21674	17.8677		8jjr-assembly1_O_U	2.3226	10.2587	13.9157	26.3281
4zu4-assembly1_A_B	5.78765	6.7737		7zi4-assembly1_B_K	2.49775	3.48262		1120964.GCA_001313265_06389-1120964.GCA_001313265_04707	4.96771	6.10292		7zi4-assembly1_B_K	2.59513	4.87342		7zi4-assembly1_B_K	4.3489	1.31883	7.13367	3.19919
8erh-assembly1_A_B	8.75496	9.49053		4c0d-assembly1_A_C	2.68263	2.75234		40217.ENSJHYP00000022281-40217.ENSJHYP00000013450	1.85516	5.09219		4c0d-assembly1_A_C	4.07874	4.51646		4c0d-assembly1_A_C	2.69503	17.0162	3.08479	17.9822
6ilt-assembly1_A_B	4.90506	4.98393		1w2b-assembly1_B_Q	2.90421	5.50117		1618897.US82_C0006G0031-1618897.US82_C0006G0016	3.52136	4.52558		1w2b-assembly1_B_Q	1.40691	6.32762		1w2b-assembly1_B_Q	1.04288	1.63776	1.55506	12.7529
2eo4-assembly1_A_B	4.97592	6.02621		6vk0-assembly1_A_D	10.1755	10.6914		1423745.GCA_001311215_01359-1423745.GCA_001311215_00835	3.45159	4.50119		6vk0-assembly1_A_D	13.7556	14.1334		6vk0-assembly1_A_D	15.5048	12.6491	15.4572	12.9345
3q2w-assembly1_A_B	3.42928	4.05958		6vx4-assembly1_C_I	3.82272	5.65594		1805236.AUK13_02840-1805236.AUK13_02365	2.98488	4.27103		6vx4-assembly1_C_I	8.17968	10.5589		6vx4-assembly1_C_I	4.40163	12.409	7.20711	13.8936
7vq2-assembly1_C_D	4.05538	4.21484		6qle-assembly1_B_G	11.4542	15.1411		1179225.GCA_000286355_00346-1179225.GCA_000286355_00338	4.90238	7.6769		6qle-assembly1_B_G	16.3948	16.6447		6qle-assembly1_B_G	19.7534	12.6324	18.8811	13.9779
3zib-assembly1_A_B	6.3386	11.5142		6c7y-assembly1_A_B	5.44779	5.89707		1379698.RBG1_1C00001G1592-1379698.RBG1_1C00001G1567	3.24908	8.27205		6c7y-assembly1_A_B	8.82703	10.4454		6c7y-assembly1_A_B	10.0364	6.35937	10.5519	10.7342
1yo6-assembly1_A_B	4.58878	4.99767		8ouw-assembly1_H_J	6.02948	7.14849		1119533.AQ621_07855-1119533.AQ621_07845	7.77721	7.37391		8ouw-assembly1_H_J	6.7825	7.70776		8ouw-assembly1_H_J	5.52702	8.62805	7.32584	7.83084
4au6-assembly1_A_E	13.9348	13.1165		4xmn-assembly1_D_G	6.81115	7.87235		529505.SAMN05421761_1179-529505.SAMN05421761_1093	5.64716	5.95043		4xmn-assembly1_D_G	6.38092	8.93502		4xmn-assembly1_D_G	12.7441	2.50098	11.8819	6.03618
2lns-assembly1_A_B	7.30579	7.38172		1g73-assembly1_A_B	10.0026	10.5822		1659195.ABA06_03425-1659195.ABA06_00295	3.31004	6.5198		1g73-assembly1_A_B	14.5813	13.2066		1g73-assembly1_A_B	20.4915	9.74107	17.5017	8.42687
3mml-assembly1_A_C	5.595	6.13419		7nj0-assembly1_B_C	2.66493	3.24393		684719.HIMB114_00003960-684719.HIMB114_00000270	4.54836	4.82369		7nj0-assembly1_B_C	3.60532	4.26997		7nj0-assembly1_B_C	3.37928	3.55352	7.49156	2.90965
5bke-assembly1_E_G	5.43596	5.24484		6hiz-assembly1_H_K	10.7693	13.2312		33960.TY91_15230-33960.TY91_08175	7.50945	10.1655		6hiz-assembly1_H_K	14.6742	17.578		6hiz-assembly1_H_K	18.6956	8.41967	19.4171	13.7988
2glf-assembly1_F_K	6.21096	7.09484		8uii-assembly1_A_F	7.22786	8.70737		926550.CLDAP_08740-926550.CLDAP_08700	4.3449	6.3525		8uii-assembly1_A_F	2.21326	3.46819		8uii-assembly1_A_F	3.32307	1.3166	3.78345	3.15579
6vvw-assembly1_B_C	6.30055	8.9997		5lz3-assembly1_A_B	3.18921	4.70968		1868283.AB834_02755-1868283.AB834_02750	2.97309	3.47692		5lz3-assembly1_A_B	2.57022	4.83128		5lz3-assembly1_A_B	1.20931	23.7979	2.68402	29.777
1eai-assembly1_C_D	5.30066	6.47354		7te6-assembly1_B_D	1.91168	3.43299		1805280.AUJ22_02070-1805280.AUJ22_01615	3.15017	4.75855		7te6-assembly1_B_D	5.399	10.1772		7te6-assembly1_B_D	4.1723	8.4139	5.38863	31.8064
3dr2-assembly1_A_B	5.26565	5.95517		4wzj-assembly1_B_C	1.04485	1.50132		1801748.A3B84_02880-1801748.A3B84_00850	1.87203	8.02997		4wzj-assembly1_B_C	1.02234	1.43545		4wzj-assembly1_B_C	1.0283	1.01871	1.67773	1.32718
2x5q-assembly1_A_B	15.0279	15.8271		6wjl-assembly1_A_B	3.34355	3.79172		1801649.A2359_03935-1801649.A2359_02790	2.74473	5.54273		6wjl-assembly1_A_B	4.53981	4.86802		6wjl-assembly1_A_B	6.78215	2.80614	5.32755	4.59202
1yum-assembly1_B_D	3.30408	4.48511		5knm-assembly1_A_C	2.81924	4.65248		1896993.BHV61_08185-1896993.BHV61_03375	2.67317	4.08598		5knm-assembly1_A_C	2.21629	4.48729		5knm-assembly1_A_C	1.81249	2.97338	3.53641	5.39551
6rbg-assembly1_G_H	6.53839	7.99988		6gov-assembly1_E_I	3.31962	6.31014		1348612.A0A397JFD9-1348612.A0A397HR32	5.90542	6.00346		6gov-assembly1_E_I	4.82836	10.6646		6gov-assembly1_E_I	20.0044	3.93068	20.5666	9.78312
2h3n-assembly1_B_D	2.13559	5.3978		6qf7-assembly1_A_B	1.98383	2.44665		483219.LILAB_10330-483219.LILAB_07765	4.47455	4.5605		6qf7-assembly1_A_B	3.68296	6.04917		6qf7-assembly1_A_B	1.59742	10.1794	3.3869	13.1057
6daw-assembly1_A_B	6.06762	6.52002		8th8-assembly1_C_H	9.73617	9.50574		1218598.LEP1GSC060_2188-1218598.LEP1GSC060_2187	4.34505	5.47315		8th8-assembly1_C_H	12.6183	13.007		8th8-assembly1_C_H	11.5466	14.8782	12.2223	14.7396
4iel-assembly1_A_B	4.40692	5.50174		4r8p-assembly1_F_K	1.11197	4.8462		1802129.A3J04_03175-1802129.A3J04_00445	3.2946	5.15239		4r8p-assembly1_F_K	1.0072	5.97208		4r8p-assembly1_F_K	1.00222	1.01168	13.7907	2.96063
3fcm-assembly1_A_B	7.01737	8.51167		3wih-assembly1_A_C	2.16773	3.5084		49280.A9996_14135-49280.A9996_00575	4.61803	5.2325		3wih-assembly1_A_C	6.27488	7.68887		3wih-assembly1_A_C	10.2177	4.61743	9.34514	7.03705
6hdd-assembly1_C_D	11.2671	11.9427		7r7c-assembly1_A_D	5.68077	10.2294		1797879.A3H42_06615-1797879.A3H42_02385	3.98436	4.84401		7r7c-assembly1_A_D	7.83835	13.2245		7r7c-assembly1_A_D	10.1804	5.26607	14.252	14.8922
6kgi-assembly1_A_B	9.38692	13.7569		7xq8-assembly1_E_F	4.24056	5.69033		9601.ENSPPYP00000021264-9601.ENSPPYP00000015600	1.9511	2.37893		7xq8-assembly1_E_F	4.89038	11.604		7xq8-assembly1_E_F	3.30644	7.0901	10.0767	11.9749
5wk0-assembly1_A_B	8.10821	9.30799		8xbw-assembly1_B_C	2.65993	5.09774		1619057.UW70_C0039G0017-1619057.UW70_C0039G0013	3.7486	4.29048		8xbw-assembly1_B_C	3.57659	9.10649		8xbw-assembly1_B_C	1.00068	7.50754	15.6139	6.69622
5nx5-assembly1_A_B	7.3031	7.28054		7vug-assembly1_A_D	2.66955	4.70246		1123248.GCA_000374045_00499-1123248.GCA_000374045_00149	5.23603	6.26341		7vug-assembly1_A_D	2.50402	5.63538		7vug-assembly1_A_D	1.05994	5.04076	6.15623	5.33379
4g3v-assembly1_A_B	8.76685	8.74893		7vdv-assembly1_L_M	5.83875	6.48131		559307.C5DZX9-559307.C5DTS4	5.65042	5.78612		7vdv-assembly1_L_M	6.1191	4.50721		7vdv-assembly1_L_M	8.75172	4.16216	6.05733	3.3752
6dlp-assembly1_A_B	12.229	12.3494		1x18-assembly1_A_E	2.90005	3.55471		1798689.A3I29_02770-1798689.A3I29_02725	3.28847	4.46791		1x18-assembly1_A_E	3.43101	5.12528		1x18-assembly1_A_E	2.93937	4.03309	5.36542	4.86922
5f2h-assembly1_A_B	10.179	11.3523		6tbm-assembly1_C_O	6.46972	7.08123		859194.MHF_1529-859194.MHF_0749	2.60903	5.84939		6tbm-assembly1_C_O	10.9619	11.7682		6tbm-assembly1_C_O	20.5973	8.09781	20.4464	9.04326
5a7d-assembly1_C_D	14.0036	13.6609		8jjr-assembly1_O_W	5.5812	14.8933		391953.GCA_000969605_02999-391953.GCA_000969605_00236	3.97417	4.50979		8jjr-assembly1_O_W	12.3869	16.3689		8jjr-assembly1_O_W	12.1633	12.6825	16.8549	14.5013
8ghz-assembly1_F_G	8.31686	8.16816		3tx7-assembly1_A_B	2.41473	2.47856		1805236.AUK13_00950-1805236.AUK13_00495	6.19119	6.47756		3tx7-assembly1_A_B	3.05504	3.18903		3tx7-assembly1_A_B	1.43162	7.60415	1.65217	7.22356
3iv1-assembly1_A_C	11.5758	11.9234		8d74-assembly1_A_B	2.7986	4.73047		1802138.A3F37_03900-1802138.A3F37_03380	2.09827	4.9699		8d74-assembly1_A_B	5.73492	13.1694		8d74-assembly1_A_B	2.38373	13.8432	11.798	15.6386
1vcv-assembly1_A_B	5.1805	5.8566		4v5o-assembly1_Q_1	3.97704	5.80178		1618419.UU73_C0005G0045-1618419.UU73_C0004G0006	3.24591	5.6096		4v5o-assembly1_Q_1	4.77351	7.78687		4v5o-assembly1_Q_1	5.24185	4.37998	5.14791	11.5994
3od9-assembly1_A_B	8.36685	10.5603		3ru8-assembly1_A_C	3.17791	5.21254		542832.A0A3M6VSV2-542832.A0A3M6VQ02	6.85259	6.25151		3ru8-assembly1_A_C	4.92851	6.41458		3ru8-assembly1_A_C	5.03829	4.91558	8.42485	5.34042
3g8z-assembly1_A_B	7.56614	10.8756		5th9-assembly1_B_C	2.3667	3.3863		1121400.SAMN02746065_12818-1121400.SAMN02746065_101246	5.40978	5.60736		5th9-assembly1_B_C	3.4895	4.94506		5th9-assembly1_B_C	3.30388	3.66221	4.88817	4.95996
7vdy-assembly1_A_B	4.31463	4.91067		4m4r-assembly1_A_B	3.64702	4.59584		1192866.LEP1GSC133_5172-1192866.LEP1GSC133_3705	4.18439	4.39491		4m4r-assembly1_A_B	5.1097	7.00877		4m4r-assembly1_A_B	6.20008	2.87717	7.89116	4.51251
1u5w-assembly1_A_B	4.55678	5.3137		6iap-assembly1_A_B	1.50116	3.30019		1262886.BN563_01411-1262886.BN563_01410	4.92919	5.02015		6iap-assembly1_A_B	3.02442	6.44919		6iap-assembly1_A_B	2.16926	4.47307	3.06858	14.2847
3iv7-assembly1_A_B	5.7794	6.11289		8k20-assembly1_B_C	7.09546	7.24944		1736433.ASC87_29460-1736433.ASC87_11450	4.09465	4.5845		8k20-assembly1_B_C	10.0473	9.30202		8k20-assembly1_B_C	5.52059	20.5559	5.05225	19.6648
2oze-assembly1_A_B	7.41501	8.0402		3qwq-assembly1_A_B	1.89589	2.79888		1129374.AJE_16914-1129374.AJE_10999	4.23961	4.49887		3qwq-assembly1_A_B	5.03878	5.28533		3qwq-assembly1_A_B	3.44999	12.8217	3.22666	17.493
2y0n-assembly1_B_D	3.96476	6.51787		8qfc-assembly1_A_C	2.37612	2.37614		1798392.A3A79_05160-1798392.A3A79_00930	4.28982	4.74373		8qfc-assembly1_A_C	2.94282	2.56943		8qfc-assembly1_A_C	1.52839	6.94539	1.54675	4.83542
5l16-assembly1_A_B	7.78656	8.34394		7aqq-assembly1_E_S	3.59368	4.51515		1736552.ASD24_20255-1736552.ASD24_03605	6.55093	6.62537		7aqq-assembly1_E_S	7.44815	7.92398		7aqq-assembly1_E_S	4.88404	12.13	4.5156	14.8249
7x2p-assembly1_A_B	9.82205	10.2427		7rx0-assembly1_A_B	2.69361	4.74903		1574264.HMPREF3038_02358-1574264.HMPREF3038_02354	3.23213	7.80315		7rx0-assembly1_A_B	2.62181	4.19182		7rx0-assembly1_A_B	3.72106	1.76677	4.03685	4.42183
1j32-assembly1_A_B	3.18008	3.23926		6jwp-assembly1_C_D	11.6278	12.6445		8175.ENSSAUP00010045564-8175.ENSSAUP00010005541	2.3703	2.54601		6jwp-assembly1_C_D	12.0683	13.6823		6jwp-assembly1_C_D	13.0879	10.4209	13.8747	13.9317
1ldd-assembly1_B_D	9.57449	12.0649		7phr-assembly1_B_C	1.77614	4.01621		1802362.A2806_04580-1802362.A2806_02100	3.85843	6.09954		7phr-assembly1_B_C	3.01319	8.1515		7phr-assembly1_B_C	3.74826	1.64052	7.64841	16.6537
4rgk-assembly1_A_B	7.62978	7.91701		3j1n-assembly1_D_E	2.33751	5.85399		1850361.GCA_001650195_02008-1850361.GCA_001650195_01707	8.06603	8.95825		3j1n-assembly1_D_E	5.18187	15.6794		3j1n-assembly1_D_E	21.5105	1.24881	29.8788	8.23305
2cb1-assembly1_B_C	4.97034	5.2536		4hlq-assembly1_A_B	2.12077	2.66116		1797298.A2988_03900-1797298.A2988_01540	3.34929	4.63647		4hlq-assembly1_A_B	1.47108	1.77207		4hlq-assembly1_A_B	1.37805	1.54446	1.50408	2.41382
6ysg-assembly1_A_B	7.2198	6.19493		6gcs-assembly1_G_3	3.54341	11.0651		1801717.A3H49_02170-1801717.A3H49_00005	8.27209	8.3036		6gcs-assembly1_G_3	5.60327	12.4584		6gcs-assembly1_G_3	8.18114	2.56582	13.702	10.4343
1n2m-assembly1_B_C	5.28135	8.09531		6u0m-assembly1_G_K	5.16042	6.93848		1736433.ASC87_13070-1736433.ASC87_11450	4.80727	5.13355		6u0m-assembly1_G_K	5.0745	7.33215		6u0m-assembly1_G_K	4.38825	5.90778	6.76115	7.9125
1auu-assembly1_A_B	4.97602	7.4578		4qam-assembly1_A_B	3.04359	2.52351		1805307.AUJ34_01565-1805307.AUJ34_00830	4.63467	4.73343		4qam-assembly1_A_B	3.64077	2.48513		4qam-assembly1_A_B	2.553	7.34536	1.77999	4.85965
4xxh-assembly1_A_B	5.89526	6.74339		7ob9-assembly1_F_M	4.40751	5.70501		1961101.B6D39_07600-1961101.B6D39_02360	3.89992	6.4647		7ob9-assembly1_F_M	3.08434	8.33706		7ob9-assembly1_F_M	7.48295	1.51757	14.0689	5.46284
3b9t-assembly1_A_B	10.5102	12.0634		6igx-assembly1_A_B	4.16642	3.90197		1121950.SAMN02745243_03229-1121950.SAMN02745243_03227	6.43674	6.55235		6igx-assembly1_A_B	3.63128	3.32873		6igx-assembly1_A_B	3.31584	15.7792	2.98788	20.0498
4ci7-assembly1_A_B	7.41134	8.10136		7t6x-assembly1_E_H	4.83978	8.38523		1882831.SAMN05444156_2625-1882831.SAMN05444156_1921	5.26924	5.32005		7t6x-assembly1_E_H	9.13541	14.3541		7t6x-assembly1_E_H	4.68479	23.6536	10.3	23.0363
3oov-assembly1_A_B	9.41652	9.15089		5hpt-assembly1_A_C	3.18	4.1829		590646.G3BFE2-590646.G3BBP2	4.03472	4.58262		5hpt-assembly1_A_C	3.57628	4.75394		5hpt-assembly1_A_C	5.41314	1.32446	5.58728	3.07105
2yv9-assembly1_A_B	10.2422	12.5466		8ovw-assembly1_E_F	12.5836	16.4927		909663.GCA_000512235_02983-909663.GCA_000512235_00810	5.96813	6.02058		8ovw-assembly1_E_F	12.0376	15.1698		8ovw-assembly1_E_F	11.0921	12.5575	14.2451	15.4548
1t06-assembly1_A_B	6.86457	8.07728		6ukj-assembly1_A_C	4.68189	6.67274		1415778.GCA_000744735_02239-1415778.GCA_000744735_02133	5.34683	5.43907		6ukj-assembly1_A_C	5.52906	12.0131		6ukj-assembly1_A_C	20.7503	1.6177	20.3664	7.39972
2ibo-assembly1_A_C	10.1701	13.0619		6cfw-assembly1_B_I	3.00064	7.35256		1619079.UR26_C0003G0042-1619079.UR26_C0002G0058	8.21584	10.4042		6cfw-assembly1_B_I	9.42105	15.6445		6cfw-assembly1_B_I	11.6339	7.68346	13.4079	17.6071
3qii-assembly1_A_B	4.92412	8.02949		7wu7-assembly1_F_J	2.48092	5.48069		1802401.A3B21_04930-1802401.A3B21_04305	2.34443	4.97218		7wu7-assembly1_F_J	2.45974	7.5539		7wu7-assembly1_F_J	1.28271	3.58784	6.31029	8.40625
6grs-assembly1_A_B	5.46222	6.99622		7qtt-assembly1_P_5	6.45782	6.55266		1193069.LEP1GSC061_3103-1193069.LEP1GSC061_0123	6.07128	6.42898		7qtt-assembly1_P_5	9.38814	9.07154		7qtt-assembly1_P_5	6.39486	13.3316	5.86106	13.3909
3c6k-assembly1_A_B	5.98683	7.76263		5z08-assembly1_B_C	4.48915	6.92226		1817738.A2666_01870-1817738.A2666_01830	2.61218	4.20263		5z08-assembly1_B_C	2.24918	5.60806		5z08-assembly1_B_C	2.29503	2.48134	8.41271	19.8611
3fkj-assembly1_A_B	7.2872	8.44842		7z0o-assembly1_D_G	9.30141	9.57911		1802250.A2019_09175-1802250.A2019_00460	6.22048	6.30344		7z0o-assembly1_D_G	14.4588	15.7315		7z0o-assembly1_D_G	14.1172	15.1228	13.8916	17.3398
1ub7-assembly1_A_B	3.68171	3.60022		6p59-assembly1_C_D	7.48551	11.4366		1934255.USCGTAYLOR_02859-1934255.USCGTAYLOR_02816	4.12526	4.02982		6p59-assembly1_C_D	7.2459	10.099		6p59-assembly1_C_D	1.00995	18.8259	2.58737	18.6168
1obb-assembly1_A_B	7.11476	7.65138		7x4n-assembly1_A_D	2.18883	4.29044		35752.SAMN05421541_108337-35752.SAMN05421541_101132	6.19193	6.3035		7x4n-assembly1_A_D	2.89943	3.98613		7x4n-assembly1_A_D	2.32784	3.74944	3.97151	4.0264
4hb1-assembly1_A_B	1.06792	1.09538		8etj-assembly1_3_4	3.54609	4.36946		36818.BGK67_35605-36818.BGK67_28275	5.47245	6.32549		8etj-assembly1_3_4	3.69293	4.24791		8etj-assembly1_3_4	8.53423	1.29296	7.38365	2.14254
4ntc-assembly1_A_B	4.63385	4.79376		7vmb-assembly1_A_C	1.93528	3.32159		1189620.GCA_000264055_00601-1189620.GCA_000264055_00472	3.87254	4.20212		7vmb-assembly1_A_C	1.37245	3.06557		7vmb-assembly1_A_C	1.89211	1.00497	3.25747	2.9282
1gk6-assembly1_A_B	4.69622	9.71733		4ycz-assembly1_A_B	7.52336	8.52036		1408435.GCA_000685885_00982-1408435.GCA_000685885_00397	2.70158	4.31032		4ycz-assembly1_A_B	4.02451	4.50812		4ycz-assembly1_A_B	2.52747	7.26628	3.9731	5.3086
5ks8-assembly1_A_B	4.52808	5.37117		7r6k-assembly1_E_I	6.16478	7.7093		1385369.N825_29705-1385369.N825_13325	4.44061	4.61449		7r6k-assembly1_E_I	8.89451	10.3327		7r6k-assembly1_E_I	8.42441	9.38421	8.72169	12.7654
4bof-assembly1_A_B	5.64822	6.54991		2ql2-assembly1_A_B	2.46471	4.07743		1192866.LEP1GSC133_3017-1192866.LEP1GSC133_0144	5.33843	5.68286		2ql2-assembly1_A_B	1.77302	3.3464		2ql2-assembly1_A_B	1.00255	3.22117	4.23227	3.28586
2vvf-assembly1_B_C	13.2567	13.1534		2p7v-assembly1_A_B	4.53146	7.34577		871575.W1QFJ4-871575.W1QEM2	6.65199	8.38749		2p7v-assembly1_A_B	2.14367	5.43661		2p7v-assembly1_A_B	3.03276	1.07478	13.1151	1.70582
3k8r-assembly1_A_B	6.65741	8.38176		2k5b-assembly1_A_B	4.89593	8.29582		1618637.US93_C0010G0023-1618637.US93_C0002G0110	3.35809	4.5978		2k5b-assembly1_A_B	4.6091	6.91637		2k5b-assembly1_A_B	1.78156	22.5642	3.39024	21.4257
2eis-assembly1_D_E	6.51639	8.62454		7tn2-assembly1_A_I	5.69139	7.02924		1970199.B6A08_19765-1970199.B6A08_17140	4.19002	4.97349		7tn2-assembly1_A_I	3.31857	8.90859		7tn2-assembly1_A_I	1.47206	6.43435	9.93964	8.12144
8f6q-assembly1_C_D	4.46669	4.79006		2nqd-assembly1_A_B	3.09452	4.09119		325452.A0A3R7NHZ5-325452.A0A3R7G414	7.27487	7.31383		2nqd-assembly1_A_B	1.98751	3.39013		2nqd-assembly1_A_B	1.76401	2.08952	3.81373	3.11625
7zal-assembly1_A_B	4.32921	4.46596		8onw-assembly1_A_B	5.68767	8.19559		173247.ENSENLP00000051680-173247.ENSENLP00000049820	5.70664	6.22892		8onw-assembly1_A_B	5.07976	7.6492		8onw-assembly1_A_B	4.2544	6.26394	7.26372	6.04034
7mwa-assembly1_A_B	5.29076	5.96132		6mit-assembly1_B_C	3.07965	5.16129		1736316.ASF43_29445-1736316.ASF43_19550	4.06455	4.33112		6mit-assembly1_B_C	9.68565	13.7453		6mit-assembly1_B_C	5.11922	13.2266	26.3483	9.85562
4jdl-assembly1_A_B	5.56617	6.34451		8tcf-assembly1_B_C	3.04826	3.52263		1287720.GCA_001879715_03420-1287720.GCA_001879715_01326	5.12099	5.06562		8tcf-assembly1_B_C	3.11634	3.49268		8tcf-assembly1_B_C	1.88295	15.7446	2.09103	17.9132
7rmx-assembly1_A_B	4.42485	4.47628		8gae-assembly1_D_E	2.35615	2.83645		1121955.SAMN02745146_1646-1121955.SAMN02745146_0363	3.37183	3.6034		8gae-assembly1_D_E	3.68	8.15505		8gae-assembly1_D_E	12.152	1.6522	21.1533	4.31573
6hjo-assembly1_A_B	3.45861	5.32592		7dfp-assembly1_A_C	3.48877	4.53355		1801774.A3A05_03070-1801774.A3A05_03060	4.47143	5.51209		7dfp-assembly1_A_C	6.28634	7.67668		7dfp-assembly1_A_C	9.20873	4.09641	9.41629	6.18134
1i84-assembly1_A_D	4.92225	3.88291		8jjr-assembly1_A_N	6.44688	12.7122		1797649.A2Z29_11135-1797649.A2Z29_01620	4.62696	4.85972		8jjr-assembly1_A_N	11.0458	15.3471		8jjr-assembly1_A_N	14.9692	8.44136	14.1745	16.4064
1ywq-assembly1_A_B	4.02079	4.45136		5u4j-assembly1_B_E	2.99527	6.51175		1380370.GCA_000620545_02992-1380370.GCA_000620545_02727	2.38646	10.221		5u4j-assembly1_B_E	4.43966	5.6674		5u4j-assembly1_B_E	1.38736	17.3281	2.42985	16.4681
3dcm-assembly1_A_B	4.81185	5.70592		2i0q-assembly1_A_B	10.0392	11.0558		886379.GCA_000191885_01326-886379.GCA_000191885_00692	6.08027	6.16792		2i0q-assembly1_A_B	14.2543	15.2366		2i0q-assembly1_A_B	13.0322	16.2927	14.1508	16.0793
1d66-assembly1_A_B	4.7243	7.28618		3t72-assembly1_A_C	4.70551	5.30591		1283841.A0A084QHV9-1283841.A0A084QAA8	6.50458	7.06494		3t72-assembly1_A_C	2.74119	2.70393		3t72-assembly1_A_C	5.10106	1.06087	4.52507	1.19727
5l3x-assembly1_D_F	8.42709	10.8608		1nfu-assembly1_A_B	3.90187	6.10698		391596.PBAL39_16484-391596.PBAL39_15294	4.2506	4.55997		1nfu-assembly1_A_B	8.12612	10.3392		1nfu-assembly1_A_B	6.94137	9.25892	8.83479	11.8977
3rm5-assembly1_A_B	6.42322	7.21759		3lb6-assembly1_A_B	8.30179	8.61449		1547922.ISF6_4663-1547922.ISF6_4284	4.12207	4.29443		3lb6-assembly1_A_B	9.05393	7.82352		3lb6-assembly1_A_B	12.8532	7.85008	20.3236	5.53552
3k55-assembly1_A_B	4.83602	6.1131		8hf3-assembly1_A_B	5.58315	5.55801		1276257.SSABA_v1c07490-1276257.SSABA_v1c07460	2.78628	3.10492		8hf3-assembly1_A_B	4.30776	4.70321		8hf3-assembly1_A_B	5.58941	2.23229	5.26705	3.43634
4x8w-assembly1_B_D	4.88484	8.48905		4xss-assembly1_A_B	2.27519	4.18031		1797200.A2133_10520-1797200.A2133_05250	4.70249	4.70297		4xss-assembly1_A_B	1.59115	3.80144		4xss-assembly1_A_B	1.0023	1.92248	6.71959	3.26733
7lkk-assembly1_A_B	6.26619	6.9868		6fo1-assembly1_A_G	3.64185	5.28237		1895790.BGO94_00975-1895790.BGO94_00970	1.63153	3.82036		6fo1-assembly1_A_G	3.4034	4.39646		6fo1-assembly1_A_G	3.42529	3.46039	5.60167	3.08278
2vt3-assembly1_A_B	4.59383	5.49857		6m0r-assembly1_C_O	3.79487	5.49289		572036.SAMN05661099_3363-572036.SAMN05661099_2016	4.86715	5.31951		6m0r-assembly1_C_O	4.41672	14.3561		6m0r-assembly1_C_O	1.49287	8.87792	13.8176	14.6133
1nvt-assembly1_A_B	3.12889	3.37864		8t9b-assembly1_B_C	2.13295	4.85794		59931.WH7805_06991-59931.WH7805_05541	2.58131	4.43559		8t9b-assembly1_B_C	3.48775	7.73867		8t9b-assembly1_B_C	1.84203	8.02458	8.03295	7.40974
7dey-assembly1_A_B	6.50804	6.68311		7nwl-assembly1_B_C	3.3909	4.58306		1622232.GCA_000981645_02257-1622232.GCA_000981645_01166	2.99358	3.61078		7nwl-assembly1_B_C	2.54542	4.05965		7nwl-assembly1_B_C	1.91651	4.10844	2.56436	8.64211
1hsl-assembly1_A_B	3.7842	3.92133		5yk3-assembly1_C_E	3.72881	4.26778		713586.GCA_000378965_01297-713586.GCA_000378965_00386	5.17486	5.40647		5yk3-assembly1_C_E	3.87218	4.85629		5yk3-assembly1_C_E	1.00322	17.1051	1.21663	21.3727
3ab8-assembly1_A_B	5.13045	5.06172		8amz-assembly1_G_I	2.99322	5.13974		1618643.UV95_C0004G0092-1618643.UV95_C0001G0059	3.08297	4.81131		8amz-assembly1_G_I	9.46751	9.9752		8amz-assembly1_G_I	15.67	5.99021	19.0012	5.26601
7p1p-assembly1_B_D	5.2599	6.63267		8zjf-assembly1_A_B	4.82012	4.74144		1123508.GCA_000255705_08562-1123508.GCA_000255705_04751	5.13466	5.40626		8zjf-assembly1_A_B	4.7463	4.5554		8zjf-assembly1_A_B	3.76969	5.70431	4.40889	4.80422
7nb6-assembly1_A_B	4.99687	5.32131		8d0k-assembly1_C_G	2.29453	3.37831		1678841.TBC1_12146-1678841.TBC1_111047	8.536	8.70134		8d0k-assembly1_C_G	1.93817	3.09034		8d0k-assembly1_C_G	1.0732	3.41087	2.89471	3.36214
7nb0-assembly1_A_B	4.61223	6.12204		7sqk-assembly1_B_C	8.31384	9.5335		1961113.B6D34_06155-1961113.B6D34_00040	5.80845	5.78799		7sqk-assembly1_B_C	15.2625	17.7356		7sqk-assembly1_B_C	19.987	13.7535	22.0798	16.4257
2qvc-assembly1_A_B	5.64376	6.08492		8d6a-assembly1_A_C	5.28729	6.50062		1736580.ASD88_13420-1736580.ASD88_09710	4.17141	4.72505		8d6a-assembly1_A_C	7.43847	12.715		8d6a-assembly1_A_C	3.86329	11.7081	16.9201	10.7906
1z1y-assembly1_A_B	10.4857	11.083		7t5q-assembly1_B_I	2.48249	3.49558		1618982.UU60_C0007G0008-1618982.UU60_C0006G0048	3.34699	4.81318		7t5q-assembly1_B_I	4.17984	6.92235		7t5q-assembly1_B_I	3.96058	4.8593	8.20097	5.08708
3edp-assembly1_A_B	10.4163	11.19		3j1n-assembly1_E_G	1.2621	4.68881		1801698.A2078_15565-1801698.A2078_14440	7.36991	8.40384		3j1n-assembly1_E_G	1.36244	3.80723		3j1n-assembly1_E_G	1.03312	1.791	2.09151	6.78421
5tsz-assembly1_A_B	12.351	12.4732		8syi-assembly1_E_G	8.07038	8.31083		9685.ENSFCAP00000022541-9685.ENSFCAP00000007988	4.08675	4.43286		8syi-assembly1_E_G	11.223	11.5748		8syi-assembly1_E_G	13.5566	10.0851	14.6186	10.2167
3g16-assembly1_A_B	10.6347	12.1483		3r45-assembly1_B_C	2.18118	9.31146		1618832.UW94_C0008G0031-1618832.UW94_C0008G0026	3.90064	5.66273		3r45-assembly1_B_C	3.33344	11.0987		3r45-assembly1_B_C	1.0144	14.8153	7.67438	20.517
3vxc-assembly1_A_B	5.61788	5.5956		8jlz-assembly1_A_E	2.69251	5.7012		1576369.SAMN05421753_118101-1576369.SAMN05421753_102329	4.67161	4.88791		8jlz-assembly1_A_E	2.26566	6.52202		8jlz-assembly1_A_E	1.219	3.833	12.2494	3.93404
7f2f-assembly1_A_B	5.14841	6.33107		6mit-assembly1_C_E	3.9706	5.712		1618994.UX57_C0014G0012-1618994.UX57_C0005G0015	4.05024	6.57166		6mit-assembly1_C_E	7.62852	9.65246		6mit-assembly1_C_E	6.61318	9.13037	8.92853	10.6013
7l9r-assembly1_C_D	8.83913	11.3462		6a77-assembly1_A_B	1.82116	5.80435		1437059.A6A05_17770-1437059.A6A05_02690	4.65937	4.80672		6a77-assembly1_A_B	3.25496	10.7565		6a77-assembly1_A_B	1.17325	5.65127	8.56822	12.4301
6ty2-assembly1_A_B	17.9664	17.3717		7ul3-assembly1_A_B	4.71051	5.91151		1802291.A2X92_03235-1802291.A2X92_00085	3.35901	3.38328		7ul3-assembly1_A_B	9.93108	11.9598		7ul3-assembly1_A_B	9.73127	10.2714	10.4759	14.5362
7a02-assembly1_R_S	10.5688	11.1328		8e5t-assembly1_B_O	3.7928	4.86757		1881035.SAMN05428960_2554-1881035.SAMN05428960_1392	5.31768	5.63705		8e5t-assembly1_B_O	3.16558	5.00741		8e5t-assembly1_B_O	3.85672	2.24102	5.12768	4.81958
3s6f-assembly1_A_B	6.71817	8.29772		6ch3-assembly1_A_B	4.90712	5.28462		1298602.GCA_001312565_06244-1298602.GCA_001312565_06243	6.91653	5.82597		6ch3-assembly1_A_B	8.07123	6.27584		6ch3-assembly1_A_B	7.30423	9.1802	5.13901	8.58474
3kwr-assembly1_A_B	10.2583	14.5103		7f75-assembly1_H_I	1.96858	2.72518		871741.SAMN05192570_3097-871741.SAMN05192570_2539	3.70781	3.93878		7f75-assembly1_H_I	2.18774	2.49741		7f75-assembly1_H_I	2.8153	1.86789	4.59293	1.66389
4w4t-assembly1_A_B	4.91025	5.68911		7x6v-assembly1_A_B	14.961	14.4686		2880.D7FYR5-2880.D7FJJ9	5.84878	6.41062		7x6v-assembly1_A_B	13.0242	13.7528		7x6v-assembly1_A_B	10.368	13.9334	13.2088	13.9324
3i4s-assembly1_A_B	4.6791	5.71746		5g06-assembly1_I_K	8.67667	10.3022		1927124.BST13_31455-1927124.BST13_03045	3.82412	3.85955		5g06-assembly1_I_K	12.1454	13.3946		5g06-assembly1_I_K	10.6877	14.1071	12.741	14.1715
1id1-assembly1_A_B	5.84496	7.26992		8yjf-assembly1_B_H	2.87352	8.18303		1397527.Q670_15775-1397527.Q670_06165	5.2432	5.38294		8yjf-assembly1_B_H	3.53645	19.8877		8yjf-assembly1_B_H	10.6652	1.3502	15.1228	26.1938
8wr4-assembly1_A_B	10.7996	7.31923		1jmo-assembly1_A_B	3.5315	5.2389		40149.A0A0E0CEN0-40149.A0A0E0CDR4	6.73255	5.60702		1jmo-assembly1_A_B	4.54628	8.31768		1jmo-assembly1_A_B	1.39399	8.69265	6.63313	9.48649
2q3n-assembly1_A_C	16.7675	16.931		6wud-assembly1_A_B	6.309	7.46519		1618832.UW94_C0008G0029-1618832.UW94_C0005G0048	3.64638	5.32665		6wud-assembly1_A_B	4.28878	5.91911		6wud-assembly1_A_B	2.47804	26.8964	4.21331	21.2042
3f0h-assembly1_A_B	8.57591	9.91168		8jjr-assembly1_O_Y	5.89844	15.2634		65499.SAMN04488000_12484-65499.SAMN04488000_105241	3.30275	3.81686		8jjr-assembly1_O_Y	18.2958	20.0219		8jjr-assembly1_O_Y	18.2116	18.4873	19.9817	20.0483
2ixp-assembly1_A_B	4.92621	6.09533		5hft-assembly1_A_B	3.83507	3.20078		1394709.P148_SR1C00001G0235-1394709.P148_SR1C00001G0048	4.09104	6.55956		5hft-assembly1_A_B	4.34247	2.97257		5hft-assembly1_A_B	5.1457	3.32603	3.31014	2.23278
2w21-assembly1_A_B	4.37988	4.73237		5ays-assembly1_A_B	5.3099	6.1135		1120967.GCA_000429445_00785-1120967.GCA_000429445_00037	6.46609	6.89719		5ays-assembly1_A_B	5.33802	5.68872		5ays-assembly1_A_B	3.44235	16.9393	3.46854	19.0039
1bcm-assembly1_A_B	6.01822	7.26819		6tqo-assembly1_C_L	1.71846	3.05915		54915.ADS79_30305-54915.ADS79_19065	4.91789	5.38321		6tqo-assembly1_C_L	3.25859	8.47493		6tqo-assembly1_C_L	3.89307	2.58131	6.9545	12.1922
6oes-assembly1_A_C	12.0058	9.86029		5xon-assembly1_B_N	3.07461	5.35362		8030.ENSSSAP00000028410-8030.ENSSSAP00000025737	3.87097	3.79188		5xon-assembly1_B_N	7.50083	16.1097		5xon-assembly1_B_N	12.012	5.11071	15.9888	16.1299
6jdd-assembly1_G_J	9.0024	10.4805		8ouw-assembly1_H_I	6.74889	9.13941		374847.Kcr_1570-374847.Kcr_1325	4.06167	5.34102		8ouw-assembly1_H_I	9.15364	11.3339		8ouw-assembly1_H_I	7.50187	11.4034	11.1284	18.8491
6smt-assembly1_A_B	5.18021	5.93024		6lth-assembly1_B_H	7.22181	7.83872		1802516.A3A75_05870-1802516.A3A75_01170	4.24629	5.93873		6lth-assembly1_B_H	18.8006	19.7597		6lth-assembly1_B_H	18.2369	19.481	19.1014	20.5277
8j1g-assembly1_A_B	6.07072	6.86579		3ks0-assembly1_A_C	2.41675	4.58526		649756.ERS852387_01611-649756.ERS852387_01610	3.04905	3.69418		3ks0-assembly1_A_C	5.85691	6.69651		3ks0-assembly1_A_C	5.89563	5.77712	7.66448	6.24406
4hh3-assembly1_A_B	7.99144	8.83083		2mlx-assembly1_A_B	2.895	3.50215		1206731.GCA_000308615_08871-1206731.GCA_000308615_03527	1.97751	5.22516		2mlx-assembly1_A_B	3.04942	3.25318		2mlx-assembly1_A_B	2.01101	23.1287	2.21804	22.6922
7jw2-assembly1_A_B	8.06663	8.26002		5n9j-assembly1_C_I	16.4475	17.136		1121033.GCA_000429625_04422-1121033.GCA_000429625_03536	3.58422	3.84175		5n9j-assembly1_C_I	18.2483	18.4811		5n9j-assembly1_C_I	21.0454	16.3499	20.7952	17.1923
4a5p-assembly1_D_I	11.042	13.398		4zqu-assembly1_A_B	7.56572	9.36117		1117314.PCIT_09084-1117314.PCIT_05169	6.324	6.46981		4zqu-assembly1_A_B	10.6905	13.7848		4zqu-assembly1_A_B	5.00894	17.6356	8.00372	20.0543
5hop-assembly1_A_B	12.8557	13.9067		3opz-assembly1_A_C	4.18538	5.39201		9606.ENSP00000410294-9606.ENSP00000264664	4.18102	4.32131		3opz-assembly1_A_C	7.68761	12.8344		3opz-assembly1_A_C	15.2929	3.80776	15.5426	10.6426
5cqv-assembly1_A_B	7.92756	8.72185		8th8-assembly1_D_L	6.42678	7.30554		1797319.A2X03_06820-1797319.A2X03_01960	5.71301	5.76011		8th8-assembly1_D_L	7.39661	8.63272		8th8-assembly1_D_L	5.93628	9.05781	8.03644	9.20198
3eey-assembly1_A_B	3.52368	3.68241		6u0m-assembly1_E_F	4.82832	6.28155		1805400.AUJ93_03900-1805400.AUJ93_02360	2.55984	5.9625		6u0m-assembly1_E_F	6.77178	7.72185		6u0m-assembly1_E_F	5.38576	9.40157	5.40058	12.4508
8pxt-assembly1_B_C	5.86578	6.06353		6oel-assembly1_C_D	1.71841	4.59371		1121373.GCA_000379725_01836-1121373.GCA_000379725_01834	4.17356	5.68821		6oel-assembly1_C_D	2.85832	5.36676		6oel-assembly1_C_D	1.00929	9.6335	2.864	11.3035
5zeh-assembly1_A_B	6.03182	6.7399		7nzm-assembly1_B_D	2.08958	3.12343		1219043.SCH01S_32_00280-1219043.SCH01S_01_00500	5.37883	5.89328		7nzm-assembly1_B_D	3.27025	8.9419		7nzm-assembly1_B_D	5.45611	1.9923	16.3856	4.90792
3ibp-assembly1_A_B	7.77945	8.42203		6tmi-assembly1_A_D	10.6176	10.7175		505317.OA57_09920-505317.OA57_08475	5.33	6.11928		6tmi-assembly1_A_D	9.37098	9.56469		6tmi-assembly1_A_D	4.84469	16.1735	5.24201	15.5031
7f37-assembly1_A_B	4.19355	6.10578		6ijo-assembly1_A_D	2.18284	11.5771		71784.A0A1Y2BJ34-71784.A0A1Y2APD8	7.0079	6.96403		6ijo-assembly1_A_D	2.92389	15.4209		6ijo-assembly1_A_D	4.2851	2.27181	13.5859	18.5064
6e4h-assembly1_A_B	10.0541	9.54856		5y11-assembly1_A_C	6.04669	9.12397		1736450.ASD33_26090-1736450.ASD33_23990	4.03769	4.37218		5y11-assembly1_A_C	5.08201	11.5174		5y11-assembly1_A_C	18.1059	1.32588	19.263	6.63776
3uha-assembly1_A_B	5.9565	7.12011		7elx-assembly1_A_C	1.34637	2.52217		1618350.UR67_C0004G0066-1618350.UR67_C0001G0191	3.49456	5.50916		7elx-assembly1_A_C	2.99694	7.70401		7elx-assembly1_A_C	5.84819	1.32489	8.663	6.93557
8iq8-assembly1_A_D	9.31532	10.2697		8cvm-assembly1_C_H	3.07723	5.07251		1817825.A2720_02895-1817825.A2720_01915	3.35776	6.85651		8cvm-assembly1_C_H	3.50114	6.01007		8cvm-assembly1_C_H	3.65196	3.35254	4.61257	10.0252
7mk3-assembly1_A_B	7.35747	8.69189		5td8-assembly1_A_E	4.42887	6.59352		244581.IM40_02035-244581.IM40_01305	3.13113	4.61841		5td8-assembly1_A_E	9.58296	13.1004		5td8-assembly1_A_E	16.4959	5.85284	18.4562	9.48166
3mvu-assembly1_C_D	6.84559	7.25088		3w9e-assembly1_A_B	6.47198	7.91495		867345.SAMN05421693_1124-867345.SAMN05421693_10167	5.62102	5.60566		3w9e-assembly1_A_B	12.1488	16.6575		3w9e-assembly1_A_B	19.708	6.2345	19.801	13.0056
3pqh-assembly1_B_C	11.4228	13.2547		8i9p-assembly1_C_D	4.36494	5.55175		1817824.A2751_05640-1817824.A2751_03970	3.03531	7.45368		8i9p-assembly1_C_D	6.49131	8.37839		8i9p-assembly1_C_D	9.9039	4.98238	11.6364	6.78983
4ri2-assembly1_A_B	4.11183	5.4913		8q5h-assembly1_A_B	1.71567	6.1062		1895928.BGO39_10945-1895928.BGO39_08610	4.75066	5.03121		8q5h-assembly1_A_B	1.20043	5.44007		8q5h-assembly1_A_B	1.16385	1.23712	23.6063	3.42644
2o8r-assembly1_A_B	9.28833	10.7991		1mr1-assembly1_A_B	8.53066	8.16245		1706231.BN3177_149-1706231.BN3177_13589	4.99744	5.1767		1mr1-assembly1_A_B	8.80426	7.96833		1mr1-assembly1_A_B	17.3272	1.72095	17.7367	1.05024
2p3w-assembly1_A_B	7.30588	8.08585		5knl-assembly1_A_C	3.60668	3.59522		1236989.JCM15548_14283-1236989.JCM15548_13106	5.20415	5.53911		5knl-assembly1_A_C	5.31229	5.26822		5knl-assembly1_A_C	4.53896	13.3509	4.37344	12.8355
3f6o-assembly1_A_B	5.80088	7.64444		6a5e-assembly1_A_B	3.52208	3.86647		1618820.UV01_C0017G0003-1618820.UV01_C0010G0019	3.59633	4.92897		6a5e-assembly1_A_B	4.65082	5.06982		6a5e-assembly1_A_B	6.6501	2.04185	5.46618	4.8702
5wqt-assembly1_A_B	13.9303	13.9799		8i8b-assembly1_B_M	16.8812	17.0681		1895928.BGO39_35035-1895928.BGO39_11665	4.35799	4.78544		8i8b-assembly1_B_M	16.1585	15.9198		8i8b-assembly1_B_M	17.5638	13.2829	17.1079	13.4744
3tx3-assembly1_A_B	5.65858	7.13294		7kbb-assembly1_D_G	4.68068	7.72072		1840537.A6F71_08100-1840537.A6F71_08095	5.5556	6.07628		7kbb-assembly1_D_G	7.1779	9.74079		7kbb-assembly1_D_G	18.2723	3.22542	20.0262	5.24914
4zq8-assembly1_A_B	6.77273	8.37568		7mn8-assembly1_A_E	2.27885	2.77541		1495144.AR505_1487-1495144.AR505_0233	2.29532	6.0702		7mn8-assembly1_A_E	1.80873	3.32143		7mn8-assembly1_A_E	3.06443	1.00868	3.46113	3.2176
6e4b-assembly1_A_B	5.03721	6.09163		7eeb-assembly1_G_H	8.0807	8.77977		1500261.GCA_000799305_05631-1500261.GCA_000799305_02688	4.37644	5.17886		7eeb-assembly1_G_H	10.8931	12.2369		7eeb-assembly1_G_H	13.316	8.75283	15.2051	9.59176
6lp3-assembly1_C_F	14.234	13.9268		5svh-assembly1_A_B	5.12624	8.24244		1802390.A3D69_02595-1802390.A3D69_02380	3.84798	6.33637		5svh-assembly1_A_B	5.38084	8.16217		5svh-assembly1_A_B	3.19373	11.779	7.33599	12.1602
2pn0-assembly1_A_B	5.9249	7.48702		6hiy-assembly1_D_X	16.6128	17.3861		1460637.GCA_001310375_06211-1460637.GCA_001310375_00094	4.60444	7.11967		6hiy-assembly1_D_X	18.4574	18.7807		6hiy-assembly1_D_X	17.5489	19.8643	17.5704	20.3022
8sm9-assembly1_A_B	6.13829	7.9139		5mmj-assembly1_K_P	3.54818	5.80253		1120959.GCA_000421545_02012-1120959.GCA_000421545_00724	3.45656	5.03844		5mmj-assembly1_K_P	3.19779	4.89306		5mmj-assembly1_K_P	4.46983	2.37707	16.706	1.44096
6mou-assembly1_A_B	7.62395	8.48733		4dvg-assembly1_A_B	9.27907	9.75403		1123355.GCA_000688235_03276-1123355.GCA_000688235_01915	5.56094	5.70772		4dvg-assembly1_A_B	9.57776	10.4058		4dvg-assembly1_A_B	4.02858	15.3431	5.65734	15.6702
7pda-assembly1_C_D	6.11502	6.63748		8b6g-assembly1_F_J	6.8868	9.62818		1852618.GCA_001657385_03183-1852618.GCA_001657385_01614	6.81717	6.87528		8b6g-assembly1_F_J	9.4694	12.5487		8b6g-assembly1_F_J	10.0348	9.20482	15.5542	11.3291
1y4m-assembly1_A_C	3.44479	6.29025		8b3i-assembly1_A_G	1.62642	2.0762		1618882.UY38_C0002G0299-1618882.UY38_C0002G0199	5.52844	5.44826		8b3i-assembly1_A_G	1.20457	2.65651		8b3i-assembly1_A_G	1.3468	1.10801	4.97033	1.21385
1wu7-assembly1_A_B	5.46389	5.92609		5vhf-assembly1_D_I	1.95787	5.42725		1173264.GCA_000332095_04362-1173264.GCA_000332095_03837	4.05038	4.77377		5vhf-assembly1_D_I	4.52188	15.9786		5vhf-assembly1_D_I	11.4059	1.25404	13.2425	20.5563
3ijt-assembly1_A_B	8.2367	8.79077		1w2b-assembly1_B_T	2.158	5.61842		1797732.A3J17_04425-1797732.A3J17_02080	4.82303	6.28637		1w2b-assembly1_B_T	2.85977	6.8116		1w2b-assembly1_B_T	4.34339	1.68039	2.87784	24.8421
5jr6-assembly1_A_B	7.09086	7.86872		8jw0-assembly1_B_D	6.60002	15.0073		1797380.A3K81_03190-1797380.A3K81_02870	2.59595	7.40164		8jw0-assembly1_B_D	12.209	18.4452		8jw0-assembly1_B_D	10.6123	16.5147	17.4417	20.884
2pbz-assembly1_A_C	11.9478	12.843		6ne1-assembly1_A_B	2.1037	2.98408		115783.SAMN02745119_01775-115783.SAMN02745119_01297	4.2391	4.38001		6ne1-assembly1_A_B	6.0568	9.64109		6ne1-assembly1_A_B	1.21533	16.6058	3.91731	17.327
4q1v-assembly1_A_B	7.87796	9.02267		7ajk-assembly1_A_B	5.07191	6.63478		1619084.US69_C0021G0002-1619084.US69_C0009G0033	3.05558	5.43421		7ajk-assembly1_A_B	7.9933	9.11506		7ajk-assembly1_A_B	1.66773	18.964	2.6842	18.3653
1yoc-assembly1_A_B	4.9351	6.20407		7lbg-assembly1_A_D	13.149	13.2311		1618832.UW94_C0008G0031-1618832.UW94_C0008G0024	2.75437	8.23695		7lbg-assembly1_A_D	15.1743	18.5869		7lbg-assembly1_A_D	19.9669	12.9291	21.4447	17.1935
7kqu-assembly1_A_B	9.38519	10.5887		7ar9-assembly1_I_X	4.47494	9.249		1715989.NITINOP_1352-1715989.NITINOP_0818	4.24853	4.40616		7ar9-assembly1_I_X	2.60801	7.23207		7ar9-assembly1_I_X	1.61073	4.43868	3.10307	18.2498
3pgx-assembly1_B_D	4.79838	5.15551		8pjn-assembly1_C_D	1.19639	1.44609		1261617.GCA_000383895_03717-1261617.GCA_000383895_00450	3.3739	3.73419		8pjn-assembly1_C_D	1.03793	3.558		8pjn-assembly1_C_D	1.06893	1.00125	3.57848	3.80683
4or2-assembly1_A_B	3.88604	6.45844		7zoz-assembly1_A_B	2.94755	3.27497		1348637.GCA_001570765_03551-1348637.GCA_001570765_00246	2.62964	4.78912		7zoz-assembly1_A_B	5.82476	5.72863		7zoz-assembly1_A_B	3.88903	8.19167	2.28744	13.7304
1a17-assembly1_B_D	5.31953	6.14224		1avg-assembly1_A_B	2.98724	6.23072		1817832.A3J48_03725-1817832.A3J48_01385	3.07444	7.33582		1avg-assembly1_A_B	4.84582	12.0047		1avg-assembly1_A_B	2.34781	14.0127	9.65907	17.3858
2jjx-assembly1_A_D	3.28095	3.90793		6sg9-assembly1_4_9	16.2836	17.0911		1481929.GCA_001310655_04305-1481929.GCA_001310655_03040	5.386	6.21535		6sg9-assembly1_4_9	18.6029	17.5873		6sg9-assembly1_4_9	19.302	17.4596	17.0349	18.0539
6tni-assembly1_A_B	9.32463	6.66564		6umg-assembly1_A_D	1.73736	3.29044		1121030.GCA_000430725_04306-1121030.GCA_000430725_01635	4.52332	5.22363		6umg-assembly1_A_D	10.764	15.2142		6umg-assembly1_A_D	4.42562	35.6545	10.0125	22.3159
2lfh-assembly1_A_B	4.87708	7.34781		7pkq-assembly1_Y_4	8.45549	10.2457		1884368.SAMN05518865_12120-1884368.SAMN05518865_112169	4.01573	4.49117		7pkq-assembly1_Y_4	11.442	11.9084		7pkq-assembly1_Y_4	5.96745	17.5011	6.38283	17.3696
7spq-assembly1_A_B	6.71766	7.07265		5lsk-assembly1_D_E	7.99071	14.6326		889453.SAMN03080601_02841-889453.SAMN03080601_02682	5.19996	5.30921		5lsk-assembly1_D_E	11.3859	15.8827		5lsk-assembly1_D_E	8.26568	20.736	13.3877	19.1719
3nat-assembly1_A_B	15.0679	16.3531		8q1b-assembly1_J_Y	3.64823	8.26652		288768.SAMEA3906486_03657-288768.SAMEA3906486_00050	4.28346	4.59347		8q1b-assembly1_J_Y	8.9558	15.3651		8q1b-assembly1_J_Y	5.36914	13.1116	16.5835	13.8855
3mw6-assembly1_A_B	8.46404	8.8053		6gcs-assembly1_5_7	5.14275	6.28184		1895752.BGO83_22525-1895752.BGO83_04425	4.4399	4.68774		6gcs-assembly1_5_7	6.68242	9.54721		6gcs-assembly1_5_7	8.64596	2.98725	10.3322	12.4019
4f98-assembly1_A_B	18.476	19.0402		3jd5-assembly1_A_D	1.83204	2.34491		42094.JM47_03605-42094.JM47_00530	3.72207	5.24692		3jd5-assembly1_A_D	1.08939	1.56415		3jd5-assembly1_A_D	1.083	1.1225	1.0586	3.64597
4ebr-assembly1_A_B	12.057	14.9823		6btm-assembly1_A_C	2.41861	3.49719		1071378.G0WDL7-1071378.G0W7X3	4.5085	4.95215		6btm-assembly1_A_C	2.06273	3.38086		6btm-assembly1_A_C	2.60397	1.28986	3.7618	2.75699
7swl-assembly1_A_B	5.77362	6.25939		7eu3-assembly1_F_X	6.10923	7.77913		1460644.GCA_001310455_05319-1460644.GCA_001310455_01857	4.46674	6.06306		7eu3-assembly1_F_X	8.60897	10.334		7eu3-assembly1_F_X	7.23725	13.8456	8.11813	22.8631
8s9w-assembly1_A_B	6.45995	7.89443		5c3l-assembly1_A_D	2.74234	5.16818		870187.Thini_0384-870187.Thini_0305	3.81542	3.90546		5c3l-assembly1_A_D	1.80136	2.77556		5c3l-assembly1_A_D	1.0678	8.63283	2.12263	6.48374
2mda-assembly1_A_B	9.93317	11.6079		8e4g-assembly1_G_H	12.2147	12.6578		1223523.H340_24130-1223523.H340_03699	2.92771	3.08128		8e4g-assembly1_G_H	15.7434	16.1401		8e4g-assembly1_G_H	15.8352	15.212	15.9309	14.3955
4uy9-assembly1_B_C	4.7074	5.27309		5hcc-assembly1_A_D	3.90756	4.24721		253628.A0A0D2ADM4-253628.A0A0D2A3L4	3.61814	8.30495		5hcc-assembly1_A_D	8.8596	9.36647		5hcc-assembly1_A_D	7.31839	18.2771	7.62169	19.191
6bl7-assembly1_A_B	10.2103	10.5014		7enn-assembly1_A_E	4.25506	4.85224		1088818.A0A2I0B5F7-1088818.A0A2I0B2M9	8.98073	8.67307		7enn-assembly1_A_E	2.385	6.57219		7enn-assembly1_A_E	16.6465	1.00437	18.5638	4.13918
3cky-assembly1_A_C	4.32466	4.48714		8qcf-assembly1_I_L	5.99459	7.23228		1972460.B6242_12065-1972460.B6242_08470	5.85179	6.15501		8qcf-assembly1_I_L	3.68451	4.49721		8qcf-assembly1_I_L	2.35869	5.16827	3.38501	5.59067
6e2a-assembly1_A_B	3.58069	4.38787		4adx-assembly1_P_1	3.25309	4.13687		1123392.GCA_000376425_01274-1123392.GCA_000376425_00180	4.3379	5.03254		4adx-assembly1_P_1	2.46973	5.70897		4adx-assembly1_P_1	3.91445	1.92489	4.99735	6.16641
7oeq-assembly1_B_C	5.03838	5.07353		5hu6-assembly1_B_D	5.42986	8.45009		1797539.A3D39_04735-1797539.A3D39_04055	3.60173	4.33477		5hu6-assembly1_B_D	6.58188	9.62503		5hu6-assembly1_B_D	1.3871	15.8719	2.75518	19.8497
3kmi-assembly1_A_B	15.5641	16.0018		8qyn-assembly1_N_Q	2.18645	4.90858		1802256.A2345_10020-1802256.A2345_02065	6.96485	6.91943		8qyn-assembly1_N_Q	2.32717	5.79276		8qyn-assembly1_N_Q	4.44165	1.38736	13.0732	3.03217
7b1s-assembly1_A_D	17.4162	17.6873		7r6k-assembly1_E_K	5.87178	6.59638		8478.ENSCPBP00000033846-8478.ENSCPBP00000017364	3.82805	7.27933		7r6k-assembly1_E_K	3.75429	4.69549		7r6k-assembly1_E_K	5.67558	2.88091	7.29858	3.5902
1uru-assembly1_A_B	8.37102	9.27119		5mg3-assembly1_C_F	2.8365	3.50799		1121889.GCA_000425465_01817-1121889.GCA_000425465_01132	2.07035	5.96346		5mg3-assembly1_C_F	2.8456	3.97312		5mg3-assembly1_C_F	1.44428	3.59922	4.72936	3.79082
3htr-assembly1_A_B	7.27622	8.67035		7lhi-assembly1_C_E	3.63175	6.42987		68415.ENSMMSP00000025671-68415.ENSMMSP00000016214	1.8654	3.60244		7lhi-assembly1_C_E	7.14778	8.9249		7lhi-assembly1_C_E	10.4168	3.05517	9.60833	7.30736
4mdu-assembly1_A_B	6.05463	6.72589		2w2x-assembly1_A_B	3.43208	4.37895		1798582.A2498_12065-1798582.A2498_11950	6.15374	5.65187		2w2x-assembly1_A_B	2.89472	4.17413		2w2x-assembly1_A_B	1.20152	11.529	2.2152	11.3778
2yoc-assembly1_B_C	6.96784	5.58054		6jwp-assembly1_A_E	6.00703	6.59805		1121920.GCA_000428885_01805-1121920.GCA_000428885_00700	5.05388	4.99211		6jwp-assembly1_A_E	10.7809	13.5373		6jwp-assembly1_A_E	8.56774	14.5373	11.66	14.7023
3ul6-assembly1_A_B	4.62386	6.85442		6n5b-assembly1_B_C	3.6095	5.73299		1618855.UY63_C0018G0007-1618855.UY63_C0009G0014	2.62887	6.03348		6n5b-assembly1_B_C	3.51341	7.02413		6n5b-assembly1_B_C	4.77491	2.68335	8.56449	6.12295
2f42-assembly1_A_B	3.99745	7.6941		8i8b-assembly1_I_L	16.7634	16.7731		1318617.MGM1_1880-1318617.MGM1_0180	4.35269	5.50686		8i8b-assembly1_I_L	19.9926	19.2604		8i8b-assembly1_I_L	17.9083	23.5613	18.5959	19.5501
1bih-assembly1_A_B	7.77008	8.49277		6gmh-assembly1_M_Q	3.69972	4.13398		653733.Selin_2096-653733.Selin_0812	6.64934	6.61562		6gmh-assembly1_M_Q	1.95824	2.03015		6gmh-assembly1_M_Q	1.91917	2.03428	2.34284	1.69104
5x89-assembly1_A_B	5.79899	6.73616		7eu3-assembly1_G_P	4.03111	8.07639		151894.SAMN04488524_4065-151894.SAMN04488524_3554	3.89374	4.71413		7eu3-assembly1_G_P	4.46216	13.3365		7eu3-assembly1_G_P	8.43712	2.7905	14.0618	12.1385
2pt7-assembly1_G_H	9.09514	13.1321		2yfv-assembly1_A_C	4.61275	9.30111		475255.SAMN04488101_11356-475255.SAMN04488101_101536	4.93049	5.06581		2yfv-assembly1_A_C	3.57193	9.25302		2yfv-assembly1_A_C	2.39842	7.08664	6.07336	19.4428
3iwp-assembly1_B_C	4.29994	4.58143		6ftx-assembly1_F_K	5.29065	6.50432		1798664.A3C93_02965-1798664.A3C93_01400	2.75402	5.29765		6ftx-assembly1_F_K	2.31336	6.31528		6ftx-assembly1_F_K	1.04608	3.45926	11.9829	4.58461
4axo-assembly1_A_B	5.51078	6.71421		8fck-assembly1_E_G	10.613	12.0125		1798605.A3C30_01945-1798605.A3C30_01560	2.92572	5.72975		8fck-assembly1_E_G	12.9881	14.4781		8fck-assembly1_E_G	16.2386	9.78489	16.7596	11.8833
1gu3-assembly1_A_B	6.16607	6.79299		6wjl-assembly1_A_C	3.26432	4.40222		1797737.A2196_04900-1797737.A2196_01235	4.27654	6.06541		6wjl-assembly1_A_C	4.29901	6.15142		6wjl-assembly1_A_C	7.82276	2.18713	5.8813	6.7728
7etr-assembly1_A_B	9.9468	11.6194		8jjr-assembly1_C_W	5.02432	7.07295		1286832.GCA_000483005_01691-1286832.GCA_000483005_01578	2.12484	5.73098		8jjr-assembly1_C_W	14.1671	14.9861		8jjr-assembly1_C_W	13.1113	16.0762	13.601	17.5574
2ash-assembly1_A_B	4.18396	4.64742		8amz-assembly1_E_N	3.94973	5.28161		1504672.gene:199032579-1504672.gene:199032527	4.40456	4.79053		8amz-assembly1_E_N	3.28185	4.8962		8amz-assembly1_E_N	8.09143	1.53599	19.8536	1.52062
2pjq-assembly1_A_B	6.15821	6.25387		8bef-assembly1_B_R	2.47175	5.09553		1971624.B6I35_02340-1971624.B6I35_01465	5.01809	5.52149		8bef-assembly1_B_R	12.0014	17.2548		8bef-assembly1_B_R	6.38212	18.2901	18.9474	15.9426
3l4g-assembly1_B_D	2.69772	3.42753		8wej-assembly1_B_D	1.74484	2.41364		1212489.Ldro_1152-1212489.Ldro_1050	4.80961	5.14427		8wej-assembly1_B_D	2.60365	3.17628		8wej-assembly1_B_D	3.60302	1.82093	3.76131	2.5135
6mg6-assembly1_A_B	4.87724	5.99748		6vcd-assembly1_B_C	5.03499	5.87953		1618918.UR22_C0024G0004-1618918.UR22_C0018G0031	3.15435	3.74476		6vcd-assembly1_B_C	7.99953	8.49485		6vcd-assembly1_B_C	20.3212	1.00377	19.2405	1.23277
6xmx-assembly1_E_F	10.4598	12.9096		7kzn-assembly1_J_P	2.80596	5.78921		1802439.A2589_02915-1802439.A2589_02480	3.87999	5.27232		7kzn-assembly1_J_P	3.33976	8.12791		7kzn-assembly1_J_P	2.3515	3.94201	5.21273	10.6915
6l0t-assembly1_A_B	11.1435	12.9006		8tek-assembly1_B_J	4.49444	5.04604		1805038.AUK41_01135-1805038.AUK41_01125	3.59242	6.55848		8tek-assembly1_B_J	2.96537	3.19941		8tek-assembly1_B_J	6.95653	1.30324	7.40829	1.42086
6xor-assembly1_A_B	10.6083	11.4592		8gmh-assembly1_A_C	8.45576	10.7545		1380347.GCA_000702465_02287-1380347.GCA_000702465_00431	6.49463	6.42756		8gmh-assembly1_A_C	10.6782	13.7919		8gmh-assembly1_A_C	8.94425	18.3971	12.9287	18.0295
7c8p-assembly1_A_B	18.2817	19.2253		5fq8-assembly1_A_G	6.47705	7.25399		906888.JCM19298_306-906888.JCM19298_1215	2.76082	5.588		5fq8-assembly1_A_G	9.71163	10.3164		5fq8-assembly1_A_G	9.97377	9.49304	9.93248	10.9678
6lk7-assembly1_A_B	9.05215	9.2809		6py8-assembly1_A_C	5.71881	7.40798		765909.GCA_000379525_02902-765909.GCA_000379525_02710	4.63006	4.90077		6py8-assembly1_A_C	12.4999	13.8703		6py8-assembly1_A_C	7.17604	16.2006	8.74703	16.4719
4ydh-assembly1_A_C	4.28947	4.67277		8fy3-assembly1_A_B	4.62433	4.60541		1802397.A3J43_02590-1802397.A3J43_02560	4.08297	4.83376		8fy3-assembly1_A_B	6.05858	6.36044		8fy3-assembly1_A_B	16.3327	2.40691	16.5459	2.60676
2q3m-assembly1_A_B	4.06277	4.19001		8th8-assembly1_D_F	6.54455	7.61414		710111.FraQA3DRAFT_3641-710111.FraQA3DRAFT_1491	8.29227	8.25948		8th8-assembly1_D_F	9.55206	10.2146		8th8-assembly1_D_F	9.89913	9.45	11.2006	9.88284
3bcw-assembly1_A_B	7.8678	8.37999		7v1n-assembly1_A_B	9.37553	9.54402		1618550.UT39_C0005G0020-1618550.UT39_C0004G0037	3.29332	5.14471		7v1n-assembly1_A_B	8.98208	10.1277		7v1n-assembly1_A_B	16.4789	2.74919	16.7824	3.85051
5dmn-assembly1_A_B	3.20898	3.33382		5mnj-assembly1_C_D	1.4916	5.23123		208224.BH713_17150-208224.BH713_03040	4.98333	5.15393		5mnj-assembly1_C_D	1.29675	7.9693		5mnj-assembly1_C_D	1.34445	1.21033	9.61493	7.54611
2yr1-assembly1_A_B	4.29238	4.64932		8rbz-assembly1_A_E	2.08073	2.27179		765420.OSCT_2071-765420.OSCT_1227	6.11398	6.30714		8rbz-assembly1_A_E	2.2277	2.16327		8rbz-assembly1_A_E	1.80107	2.88628	2.34251	2.05842
4gf0-assembly1_A_B	6.45464	7.20684		6zym-assembly1_A_R	12.0661	11.5437		1848292.LCM4579_21145-1848292.LCM4579_19070	3.85772	4.10761		6zym-assembly1_A_R	12.336	13.2698		6zym-assembly1_A_R	15.6751	5.44486	15.2723	8.49474
1ylf-assembly1_A_B	9.24668	11.5654		6c5x-assembly1_A_C	1.94598	4.68857		1736524.ASE63_13935-1736524.ASE63_01455	4.42633	4.50116		6c5x-assembly1_A_C	1.69548	4.00982		6c5x-assembly1_A_C	1.00181	2.14511	4.67444	3.75211
8gy0-assembly1_A_B	6.28736	6.45264		6hiy-assembly1_C_Q	12.8283	14.8832		1236989.JCM15548_14318-1236989.JCM15548_12361	5.32021	5.80043		6hiy-assembly1_C_Q	16.6499	17.2488		6hiy-assembly1_C_Q	16.1394	17.2043	17.0313	17.5993
2re7-assembly1_A_B	7.1669	9.39928		6hiy-assembly1_A_D	16.1369	16.3444		1477437.SAMN05444682_108250-1477437.SAMN05444682_103459	5.30041	5.42155		6hiy-assembly1_A_D	16.324	17.0822		6hiy-assembly1_A_D	17.0468	15.9776	17.3355	16.9164
3vb8-assembly1_A_B	18.5851	18.4165		4anj-assembly1_A_B	3.58709	3.81383		1797879.A3H42_02420-1797879.A3H42_01245	1.91312	7.01282		4anj-assembly1_A_B	6.74906	8.15198		4anj-assembly1_A_B	14.8758	1.00169	14.3539	2.09342
2i9u-assembly1_A_B	4.81979	5.03463		6sg9-assembly1_N_5	16.0911	16.1372		1802129.A3J04_04460-1802129.A3J04_03255	2.30545	3.61816		6sg9-assembly1_N_5	16.0328	16.7868		6sg9-assembly1_N_5	15.7838	16.2218	16.0274	17.3181
5a9e-assembly1_C_D	8.01574	9.07808		8jw0-assembly1_D_K	7.96885	15.7458		1618469.UX28_C0003G0054-1618469.UX28_C0003G0049	3.36827	9.94333		8jw0-assembly1_D_K	15.2657	16.3935		8jw0-assembly1_D_K	14.7155	17.2176	15.9127	16.7445
7zyh-assembly1_B_C	5.67637	14.2649		8fl0-assembly1_H_N	3.12793	3.60832		1193518.BN13_740057-1193518.BN13_720015	2.85495	4.83681		8fl0-assembly1_H_N	2.43899	2.4893		8fl0-assembly1_H_N	1.6014	3.83812	1.61235	3.97066
5hyh-assembly1_A_B	8.01432	9.36735		7unk-assembly1_A_D	3.18334	3.7338		1798556.A3J95_00650-1798556.A3J95_00265	4.22141	5.70949		7unk-assembly1_A_D	3.98512	7.04393		7unk-assembly1_A_D	6.36234	1.00296	6.1784	10.528
2bjn-assembly1_A_B	4.64692	8.31749		8t5c-assembly1_A_J	7.5956	10.693		983.SAMN05443543_11325-983.SAMN05443543_102232	4.97847	5.21203		8t5c-assembly1_A_J	8.85499	12.5133		8t5c-assembly1_A_J	17.489	5.20685	20.5051	8.8449
5lkm-assembly1_E_F	3.55306	4.20898		8dcn-assembly1_B_C	3.12735	7.31419		1752064.LEP3755_34710-1752064.LEP3755_01070	3.70625	4.23582		8dcn-assembly1_B_C	8.40374	17.9866		8dcn-assembly1_B_C	4.46904	17.2897	18.0857	18.1879
2ql3-assembly1_A_B	6.63024	6.88399		6t15-assembly1_3_6	3.94289	5.68919		696127.midi_00909-696127.midi_00822	2.63757	7.98202		6t15-assembly1_3_6	6.00623	8.61397		6t15-assembly1_3_6	1.18272	15.0524	3.40121	15.3277
5il7-assembly1_A_B	3.18455	2.8368		1stf-assembly1_A_B	3.40627	4.21475		1802064.A3A55_04360-1802064.A3A55_04290	3.1101	4.971		1stf-assembly1_A_B	2.89285	4.45075		1stf-assembly1_A_B	3.5668	1.80883	4.40355	4.52752
2xcz-assembly1_B_C	4.85943	5.36811		4czz-assembly1_A_B	5.50557	6.07949		1705564.APG08_01191-1705564.APG08_00440	2.13834	4.70966		4czz-assembly1_A_B	14.5973	16.2328		4czz-assembly1_A_B	19.9311	10.1996	20.835	11.1996
8imd-assembly1_A_B	5.96573	6.32457		5m3l-assembly1_E_N	3.75528	6.42199		1797840.A2V86_12795-1797840.A2V86_00675	4.3086	4.22503		5m3l-assembly1_E_N	5.27024	9.78618		5m3l-assembly1_E_N	5.09674	5.55586	10.2948	9.30311
1xta-assembly1_A_B	4.83166	4.83925		8ouw-assembly1_G_I	6.50202	8.89801		1743146.A8L44_10650-1743146.A8L44_02055	3.16635	4.4814		8ouw-assembly1_G_I	7.25255	10.6708		8ouw-assembly1_G_I	4.72045	10.237	6.30961	18.8358
3lkl-assembly1_A_B	7.79853	9.20141		7arc-assembly1_F_I	3.09364	3.92995		701091.M2V0J7-701091.M2T271	4.91312	5.26375		7arc-assembly1_F_I	3.27568	4.22023		7arc-assembly1_F_I	3.52821	2.51378	3.56749	8.06407
5h80-assembly1_A_B	4.72596	5.43029		6zdt-assembly1_A_B	6.57016	9.28765		1618545.US53_C0040G0009-1618545.US53_C0005G0003	4.20366	5.08397		6zdt-assembly1_A_B	7.98168	12.5161		6zdt-assembly1_A_B	4.87054	16.618	10.023	16.8427
3oxn-assembly1_A_B	8.45482	8.49835		3rzw-assembly1_A_B	1.4766	4.93245		1619078.UR12_C0010G0012-1619078.UR12_C0005G0015	2.41139	7.87329		3rzw-assembly1_A_B	6.07572	9.46394		3rzw-assembly1_A_B	41.2312	1.01724	52.4861	1.68276
1t6n-assembly1_A_B	5.53489	6.42368		7w72-assembly1_D_E	2.73793	3.48314		553611.GCA_001557755_04147-553611.GCA_001557755_00680	6.22998	6.24935		7w72-assembly1_D_E	1.80049	2.2547		7w72-assembly1_D_E	2.16137	1.54888	2.50294	2.0788
3glv-assembly1_A_B	4.15759	4.85525		6o9l-assembly1_D_3	2.87928	5.19505		1286832.GCA_000483005_00970-1286832.GCA_000483005_00126	3.45128	4.421		6o9l-assembly1_D_3	2.60166	6.25584		6o9l-assembly1_D_3	1.14925	5.46529	5.72944	6.62319
2spc-assembly1_A_B	6.94328	8.45345		6rie-assembly1_C_I	12.8988	13.5349		1797613.A2X24_06415-1797613.A2X24_05025	5.21317	9.84014		6rie-assembly1_C_I	14.0691	15.5206		6rie-assembly1_C_I	15.2606	13.1749	15.1538	15.7923
8dk1-assembly1_G_H	6.81652	8.97828		7p8k-assembly1_A_B	7.35775	8.86139		1802314.A3E92_01770-1802314.A3E92_00715	2.932	7.83108		7p8k-assembly1_A_B	6.27621	8.24655		7p8k-assembly1_A_B	2.82268	12.7563	5.73762	11.9501
6n7m-assembly1_A_B	12.1563	12.5925		8jw0-assembly1_I_N	4.51043	7.73798		1797589.A2784_04245-1797589.A2784_03470	3.14219	5.16815		8jw0-assembly1_I_N	7.37584	13.3726		8jw0-assembly1_I_N	10.0571	6.72729	18.3866	11.2876
2f6k-assembly1_B_D	8.19764	9.06158		8ath-assembly1_A_B	1.68516	3.52892		1961107.B6D29_04680-1961107.B6D29_01760	3.40555	4.79804		8ath-assembly1_A_B	2.97925	8.80969		8ath-assembly1_A_B	1.83491	4.3465	15.6435	5.99918
8rhn-assembly1_F_P	5.73371	6.84003		2w97-assembly1_A_B	1.12589	1.22204		1798293.A3I12_05245-1798293.A3I12_05185	3.18319	5.93144		2w97-assembly1_A_B	1.5119	1.64234		2w97-assembly1_A_B	1.00622	1.00841	1.00627	1.00398
3hiu-assembly1_A_B	9.07058	12.7748		7lb8-assembly1_A_B	4.3172	4.55293		1298597.GCA_001312525_03613-1298597.GCA_001312525_03460	1.39321	4.94463		7lb8-assembly1_A_B	5.51786	5.15338		7lb8-assembly1_A_B	7.22263	2.93249	6.12328	3.38655
8sl7-assembly1_B_C	8.24777	10.3065		7ar9-assembly1_W_2	4.86799	9.25774		762968.HMPREF9441_03759-762968.HMPREF9441_00873	5.65655	5.74562		7ar9-assembly1_W_2	8.17494	8.8057		7ar9-assembly1_W_2	16.3885	5.48265	17.7607	5.77192
3g0k-assembly1_A_B	6.8628	8.55405		4uwq-assembly1_A_B	5.40317	5.18561		344747.PM8797T_30142-344747.PM8797T_15426	5.48207	5.54173		4uwq-assembly1_A_B	6.8079	7.54975		4uwq-assembly1_A_B	7.56326	4.13128	7.68137	6.88879
6fhg-assembly1_A_B	8.8312	9.57161		5vgz-assembly1_E_F	6.84278	10.2334		1122125.GCA_000423185_00941-1122125.GCA_000423185_00645	5.19539	5.22618		5vgz-assembly1_E_F	8.62453	9.52673		5vgz-assembly1_E_F	6.50244	12.624	8.68823	9.8195
6d9y-assembly1_C_D	3.9897	4.4928		8b6g-assembly1_F_K	6.52625	9.56513		1193069.LEP1GSC061_1617-1193069.LEP1GSC061_0810	6.24708	6.44619		8b6g-assembly1_F_K	19.6102	24.2649		8b6g-assembly1_F_K	20.1119	20.2512	18.6463	31.9608
7u7h-assembly1_A_B	7.32774	8.78486		5gam-assembly1_A_B	8.64207	8.94834		1301085.GCA_001313085_03660-1301085.GCA_001313085_00532	1.5562	5.14306		5gam-assembly1_A_B	9.50652	9.93529		5gam-assembly1_A_B	18.4862	5.90273	18.4655	6.3796
7qcn-assembly1_A_B	4.67603	5.13709		5cws-assembly1_D_F	8.41455	13.6546		1179225.GCA_000286355_03060-1179225.GCA_000286355_03055	5.99445	7.11177		5cws-assembly1_D_F	10.6239	14.0181		5cws-assembly1_D_F	8.93896	10.4846	15.5746	9.74128
4nnq-assembly1_A_B	6.52582	7.30039		6gcs-assembly1_P_Q	3.95513	5.63542		1835005.A6A25_21210-1835005.A6A25_13845	2.61724	3.03732		6gcs-assembly1_P_Q	2.38535	3.79335		6gcs-assembly1_P_Q	2.22253	2.65325	3.20056	4.52286
7qi3-assembly1_A_B	8.09849	8.6073		6h3j-assembly1_A_C	5.35706	5.77195		1469245.GCA_000583135_00350-1469245.GCA_000583135_00327	2.9121	5.25271		6h3j-assembly1_A_C	10.7091	9.59513		6h3j-assembly1_A_C	10.4785	10.9507	9.31835	13.3098
4hob-assembly1_A_B	7.85805	10.527		6w1s-assembly1_B_N	6.38551	7.78156		1703361.AMJ45_02830-1703361.AMJ45_00095	4.04846	4.67582		6w1s-assembly1_B_N	4.60841	5.84403		6w1s-assembly1_B_N	19.0462	1.02575	18.0639	1.88457
1yud-assembly1_A_B	6.00884	8.45978		7eu3-assembly1_B_O	3.82506	7.3718		564198.BST17_12580-564198.BST17_05180	5.38212	5.38771		7eu3-assembly1_B_O	2.51589	14.3616		7eu3-assembly1_B_O	6.36535	1.00092	7.38979	27.8773
8oz7-assembly1_A_B	10.0966	12.3049		2arj-assembly1_A_C	2.47144	5.71371		8478.ENSCPBP00000036269-8478.ENSCPBP00000010497	1.97513	2.43817		2arj-assembly1_A_C	7.32801	12.4083		2arj-assembly1_A_C	7.3026	7.48535	14.688	10.2219
7t4d-assembly1_G_H	11.8005	13.8942		7r6q-assembly1_K_L	2.67402	7.46558		1798288.A3E85_05725-1798288.A3E85_01290	3.22948	8.36699		7r6q-assembly1_K_L	7.35581	10.0001		7r6q-assembly1_K_L	17.1485	3.37644	28.4204	3.11043
4okd-assembly1_A_B	5.95339	6.27861		7wui-assembly1_A_E	3.94584	6.35781		1120964.GCA_001313265_04047-1120964.GCA_001313265_04046	1.78692	4.36542		7wui-assembly1_A_E	1.95045	4.82215		7wui-assembly1_A_E	1.65	2.19888	10.4726	2.50919
8gtn-assembly1_Z_0	13.7278	16.7316		4oyd-assembly1_A_B	12.5827	15.2391		155974.SAMN04487818_110212-155974.SAMN04487818_101361	5.16082	5.23548		4oyd-assembly1_A_B	19.2497	20.4867		4oyd-assembly1_A_B	17.3967	22.4663	17.5739	24.5017
2gop-assembly1_A_B	8.80914	9.7584		7vku-assembly1_A_C	7.79826	9.11276		1798542.A3F54_04530-1798542.A3F54_03455	3.25296	4.66014		7vku-assembly1_A_C	7.91416	8.26485		7vku-assembly1_A_C	8.80096	7.68725	6.02137	9.97842
1h8p-assembly1_B_C	6.10998	7.34799		3vpj-assembly1_A_B	8.09474	8.81203		1121950.SAMN02745243_01374-1121950.SAMN02745243_00794	6.21211	6.27892		3vpj-assembly1_A_B	13.1505	13.8071		3vpj-assembly1_A_B	11.7499	15.5224	13.0396	14.1666
7ovp-assembly1_A_B	12.8569	13.4107		6nd4-assembly1_G_V	4.13868	5.11905		1802727.A2937_02505-1802727.A2937_01405	2.91242	4.26351		6nd4-assembly1_G_V	3.96813	4.83633		6nd4-assembly1_G_V	13.4338	1.08056	8.37641	2.52334
8as5-assembly1_D_E	5.61964	7.00776		6gcs-assembly1_J_2	5.46528	7.54336		198092.SAMN02745194_04778-198092.SAMN02745194_03246	3.37528	3.74589		6gcs-assembly1_J_2	6.76578	7.61624		6gcs-assembly1_J_2	12.7658	4.03142	12.0085	5.09939
7o61-assembly1_A_B	5.95802	7.60937		6yo0-assembly1_J_K	14.5907	15.2784		1481914.JCM19241_4916-1481914.JCM19241_4499	6.40298	8.50258		6yo0-assembly1_J_K	16.6231	16.7365		6yo0-assembly1_J_K	22.6978	14.8629	20.7519	15.4282
2ogg-assembly1_B_C	7.18792	16.8312		6eqi-assembly1_A_C	4.96093	5.10617		1797879.A3H42_00810-1797879.A3H42_00780	3.81712	4.34808		6eqi-assembly1_A_C	3.46381	2.86648		6eqi-assembly1_A_C	2.32997	3.78608	1.71238	3.26384
3guv-assembly1_A_B	5.46755	6.17164		8jw0-assembly1_B_C	5.50171	12.7896		1618574.UT24_C0043G0021-1618574.UT24_C0043G0002	1.86847	4.36458		8jw0-assembly1_B_C	6.78243	19.6725		8jw0-assembly1_B_C	8.71122	1.8933	19.5987	20.5666
3zw8-assembly1_A_B	5.35877	6.16725		8b8t-assembly1_A_D	2.2995	3.82682		696127.midi_00042-696127.midi_00032	2.98428	4.98308		8b8t-assembly1_A_D	1.95874	3.42618		8b8t-assembly1_A_D	3.60178	1.14794	4.75084	2.44219
4q5n-assembly1_A_B	6.20164	6.14625		2v55-assembly1_A_B	5.35474	4.87603		1481930.GCA_001310675_05286-1481930.GCA_001310675_05280	2.40189	6.89578		2v55-assembly1_A_B	5.74527	8.71337		2v55-assembly1_A_B	5.2205	6.45904	10.4998	6.68593
1zak-assembly1_A_B	3.6193	3.74516		6cw3-assembly1_A_D	1.44275	2.84912		1805318.AUK17_02930-1805318.AUK17_02020	5.59493	5.54213		6cw3-assembly1_A_D	5.49538	12.8045		6cw3-assembly1_A_D	29.8482	1.01818	26.1088	6.17468
5m7p-assembly1_A_B	4.12183	4.42425		4xax-assembly1_A_B	6.26128	8.21799		1802428.A2441_03785-1802428.A2441_02205	4.28093	4.34858		4xax-assembly1_A_B	9.51581	9.95084		4xax-assembly1_A_B	9.02635	10.5747	10.21	10.6276
1yxm-assembly1_B_D	4.5412	4.92262		7vxp-assembly1_D_G	1.10208	2.25825		1618811.US74_C0020G0013-1618811.US74_C0007G0014	3.10766	4.50782		7vxp-assembly1_D_G	1.09388	6.93824		7vxp-assembly1_D_G	1.14293	1.00694	15.3164	1.46074
2ef8-assembly1_A_B	8.46733	9.86588		6upk-assembly1_B_H	3.9228	5.50393		1902299.GCA_001875255_03471-1902299.GCA_001875255_01097	7.24874	7.34104		6upk-assembly1_B_H	2.23702	4.52515		6upk-assembly1_B_H	1.00254	3.44029	6.81931	3.63193
3u8e-assembly1_B_C	4.60454	4.4414		8bmw-assembly1_G_H	7.05686	9.00787		1460637.GCA_001310375_05841-1460637.GCA_001310375_05839	4.33482	7.68025		8bmw-assembly1_G_H	11.3045	15.3011		8bmw-assembly1_G_H	15.1521	8.17489	25.8842	10.9808
7rfv-assembly1_B_C	9.36839	9.46467		6ltj-assembly1_I_L	6.39038	7.55257		1203554.HMPREF1476_02422-1203554.HMPREF1476_01999	3.30162	8.53816		6ltj-assembly1_I_L	8.68572	7.9649		6ltj-assembly1_I_L	14.7845	7.50006	14.4943	6.68299
3nv9-assembly1_A_B	6.26899	7.39051		6tbl-assembly1_A_C	2.92316	4.18936		1798396.A2973_03105-1798396.A2973_02120	2.35507	5.63735		6tbl-assembly1_A_C	2.38886	6.74137		6tbl-assembly1_A_C	1.05602	4.18516	6.99168	6.42271
2dg8-assembly1_A_B	4.74506	5.13325		3p8b-assembly1_A_B	2.30536	5.55418		1200747.SAMN02910368_02091-1200747.SAMN02910368_01697	5.06899	5.19638		3p8b-assembly1_A_B	2.68794	7.8999		3p8b-assembly1_A_B	4.53322	2.09607	20.869	4.73007
3db2-assembly1_A_B	8.22788	8.68926		2z5c-assembly1_A_C	3.84815	7.96111		1802595.A2134_02805-1802595.A2134_01535	3.23293	5.57698		2z5c-assembly1_A_C	5.54971	10.3457		2z5c-assembly1_A_C	16.7968	2.20027	17.1617	6.59032
6kgj-assembly1_A_B	4.77785	5.93204		5h8o-assembly1_A_B	2.22059	5.21088		1121092.GCA_000430765_03383-1121092.GCA_000430765_03382	4.24487	5.19077		5h8o-assembly1_A_B	3.20595	4.29649		5h8o-assembly1_A_B	2.27268	4.42597	5.04903	3.55905
3ty3-assembly1_A_B	4.34258	5.0772		8tl6-assembly1_A_B	5.59795	7.03705		1881037.SAMN05428972_2441-1881037.SAMN05428972_0199	4.50824	5.35796		8tl6-assembly1_A_B	3.89934	6.11512		8tl6-assembly1_A_B	1.82389	10.9172	4.10049	10.762
7tb5-assembly1_A_B	6.78003	7.41939		7vpx-assembly1_U_X	1.77473	2.00117		747089.U9ST40-747089.A0A2H5UFJ0	3.69686	3.54197		7vpx-assembly1_U_X	1.43682	1.28684		7vpx-assembly1_U_X	2.52317	1.05713	1.45515	1.20687
6kuw-assembly1_A_B	6.53845	6.82782		3g6j-assembly1_B_D	1.29702	2.70578		1919279.GCA_002083825_01316-1919279.GCA_002083825_00565	7.7486	8.0194		3g6j-assembly1_B_D	3.49882	6.29223		3g6j-assembly1_B_D	1.82411	6.45178	4.8447	7.98984
8ujg-assembly1_A_B	7.50217	7.95475		4ifd-assembly1_I_K	8.1947	10.9275		1120964.GCA_001313265_07859-1120964.GCA_001313265_02499	3.92869	8.90503		4ifd-assembly1_I_K	16.6571	20.8801		4ifd-assembly1_I_K	15.0225	19.4277	20.35	20.6267
1ftp-assembly1_A_B	3.73904	4.31625		1nw9-assembly1_A_B	4.99886	5.29316		1797348.A2W85_18120-1797348.A2W85_00995	4.75862	5.25363		1nw9-assembly1_A_B	7.63022	8.16235		1nw9-assembly1_A_B	6.31043	8.06726	6.74219	8.79323
3i4k-assembly1_A_B	5.94511	6.74468		7ar9-assembly1_H_2	8.2356	10.042		1440774.Y900_030315-1440774.Y900_006370	8.36114	7.67689		7ar9-assembly1_H_2	8.64836	10.3537		7ar9-assembly1_H_2	14.638	5.35979	18.8119	6.54721
5l0l-assembly1_A_B	17.649	17.9758		2p58-assembly1_A_B	13.1859	15.1238		32057.GCA_000331305_04322-32057.GCA_000331305_02061	3.52701	4.02338		2p58-assembly1_A_B	17.6762	14.7727		2p58-assembly1_A_B	25.0853	11.5682	21.2788	10.5364
2nx4-assembly1_A_B	6.26966	7.0171		8jjr-assembly1_Q_W	5.41443	11.8003		1618828.UW11_C0019G0001-1618828.UW11_C0014G0006	3.99996	3.92006		8jjr-assembly1_Q_W	16.2966	18.9611		8jjr-assembly1_Q_W	16.6707	16.1512	17.9101	19.6699
2x3h-assembly1_A_C	11.6304	12.1847		8fn2-assembly1_S_X	6.51802	5.54676		1798002.A2478_04490-1798002.A2478_01990	3.47703	6.26822		8fn2-assembly1_S_X	8.23834	6.62922		8fn2-assembly1_S_X	7.04252	10.5887	5.91328	8.75197
6nhu-assembly1_B_D	4.83881	5.41429		5mz6-assembly1_A_B	12.8848	12.5516		1618659.UV11_C0035G0012-1618659.UV11_C0017G0014	4.01611	4.86438		5mz6-assembly1_A_B	14.2666	13.7215		5mz6-assembly1_A_B	14.3004	14.2333	13.4254	15.9617
4ro3-assembly1_A_B	11.9069	13.5981		6q6g-assembly1_A_B	3.03353	4.81351		1805318.AUK17_00475-1805318.AUK17_00385	2.86769	3.82983		6q6g-assembly1_A_B	3.18755	4.02468		6q6g-assembly1_A_B	1.53991	19.3047	2.08747	20.088
2h6l-assembly1_A_C	4.48896	5.7637		6cfw-assembly1_D_E	5.05913	6.9258		188379.A0A091JPK3-188379.A0A091JF64	2.48812	3.42756		6cfw-assembly1_D_E	4.91905	5.88222		6cfw-assembly1_D_E	4.80626	4.97775	9.51843	4.90621
8qb3-assembly1_B_C	17.5311	17.7403		8ovw-assembly1_C_G	7.36483	12.7671		699262.GCA_000404925_00776-699262.GCA_000404925_00627	3.88863	5.42905		8ovw-assembly1_C_G	9.16843	12.9738		8ovw-assembly1_C_G	6.58407	12.7212	11.8207	14.3863
8d7h-assembly1_C_F	4.31845	5.1176		5n88-assembly1_A_B	1.65452	4.51936		66874.GCA_000725465_08305-66874.GCA_000725465_01795	3.84109	4.19247		5n88-assembly1_A_B	2.1939	8.61916		5n88-assembly1_A_B	3.55563	1.02265	11.1961	14.5354
3dxo-assembly1_A_B	5.57956	7.4632		2bl0-assembly1_A_C	5.69127	7.58441		1434752.GCA_001730525_03037-1434752.GCA_001730525_00110	5.00543	5.52595		2bl0-assembly1_A_C	4.60794	6.76104		2bl0-assembly1_A_C	3.34934	5.36389	8.5535	6.30395
7ubk-assembly1_A_B	5.73643	12.7772		8djg-assembly1_B_C	1.72266	4.51257		1481914.JCM19241_5871-1481914.JCM19241_5692	3.10669	5.20518		8djg-assembly1_B_C	4.71086	14.1274		8djg-assembly1_B_C	4.21828	5.68156	12.2771	17.5303
2chc-assembly1_B_C	8.14612	8.57737		8jjr-assembly1_F_S	6.58117	9.96719		1439940.BAY1663_04893-1439940.BAY1663_02153	4.84622	5.16222		8jjr-assembly1_F_S	9.22806	16.8913		8jjr-assembly1_F_S	10.7429	8.28997	16.5198	17.7576
1jqq-assembly1_C_D	5.30496	6.50713		6q9d-assembly1_B_H	1.41634	4.30007		1797945.A2901_08620-1797945.A2901_04135	4.28026	7.61241		6q9d-assembly1_B_H	1.16734	5.71901		6q9d-assembly1_B_H	1.21658	1.20957	3.80695	19.2877
3t61-assembly1_A_B	6.03186	6.8604		8grm-assembly1_J_K	1.31073	3.28085		1929465.GCA_001938545_02460-1929465.GCA_001938545_02127	5.34352	5.46101		8grm-assembly1_J_K	2.56891	2.91605		8grm-assembly1_J_K	7.12459	1.00401	3.58834	1.71223
3u2e-assembly1_A_B	5.90457	6.57653		5lsj-assembly1_A_C	3.24649	8.67376		945543.VIBR0546_17568-945543.VIBR0546_06537	5.95949	6.16337		5lsj-assembly1_A_C	3.28679	8.5591		5lsj-assembly1_A_C	4.71548	2.5681	10.5294	8.356
3oa4-assembly1_A_B	5.08688	6.11565		4u39-assembly1_A_B	3.06589	3.79426		485913.Krac_8832-485913.Krac_6285	3.83461	4.11476		4u39-assembly1_A_B	6.23987	6.31328		4u39-assembly1_A_B	4.72966	22.4006	4.56605	31.5239
3b4u-assembly1_A_B	5.12862	5.62979		8htu-assembly1_J_L	2.44539	5.28533		1555194.GCA_001685485_01131-1555194.GCA_001685485_00123	5.20603	5.22419		8htu-assembly1_J_L	1.13208	3.84917		8htu-assembly1_J_L	1.0201	1.21387	5.26864	3.46806
7qy5-assembly1_C_D	13.3226	15.0621		3prx-assembly1_B_C	4.74827	4.95411		1179225.GCA_000286355_02895-1179225.GCA_000286355_02641	2.44193	3.32578		3prx-assembly1_B_C	16.0638	15.4735		3prx-assembly1_B_C	14.978	16.998	12.1313	18.2084
8dft-assembly1_P_T	14.5636	15.3034		8b3b-assembly1_A_B	1.42094	1.45918		1888195.GCA_001708305_01868-1888195.GCA_001708305_00381	4.84157	7.64292		8b3b-assembly1_A_B	7.22318	9.25571		8b3b-assembly1_A_B	1.00894	1.00861	1.01215	1.01691
2cu2-assembly1_A_B	3.67373	4.00365		6epd-assembly1_G_U	1.27877	2.67505		1797737.A2196_01600-1797737.A2196_01245	4.52004	7.15575		6epd-assembly1_G_U	2.73933	6.15737		6epd-assembly1_G_U	2.22895	4.37649	5.40991	7.85909
1f5w-assembly1_A_B	3.16132	6.32576		7byf-assembly1_A_C	8.09026	8.99652		948106.GCA_000472525_05662-948106.GCA_000472525_00445	4.18151	4.67813		7byf-assembly1_A_C	7.59781	8.94608		7byf-assembly1_A_C	4.02574	17.1294	5.43649	17.3282
8aw5-assembly1_B_C	9.43028	9.45197		3i08-assembly1_A_B	7.14951	6.78894		100225.SAMN05421595_1844-100225.SAMN05421595_1841	3.19574	7.56402		3i08-assembly1_A_B	8.64323	7.7382		3i08-assembly1_A_B	6.86854	16.184	7.34049	7.07136
6i5b-assembly1_A_B	9.0689	9.01568		7b5f-assembly1_C_E	3.92115	6.61026		1619057.UW70_C0039G0018-1619057.UW70_C0007G0011	3.72009	4.83916		7b5f-assembly1_C_E	7.77663	12.0407		7b5f-assembly1_C_E	7.33441	8.26799	11.877	12.3819
3hpe-assembly1_A_B	4.31236	5.18067		2pqr-assembly1_A_B	11.1205	9.34437		1736450.ASD33_32520-1736450.ASD33_26100	4.97701	5.92758		2pqr-assembly1_A_B	9.23477	6.59568		2pqr-assembly1_A_B	6.34552	21.8083	3.87401	19.7268
2hjn-assembly1_A_B	8.86485	10.522		8dey-assembly1_A_C	2.49959	4.72825		1619077.US01_C0001G0869-1619077.US01_C0001G0298	4.77066	7.96256		8dey-assembly1_A_C	16.2923	17.5258		8dey-assembly1_A_C	21.86	3.35136	22.2375	4.97051
7dou-assembly1_B_C	13.725	15.0047		6uxw-assembly1_E_L	6.15983	8.8846		1408890.Q27BPR15_02085-1408890.Q27BPR15_01850	5.55324	5.40298		6uxw-assembly1_E_L	1.9485	12.9364		6uxw-assembly1_E_L	1.00102	3.81373	9.76199	17.2665
4c31-assembly1_A_B	2.46553	7.87314		8bw9-assembly1_A_C	4.18422	5.65637		1460644.GCA_001310455_04965-1460644.GCA_001310455_00778	6.17144	6.96513		8bw9-assembly1_A_C	2.36395	4.47404		8bw9-assembly1_A_C	1.64168	3.72032	3.86066	5.34839
6ki2-assembly1_A_B	10.2852	11.3267		3anw-assembly1_A_B	9.70849	10.5536		1618520.UV63_C0005G0029-1618520.UV63_C0005G0013	3.49918	4.8562		3anw-assembly1_A_B	9.74113	10.5255		3anw-assembly1_A_B	9.26108	12.0577	8.34946	14.2288
5cr4-assembly1_A_B	3.64966	3.71599		3hve-assembly1_A_B	1.73268	1.68244		1798392.A3A79_03865-1798392.A3A79_01725	3.54492	4.58563		3hve-assembly1_A_B	3.74543	4.1356		3hve-assembly1_A_B	1.09741	1.12994	1.09294	1.22523
3fjv-assembly1_A_B	6.02825	11.3574		8tvy-assembly1_G_M	6.44795	7.35208		1120964.GCA_001313265_04047-1120964.GCA_001313265_02274	1.88142	6.94577		8tvy-assembly1_G_M	3.42874	9.90385		8tvy-assembly1_G_M	1.89266	10.2687	9.68309	10.6389
5k9f-assembly1_D_H	4.28078	5.95633		5c3l-assembly1_B_D	2.11661	7.6964		391596.PBAL39_08524-391596.PBAL39_03344	3.85299	4.5066		5c3l-assembly1_B_D	11.3229	13.7577		5c3l-assembly1_B_D	14.7018	9.17593	16.1164	11.6023
4afm-assembly1_A_B	13.6542	15.6955		6gcs-assembly1_E_3	3.04301	5.58749		1121472.GCA_000376385_02024-1121472.GCA_000376385_02019	4.66197	5.07831		6gcs-assembly1_E_3	3.19544	7.55924		6gcs-assembly1_E_3	3.55674	2.63342	8.8037	5.6986
3lnc-assembly1_A_B	5.24397	6.16589		7nj1-assembly1_A_B	8.97598	9.15199		3068.D8TTC1-3068.D8TSD6	10.3486	10.487		7nj1-assembly1_A_B	8.29901	8.61786		7nj1-assembly1_A_B	7.75123	16.0236	7.75543	21.0441
1udu-assembly1_A_B	4.86451	5.67451		6nyo-assembly1_A_B	2.31756	4.01237		1236989.JCM15548_1700-1236989.JCM15548_11544	6.24735	6.77003		6nyo-assembly1_A_B	1.60971	3.51991		6nyo-assembly1_A_B	1.98508	1.02139	5.84363	1.19399
3zsc-assembly1_B_C	7.85369	7.90732		8suf-assembly1_A_B	7.55334	7.50208		1655503.GCA_001510075_01316-1655503.GCA_001510075_00981	5.51064	5.40572		8suf-assembly1_A_B	9.12787	10.5179		8suf-assembly1_A_B	11.4025	6.52922	12.0012	8.36496
3esm-assembly1_A_B	3.80494	6.03985		7eeb-assembly1_L_M	10.4671	9.94987		327939.BIW53_19990-327939.BIW53_04095	6.02951	6.01791		7eeb-assembly1_L_M	7.50613	6.96969		7eeb-assembly1_L_M	11.8354	5.30571	12.6328	4.63952
4v2i-assembly1_A_B	3.97585	4.30098		4kf5-assembly1_A_B	14.4006	12.6396		509635.N824_25555-509635.N824_01330	4.37619	4.94273		4kf5-assembly1_A_B	19.9676	18.3224		4kf5-assembly1_A_B	25.8982	16.9422	22.3261	15.7987
4l3r-assembly1_A_B	15.2334	15.7807		7ar9-assembly1_E_F	6.39199	7.68054		1121391.SAMN02745206_03157-1121391.SAMN02745206_01873	5.70069	5.65751		7ar9-assembly1_E_F	6.41032	7.44651		7ar9-assembly1_E_F	6.07991	6.78808	6.84166	8.01476
4e6w-assembly1_A_B	6.97167	7.36534		5nzv-assembly1_M_T	5.88278	6.65501		1144932.GCA_000419545_00535-1144932.GCA_000419545_00116	5.00408	5.04291		5nzv-assembly1_M_T	5.08228	7.41084		5nzv-assembly1_M_T	12.1641	3.47552	14.0194	5.64582
7vby-assembly1_A_G	4.36445	6.52273		5yy5-assembly1_A_C	7.58156	9.67126		1399968.CI15_30990-1399968.CI15_08860	6.05426	6.28802		5yy5-assembly1_A_C	10.7732	13.349		5yy5-assembly1_A_C	17.8695	4.1939	17.3067	7.80116
6v6y-assembly1_A_B	3.1163	3.41381		7eeb-assembly1_C_G	7.58693	8.01591		748658.GCA_000381945_00877-748658.GCA_000381945_00761	4.80903	4.9135		7eeb-assembly1_C_G	7.8523	9.41721		7eeb-assembly1_C_G	10.4019	6.1841	11.3178	7.87073
3qdl-assembly1_A_B	7.35313	8.27938		7zkp-assembly1_E_J	3.05863	7.9625		1797229.A3H30_07035-1797229.A3H30_04895	3.97477	4.38278		7zkp-assembly1_E_J	3.84349	12.4667		7zkp-assembly1_E_J	4.84963	2.85386	11.42	15.8725
1y9q-assembly1_A_B	6.87809	8.48191		7xti-assembly1_S_3	5.72097	6.77046		1305837.GCA_000426325_05185-1305837.GCA_000426325_05180	5.22014	5.5208		7xti-assembly1_S_3	12.4666	15.1234		7xti-assembly1_S_3	14.0342	11.515	17.4823	13.6919
4az0-assembly1_A_C	3.70557	4.54239		5chv-assembly1_A_B	5.45433	6.03881		1797457.A2160_05675-1797457.A2160_04425	10.7416	10.646		5chv-assembly1_A_B	4.47527	6.73317		5chv-assembly1_A_B	4.98779	3.5454	5.7311	9.51988
7r08-assembly1_A_C	10.3116	11.9136		3vvw-assembly1_A_B	3.35466	4.31546		1985169.CAP37_20625-1985169.CAP37_12470	5.96571	6.28123		3vvw-assembly1_A_B	3.33407	6.55533		3vvw-assembly1_A_B	3.92661	2.78331	7.67711	5.6848
6edi-assembly1_A_B	12.3653	13.5276		7ar9-assembly1_L_P	2.39231	8.82742		1399969.CR51_35785-1399969.CR51_18280	3.70469	4.31458		7ar9-assembly1_L_P	2.45735	10.4971		7ar9-assembly1_L_P	3.79389	1.07873	13.4408	6.64119
1q77-assembly1_A_B	10.426	11.1378		7xse-assembly1_T_Y	3.07943	6.26664		1802132.A2707_01935-1802132.A2707_01930	5.12043	5.67362		7xse-assembly1_T_Y	1.2224	5.59056		7xse-assembly1_T_Y	1.02543	1.40496	7.32593	4.51923
4liy-assembly1_A_B	9.67678	10.2329		4h10-assembly1_A_B	2.76645	6.2963		326475.AWB66_06072-326475.AWB66_04973	4.43288	5.037		4h10-assembly1_A_B	2.00655	4.63689		4h10-assembly1_A_B	3.98353	1.02558	10.4412	4.11024
3dli-assembly1_B_C	4.52383	4.3919		5eg3-assembly1_A_B	3.7915	4.40071		2039874.A0A369HKV6-2039874.A0A369HAT3	11.0113	13.0662		5eg3-assembly1_A_B	4.50198	5.49368		5eg3-assembly1_A_B	11.2489	1.53605	10.2099	2.63006
1dxx-assembly1_A_B	5.52177	5.86721		7yca-assembly1_H_M	2.4452	8.43532		1802389.A3C17_02905-1802389.A3C17_02895	3.99648	4.9688		7yca-assembly1_H_M	6.32033	12.5618		7yca-assembly1_H_M	4.22826	24.8953	10.3141	22.8322
8iun-assembly1_P_Q	13.3385	14.6478		8cxc-assembly1_C_D	2.95551	4.61002		1860096.A9Z06_31860-1860096.A9Z06_05400	4.25163	4.62409		8cxc-assembly1_C_D	5.13099	9.0104		8cxc-assembly1_C_D	5.3019	4.81334	8.12804	9.93994
7ux8-assembly1_A_B	8.18103	8.40824		4a5u-assembly1_A_B	5.5575	8.01539		1714300.GCA_001528745_02124-1714300.GCA_001528745_00137	5.96061	6.08204		4a5u-assembly1_A_B	6.53192	8.31165		4a5u-assembly1_A_B	15.6679	1.26624	15.458	2.78429
4ei0-assembly1_A_B	13.8875	14.0425		6ye3-assembly1_A_C	3.07073	4.86756		1469557.GCA_000797445_02466-1469557.GCA_000797445_00922	2.20957	5.62647		6ye3-assembly1_A_C	9.56201	12.9828		6ye3-assembly1_A_C	6.9113	14.6405	11.8922	14.7589
3zyt-assembly1_B_C	6.59527	7.31997		2fnj-assembly1_A_C	1.88112	2.61757		253839.SSNG_07462-253839.SSNG_07429	4.72505	4.89534		2fnj-assembly1_A_C	4.76017	6.09072		2fnj-assembly1_A_C	13.1548	1.0051	14.6655	1.65994
6ojn-assembly1_A_C	11.868	12.0319		4xr8-assembly1_A_B	1.18795	2.47907		1798002.A2478_03060-1798002.A2478_02305	3.14283	5.06366		4xr8-assembly1_A_B	1.68728	4.47422		4xr8-assembly1_A_B	2.19394	1.1352	3.17661	7.71721
7dri-assembly1_A_B	10.008	11.2348		6vp8-assembly1_A_C	3.54336	3.46573		661399.AQJ67_11950-661399.AQJ67_09350	3.91895	3.98163		6vp8-assembly1_A_C	4.48009	4.36302		6vp8-assembly1_A_C	15.0194	1.02555	14.1304	1.01266
2cv8-assembly1_A_B	4.58794	5.91017		8q5h-assembly1_E_F	5.30266	9.31239		939696.GCA_000384995_00833-939696.GCA_000384995_00819	2.32459	3.85851		8q5h-assembly1_E_F	3.2876	9.17919		8q5h-assembly1_E_F	3.29546	3.5783	14.0291	5.89772
1db2-assembly1_A_B	4.86418	6.00073		6cfw-assembly1_E_M	5.21994	5.32851		1298598.JCM21714_3231-1298598.JCM21714_3223	5.63234	7.18142		6cfw-assembly1_E_M	4.77507	5.603		6cfw-assembly1_E_M	4.21198	5.18179	5.40089	5.66308
5jnq-assembly1_A_B	5.10936	5.48736		7zey-assembly1_A_B	3.23462	6.0912		1955620.B0919_15435-1955620.B0919_00610	4.67527	4.96307		7zey-assembly1_A_B	3.16909	7.92696		7zey-assembly1_A_B	3.90558	2.11409	7.86722	7.90684
4oqj-assembly1_A_B	5.35489	5.72113		6sg9-assembly1_1_9	15.5892	15.7702		229920.ADM99_08800-229920.ADM99_00705	3.24402	4.32251		6sg9-assembly1_1_9	17.9774	18.8055		6sg9-assembly1_1_9	19.272	15.5321	19.6971	16.3892
2q03-assembly1_A_B	6.36363	8.43581		4rfs-assembly1_B_C	3.41594	4.33862		1784823.GCA_001641225_01212-1784823.GCA_001641225_00667	3.73972	6.55834		4rfs-assembly1_B_C	3.17189	5.03267		4rfs-assembly1_B_C	2.50291	5.27665	4.89651	5.41697
3gtz-assembly1_A_B	4.09313	5.07025		7mge-assembly1_B_D	6.29903	6.76015		1095772.GCA_000312125_02515-1095772.GCA_000312125_02386	8.55655	8.58253		7mge-assembly1_B_D	2.00736	2.61644		7mge-assembly1_B_D	3.58181	1.29225	2.8375	2.43589
1btn-assembly1_A_B	2.77687	5.34555		2hyi-assembly1_A_D	4.38422	8.96713		1798705.A2563_03435-1798705.A2563_01180	3.1082	6.18929		2hyi-assembly1_A_D	8.47465	13.9485		2hyi-assembly1_A_D	11.0428	8.66123	17.385	12.3646
4gu0-assembly1_A_B	8.35995	9.20522		8x15-assembly1_K_U	1.42191	2.54472		762051.LKI_06510-762051.LKI_03580	3.96671	5.18545		8x15-assembly1_K_U	1.51295	2.07611		8x15-assembly1_K_U	1.25148	2.4302	1.63992	2.49548
4h89-assembly1_A_B	8.29195	9.33216		6ltj-assembly1_M_R	3.72407	6.64997		1802036.A3C98_04750-1802036.A3C98_00945	1.90138	5.00052		6ltj-assembly1_M_R	7.55246	11.4293		6ltj-assembly1_M_R	3.02277	23.3597	5.84066	25.7244
5a3l-assembly1_A_B	7.09998	8.11467		6oao-assembly1_A_B	3.60165	5.77691		1123508.GCA_000255705_06381-1123508.GCA_000255705_04617	7.95901	8.26182		6oao-assembly1_A_B	9.09908	14.5889		6oao-assembly1_A_B	12.3104	6.51423	14.9841	13.9862
3fbg-assembly1_A_B	4.42415	4.80568		7ea5-assembly1_A_I	3.28312	5.50282		1006581.GCW_02975-1006581.GCW_00030	4.04642	6.5423		7ea5-assembly1_A_I	4.46685	10.6772		7ea5-assembly1_A_I	2.18055	6.3366	21.0221	8.44471
8fwm-assembly1_C_D	11.9041	12.5405		5ldn-assembly1_A_C	11.3504	13.1697		1618993.UX09_C0058G0003-1618993.UX09_C0004G0020	5.52779	6.32361		5ldn-assembly1_A_C	8.08185	10.3131		5ldn-assembly1_A_C	17.8178	4.38354	18.9508	6.47957
1py1-assembly1_A_B	3.64204	5.34403		1qcr-assembly1_D_I	1.12626	3.73854		1236989.JCM15548_1577-1236989.JCM15548_12008	4.79968	4.92438		1qcr-assembly1_D_I	1.13435	2.42588		1qcr-assembly1_D_I	1.0278	1.21978	2.28428	2.21686
2hsb-assembly1_A_B	10.751	11.5193		7arc-assembly1_D_J	5.21034	6.68725		180197.SAMN02982919_01822-180197.SAMN02982919_00364	5.48975	5.57882		7arc-assembly1_D_J	13.0091	10.6702		7arc-assembly1_D_J	8.00454	34.6565	7.43275	20.1994
6vkm-assembly1_B_C	8.71556	14.2586		2bq1-assembly1_A_C	4.21652	4.23459		1500304.GCA_000746265_06309-1500304.GCA_000746265_04863	4.47676	4.71797		2bq1-assembly1_A_C	5.71113	6.53894		2bq1-assembly1_A_C	8.37665	3.43807	9.49947	4.04481
3pi7-assembly1_A_B	7.06008	7.47879		7zkq-assembly1_C_E	5.44615	6.88993		1618637.US93_C0002G0126-1618637.US93_C0001G0119	3.75874	5.60243		7zkq-assembly1_C_E	13.8923	15.2991		7zkq-assembly1_C_E	11.0545	16.0872	13.0425	17.1208
8jif-assembly1_B_D	12.0576	15.4536		5fo9-assembly1_B_C	1.5334	2.94525		1460650.GCA_001310515_03876-1460650.GCA_001310515_03870	4.54461	7.51014		5fo9-assembly1_B_C	3.49946	5.4315		5fo9-assembly1_B_C	2.89871	5.38636	5.51925	5.01043
4zgi-assembly1_A_B	14.7659	18.1172		8fw5-assembly1_H_I	13.209	14.1596		1619048.UU49_C0007G0020-1619048.UU49_C0003G0012	4.10244	5.9613		8fw5-assembly1_H_I	16.2759	15.3588		8fw5-assembly1_H_I	15.3531	19.3974	15.166	15.0035
6jie-assembly1_A_B	6.31498	11.8377		7pwf-assembly1_V_Y	2.78987	6.21384		1834129.A5691_21990-1834129.A5691_09055	5.23914	5.48265		7pwf-assembly1_V_Y	4.43456	9.41553		7pwf-assembly1_V_Y	3.72355	5.70896	12.0288	7.14794
5cio-assembly1_A_B	6.8572	6.78127		6cfw-assembly1_F_I	3.14799	7.82017		1237149.C900_01612-1237149.C900_00022	4.94428	5.18811		6cfw-assembly1_F_I	3.1457	7.98106		6cfw-assembly1_F_I	2.59131	4.05821	4.32295	16.7974
3gi0-assembly1_A_B	3.8452	1.76574		7dfp-assembly1_A_B	3.13667	5.27327		1219043.SCH01S_53_00500-1219043.SCH01S_01_00610	3.25221	4.05773		7dfp-assembly1_A_B	5.91039	12.5137		7dfp-assembly1_A_B	9.36187	3.92075	10.0033	15.3444
4deq-assembly1_A_B	5.05567	6.67082		7ahu-assembly1_B_C	2.1879	3.92536		1797714.A3D04_02580-1797714.A3D04_02525	3.78318	5.64595		7ahu-assembly1_B_C	6.27395	9.40513		7ahu-assembly1_B_C	9.47886	4.49863	16.6032	5.94132
3lxx-assembly1_A_B	5.16163	5.76725		7abf-assembly1_C_G	11.3297	12.7845		1797802.A2Z91_00605-1797802.A2Z91_00535	4.96011	4.88204		7abf-assembly1_C_G	7.39959	15.3277		7abf-assembly1_C_G	17.0458	2.15118	19.4916	10.7455
4g9b-assembly1_A_B	5.07211	5.16425		7f6l-assembly1_A_B	4.87328	4.4462		13249.T1I8G4-13249.R4G7V1	4.06535	4.27451		7f6l-assembly1_A_B	3.78502	3.27068		7f6l-assembly1_A_B	3.69768	4.16256	3.4306	3.11904
3l3p-assembly1_A_B	15.9791	16.4214		8tek-assembly1_B_F	6.24513	6.82516		328396.RU93_GL002305-328396.RU93_GL001038	1.54982	9.19032		8tek-assembly1_B_F	5.8202	7.52449		8tek-assembly1_B_F	5.43168	6.45631	7.21391	7.85748
4uc0-assembly1_B_C	6.32788	7.38197		7ar9-assembly1_G_O	6.98391	10.2889		1798396.A2973_04465-1798396.A2973_02325	4.25371	6.9321		7ar9-assembly1_G_O	11.1544	14.8025		7ar9-assembly1_G_O	10.5969	14.511	13.4418	19.9543
4bj1-assembly1_A_B	15.7715	16.5235		8w8e-assembly1_N_P	7.10615	7.36413		203267.TWT_378-203267.TWT_106	4.04357	7.28908		8w8e-assembly1_N_P	12.7333	13.315		8w8e-assembly1_N_P	13.884	11.2687	13.0752	13.7935
1vb5-assembly1_A_B	5.25797	5.27622		6tut-assembly1_B_R	5.0616	6.85801		118173.GCA_000332175_01154-118173.GCA_000332175_00640	4.71626	4.96291		6tut-assembly1_B_R	8.25799	12.0642		6tut-assembly1_B_R	12.1147	5.52964	11.4349	14.0666
1y14-assembly1_B_D	2.21153	6.39104		7q6c-assembly1_A_B	3.61405	5.08221		1008457.GCA_000246945_01970-1008457.GCA_000246945_01053	2.90179	4.38062		7q6c-assembly1_A_B	6.23763	9.48918		7q6c-assembly1_A_B	9.54307	4.37575	13.8694	6.66312
8p6k-assembly1_A_B	12.9817	14.0446		6byn-assembly1_A_B	1.21027	1.90466		1798622.A3A51_03525-1798622.A3A51_03480	4.28026	5.43092		6byn-assembly1_A_B	2.67953	2.77449		6byn-assembly1_A_B	1.18632	39.0826	1.36348	26.9923
5b1y-assembly1_A_B	3.5228	4.30352		4u4c-assembly1_A_B	4.57061	4.64709		1002805.HBZS_116600-1002805.HBZS_105940	5.59437	7.45213		4u4c-assembly1_A_B	4.74496	4.65535		4u4c-assembly1_A_B	3.82585	20.306	3.71639	21.379
4i9e-assembly1_A_B	7.43786	9.1557		6wkr-assembly1_C_F	5.92064	8.05837		1211820.GCA_000820785_08169-1211820.GCA_000820785_04924	3.74127	4.87949		6wkr-assembly1_C_F	3.11454	5.41528		6wkr-assembly1_C_F	1.71624	13.4534	3.6029	14.5698
2ox6-assembly1_A_B	12.556	13.6947		7wtt-assembly1_M_4	5.73042	6.63055		535722.E4V1G1-535722.E4UWP1	3.03772	10.6995		7wtt-assembly1_M_4	5.6522	8.3036		7wtt-assembly1_M_4	11.656	1.99932	13.7692	4.02498
5zvv-assembly1_A_B	12.2801	13.2386		5bnb-assembly1_A_B	2.18214	1.79801		402777.GCA_000332155_04108-402777.GCA_000332155_03916	3.8129	4.43322		5bnb-assembly1_A_B	1.58127	3.76416		5bnb-assembly1_A_B	2.70626	1.01859	1.6302	7.14394
5jdj-assembly1_A_B	6.80409	6.75274		6sgz-assembly1_C_D	5.73428	7.34244		304371.MCP_2257-304371.MCP_2076	2.4302	5.32892		6sgz-assembly1_C_D	7.25851	8.85227		6sgz-assembly1_C_D	15.2289	5.97529	17.2129	7.70845
4v03-assembly1_A_B	4.34749	5.2595		8ieg-assembly1_D_I	1.16053	7.0012		1618541.UY18_C0008G0026-1618541.UY18_C0008G0009	3.97011	6.72038		8ieg-assembly1_D_I	1.02464	5.77854		8ieg-assembly1_D_I	1.00184	1.06009	4.34841	9.61383
7urg-assembly1_A_B	11.0263	12.0762		7y1b-assembly1_A_B	2.69791	4.07266		1495769.CEM_139-1495769.CEM_104	2.44965	5.36461		7y1b-assembly1_A_B	6.66259	7.0458		7y1b-assembly1_A_B	8.80984	4.7388	8.8315	5.33427
3t1w-assembly1_A_B	5.98055	6.54422		2n1a-assembly1_A_B	2.37411	4.9509		227084.SAMN05421855_103484-227084.SAMN05421855_101244	5.24814	5.46902		2n1a-assembly1_A_B	2.49908	4.97403		2n1a-assembly1_A_B	1.12211	13.5452	2.90297	15.5038
4prs-assembly1_A_B	2.86086	3.01226		5x8r-assembly1_R_T	7.36093	8.20509		1165094.RINTHH_22670-1165094.RINTHH_14580	5.26617	5.30555		5x8r-assembly1_R_T	7.77089	5.91725		5x8r-assembly1_R_T	4.8635	14.2559	2.54332	19.0721
2lme-assembly1_B_C	4.27483	6.25621		8ahx-assembly1_D_F	3.92112	4.66518		1193682.BJP25_19140-1193682.BJP25_18980	3.86731	3.91945		8ahx-assembly1_D_F	2.2859	2.97323		8ahx-assembly1_D_F	3.3167	1.49683	3.91456	2.19433
6mf0-assembly1_A_B	6.21303	5.69039		6cfw-assembly1_F_H	3.44406	6.79648		1736605.ASE21_12015-1736605.ASE21_00505	7.2843	8.68321		6cfw-assembly1_F_H	2.2506	6.68511		6cfw-assembly1_F_H	2.74315	1.72234	11.769	2.88604
5nrk-assembly1_B_D	3.05842	4.10972		8b6g-assembly1_A_K	10.9011	13.6997		1823759.DBW_3115-1823759.DBW_1037	4.19282	4.19301		8b6g-assembly1_A_K	13.9577	17.2319		8b6g-assembly1_A_K	11.0025	17.999	15.1276	19.0334
1yco-assembly1_A_B	5.1747	6.20513		4wyb-assembly1_A_B	1.79372	3.93081		1123276.GCA_000374065_04713-1123276.GCA_000374065_00678	4.40375	4.38814		4wyb-assembly1_A_B	1.79504	3.61259		4wyb-assembly1_A_B	1.01929	20.4933	2.3165	24.4909
2a26-assembly1_A_B	7.86442	10.9425		6af0-assembly1_B_C	15.5978	15.9562		699262.GCA_000404925_00963-699262.GCA_000404925_00768	2.86433	6.34864		6af0-assembly1_B_C	15.7517	15.4265		6af0-assembly1_B_C	15.7369	15.5667	16.5566	14.5284
3gpv-assembly1_A_B	7.93268	10.0207		5of4-assembly1_A_B	1.93668	2.78079		1618820.UV01_C0011G0051-1618820.UV01_C0010G0017	3.01596	5.2897		5of4-assembly1_A_B	4.28922	4.84785		5of4-assembly1_A_B	6.92119	2.32624	6.50095	3.63146
3c4n-assembly1_A_B	9.89954	10.0361		4zv0-assembly1_A_B	10.7241	14.1018		1423745.GCA_001311215_00860-1423745.GCA_001311215_00043	3.27632	4.77892		4zv0-assembly1_A_B	9.72452	12.9343		4zv0-assembly1_A_B	7.92572	14.977	12.6654	14.1734
3p8d-assembly1_A_B	4.7278	8.39559		4v19-assembly1_X_Z	1.53115	2.26903		1805313.AUJ19_01515-1805313.AUJ19_01265	3.93559	4.54738		4v19-assembly1_X_Z	1.36781	3.01709		4v19-assembly1_X_Z	1.51726	1.06716	2.90839	3.4208
3b09-assembly1_A_B	9.10943	14.1362		8jjr-assembly1_F_O	5.57183	12.366		1881015.BCD64_06525-1881015.BCD64_04015	4.17899	4.58101		8jjr-assembly1_F_O	13.2532	15.3703		8jjr-assembly1_F_O	14.2955	12.3946	15.3897	15.3758
3voq-assembly1_A_B	5.29253	8.65857		8i9p-assembly1_H_0	4.99006	8.45741		1849047.A0A3D8RTA1-1849047.A0A3D8RGK1	7.8191	7.64832		8i9p-assembly1_H_0	10.8829	12.897		8i9p-assembly1_H_0	6.78977	18.45	9.25772	18.7589
8bnb-assembly1_A_B	7.07139	7.36626		8xgc-assembly1_Q_Y	6.7521	8.1639		1246448.GCA_000340985_00333-1246448.GCA_000340985_00029	4.679	5.42059		8xgc-assembly1_Q_Y	2.94685	8.41379		8xgc-assembly1_Q_Y	6.33316	1.24969	7.32153	9.83729
1wy0-assembly1_A_B	4.30728	4.69235		8fgx-assembly1_B_C	4.28754	4.96943		1177931.ThvES_00019150-1177931.ThvES_00015330	5.32385	8.79358		8fgx-assembly1_B_C	4.30393	4.66274		8fgx-assembly1_B_C	4.28012	4.34286	4.74198	4.60523
5hx0-assembly1_A_B	7.12655	7.0804		6zx9-assembly1_B_C	2.03511	2.85523		1592897.CleRT_11920-1592897.CleRT_04070	3.47077	5.60544		6zx9-assembly1_B_C	4.71085	5.8256		6zx9-assembly1_B_C	2.10435	16.5786	3.02225	15.9869
3nnn-assembly1_A_B	5.12777	5.78584		8ij9-assembly1_A_B	5.80098	6.22155		1121433.GCA_000620765_01953-1121433.GCA_000620765_01624	4.38414	5.45381		8ij9-assembly1_A_B	5.07016	6.2714		8ij9-assembly1_A_B	3.4549	11.902	4.32086	14.6643
3qq6-assembly1_A_B	3.71902	5.49932		6gcs-assembly1_O_U	2.14062	5.54626		1618924.UT97_C0010G0023-1618924.UT97_C0001G0074	3.22614	5.33742		6gcs-assembly1_O_U	2.5425	9.86831		6gcs-assembly1_O_U	1.96708	3.4234	7.08988	14.9024
3w5w-assembly1_A_B	4.57871	4.95693		2y69-assembly1_A_J	1.6317	5.33688		1798261.A2X78_04485-1798261.A2X78_02560	3.53058	4.51915		2y69-assembly1_A_J	4.60062	8.17381		2y69-assembly1_A_J	7.1884	1.62798	10.3318	5.60276
3op1-assembly1_A_B	6.183	6.4743		8jw0-assembly1_A_S	5.30686	11.432		1736464.ASD35_18965-1736464.ASD35_02420	3.82014	4.26695		8jw0-assembly1_A_S	6.99122	11.5839		8jw0-assembly1_A_S	11.7711	4.6109	16.4426	8.93514
1qxn-assembly1_A_B	6.09028	7.1216		8qyj-assembly1_B_M	1.77165	6.22378		1123508.GCA_000255705_03020-1123508.GCA_000255705_00598	4.95696	5.20927		8qyj-assembly1_B_M	3.06209	11.3945		8qyj-assembly1_B_M	5.04393	1.73193	9.53628	13.9926
4rfu-assembly1_B_C	18.705	18.8651		6hiy-assembly1_O_9	14.6661	15.3687		467200.SSRG_03556-467200.SSRG_00343	4.00617	4.32434		6hiy-assembly1_O_9	15.5674	15.8106		6hiy-assembly1_O_9	16.2484	15.4197	16.3764	15.511
4j2h-assembly1_C_D	4.24775	4.50709		8dmk-assembly1_B_C	2.33336	2.19985		1839807.GCA_001888055_01327-1839807.GCA_001888055_01326	3.2567	3.61457		8dmk-assembly1_B_C	2.9603	2.30127		8dmk-assembly1_B_C	2.62701	3.41995	2.25422	2.39972
8j7f-assembly1_A_C	9.03611	9.22109		3m63-assembly1_A_B	6.38353	6.26985		1481914.JCM19241_3855-1481914.JCM19241_3714	7.02796	7.7295		3m63-assembly1_A_B	11.0232	11.2343		3m63-assembly1_A_B	15.6608	4.5204	14.1994	6.43217
3imo-assembly1_A_B	9.85697	13.415		3tkn-assembly1_A_B	6.43628	7.98285		1797388.A2Z20_07135-1797388.A2Z20_01350	9.96875	10.0348		3tkn-assembly1_A_B	7.59652	9.34014		3tkn-assembly1_A_B	13.5225	1.78355	15.413	2.62255
1xd7-assembly1_A_B	4.40127	5.82654		6u0m-assembly1_G_I	4.44704	6.22207		1802270.A3C07_02335-1802270.A3C07_01825	3.05407	6.13937		6u0m-assembly1_G_I	3.61225	5.39907		6u0m-assembly1_G_I	3.82013	3.33937	5.26197	5.87103
2p1j-assembly1_A_B	4.19469	4.41315		4rfs-assembly1_A_C	3.0816	3.82764		1144300.PS3_7503-1144300.PS3_22152	2.18641	3.27552		4rfs-assembly1_A_C	3.7675	4.10255		4rfs-assembly1_A_C	1.7349	9.39547	1.93382	9.97082
4u3q-assembly1_A_B	12.4754	13.3505		6zk9-assembly1_D_J	1.7064	4.10502		418702.BJN45_11745-418702.BJN45_09015	4.95655	5.15099		6zk9-assembly1_D_J	1.15274	2.46513		6zk9-assembly1_D_J	1.33173	1.00377	3.5828	1.711
7d3t-assembly1_A_B	7.23037	8.53192		8qcf-assembly1_G_L	5.69621	6.5356		1353529.M899_1029-1353529.M899_0469	5.67671	5.75323		8qcf-assembly1_G_L	2.45384	3.00728		8qcf-assembly1_G_L	1.8577	2.78845	3.41517	2.85532
8fwb-assembly1_K_L	11.1	11.2983		5lsk-assembly1_B_E	2.75503	4.97441		1736433.ASC87_29460-1736433.ASC87_02495	3.63566	4.14004		5lsk-assembly1_B_E	7.2132	12.1433		5lsk-assembly1_B_E	5.99494	16.1386	10.6219	16.2086
5kq4-assembly1_A_C	6.68408	8.8764		8etj-assembly1_K_1	4.43674	4.95297		1805370.AUH99_13540-1805370.AUH99_02585	5.27652	5.48907		8etj-assembly1_K_1	1.82242	2.98453		8etj-assembly1_K_1	1.47344	3.55352	2.01847	9.47226
3cqb-assembly1_A_B	6.58287	8.84736		3l82-assembly1_A_B	5.89388	6.69239		1617414.UZ13_01675-1617414.UZ13_00397	6.77976	7.14332		3l82-assembly1_A_B	6.96263	7.68814		3l82-assembly1_A_B	9.72911	4.98151	10.8241	4.76263
2rk0-assembly1_A_B	7.48329	8.05632		7ekq-assembly1_Q_R	3.99335	4.7655		1805094.AUG17_03535-1805094.AUG17_00755	2.14973	4.24961		7ekq-assembly1_Q_R	5.57896	7.02829		7ekq-assembly1_Q_R	8.49356	3.75779	8.72748	5.59854
5h5v-assembly1_D_E	5.08123	5.52889		8b3d-assembly1_B_P	3.05936	4.91721		1797594.A2900_04845-1797594.A2900_01710	4.62023	6.6424		8b3d-assembly1_B_P	6.44317	9.94564		8b3d-assembly1_B_P	4.81235	10.9057	7.83217	14.8599
4wd3-assembly1_A_B	9.62557	10.2168		8a5a-assembly1_B_D	6.93635	7.09931		1781247.GCA_001577055_01745-1781247.GCA_001577055_01674	7.76099	8.00238		8a5a-assembly1_B_D	6.7495	5.77652		8a5a-assembly1_B_D	15.6628	4.49297	15.0225	3.66541
5vgc-assembly1_A_B	10.9262	12.1071		4v5o-assembly1_C_7	4.76106	8.5793		1934255.USCGTAYLOR_01215-1934255.USCGTAYLOR_00616	2.82242	5.12345		4v5o-assembly1_C_7	8.57896	13.4101		4v5o-assembly1_C_7	4.67309	12.4457	6.97318	20.8355
1vq0-assembly1_A_B	5.54676	5.87942		3j46-assembly1_B_D	6.47799	10.9152		1618446.UV61_C0006G0078-1618446.UV61_C0006G0065	3.1155	5.17226		3j46-assembly1_B_D	7.85532	8.63918		3j46-assembly1_B_D	1.01921	16.9428	2.412	14.6565
3ppe-assembly1_A_B	5.22189	6.13909		6ttu-assembly1_A_B	1.98706	2.26241		284590.Q6CU96-284590.Q6CQY7	5.95798	6.23594		6ttu-assembly1_A_B	2.94703	3.53942		6ttu-assembly1_A_B	5.42113	1.00395	7.07268	1.16778
7d3y-assembly1_A_B	4.84056	5.97082		3cw1-assembly1_A_I	1.24569	1.99838		1173028.GCA_000332335_06198-1173028.GCA_000332335_00892	4.90303	5.79989		3cw1-assembly1_A_I	1.00256	1.0124		3cw1-assembly1_A_I	1.00222	1.00267	1.0053	1.02535
5xzu-assembly1_A_B	5.63641	6.36777		7d3u-assembly1_E_F	5.43158	7.20632		1801817.A2Z83_07115-1801817.A2Z83_07075	5.23891	5.69473		7d3u-assembly1_E_F	5.53792	7.94604		7d3u-assembly1_E_F	5.65918	5.29933	8.98942	7.25774
2q0o-assembly1_A_B	8.40421	8.70542		8fl0-assembly1_P_Q	2.68393	3.01919		1849047.A0A3D8SRX3-1849047.A0A3D8QWQ7	6.63633	6.89105		8fl0-assembly1_P_Q	3.68735	4.25629		8fl0-assembly1_P_Q	4.64672	3.32977	4.28515	4.25006
3qs2-assembly1_A_B	11.3556	12.4405		8blw-assembly1_A_B	4.90378	4.42098		1805236.AUK13_02235-1805236.AUK13_00320	3.05729	4.87283		8blw-assembly1_A_B	6.64735	6.04208		8blw-assembly1_A_B	6.83561	6.664	5.8452	6.3237
8i79-assembly1_G_I	8.40331	9.76871		8jw0-assembly1_A_I	6.6775	14.6613		1301085.GCA_001313085_03686-1301085.GCA_001313085_03670	2.1167	4.78412		8jw0-assembly1_A_I	13.384	17.3828		8jw0-assembly1_A_I	14.4015	8.87062	17.4578	16.3398
5xp0-assembly1_A_B	12.0254	13.7055		5mmj-assembly1_L_R	4.31954	6.48769		1301085.GCA_001313085_04803-1301085.GCA_001313085_01068	1.90062	1.91327		5mmj-assembly1_L_R	3.51179	10.4353		5mmj-assembly1_L_R	3.44505	3.54381	5.93522	23.3289
3enp-assembly1_A_B	15.5198	16.8745		1f3v-assembly1_A_B	4.05328	5.42111		1881035.SAMN05428960_4608-1881035.SAMN05428960_1236	4.41176	4.97327		1f3v-assembly1_A_B	2.9298	4.5211		1f3v-assembly1_A_B	3.47724	2.5058	5.18561	3.90476
5x3d-assembly1_A_B	5.42588	6.04078		4uy2-assembly1_A_B	3.48544	4.81844		1298602.GCA_001312565_03389-1298602.GCA_001312565_01147	6.68471	7.19164		4uy2-assembly1_A_B	2.71985	5.14074		4uy2-assembly1_A_B	3.12684	1.77316	3.34162	18.435
7chu-assembly1_A_C	8.6425	8.69929		6cmo-assembly1_A_B	1.43659	3.29348		82654.Pse7367_1662-82654.Pse7367_0630	4.22047	5.23613		6cmo-assembly1_A_B	1.4459	2.87231		6cmo-assembly1_A_B	1.80172	1.01691	2.48791	3.60561
1coj-assembly1_C_D	6.16087	8.57591		7tzh-assembly1_A_B	2.98298	4.2166		1246461.GCA_000341005_01935-1246461.GCA_000341005_01304	4.9241	5.40817		7tzh-assembly1_A_B	7.22523	11.212		7tzh-assembly1_A_B	3.59156	17.6369	7.79241	17.6942
5z81-assembly1_B_C	5.27189	6.96028		7joo-assembly1_B_C	1.62562	4.26063		580166.AUP43_13445-580166.AUP43_10010	4.11562	4.16042		7joo-assembly1_B_C	2.57747	7.3033		7joo-assembly1_B_C	3.51664	1.83026	7.32296	7.32888
6jho-assembly1_A_B	15.2895	15.3551		8hj4-assembly1_A_B	4.94295	4.95804		1956161.B1H03_01095-1956161.B1H03_01055	6.19714	6.2549		8hj4-assembly1_A_B	8.4926	8.92399		8hj4-assembly1_A_B	7.51911	16.6502	7.527	22.3671
2d68-assembly1_A_B	2.44603	4.66835		7z6h-assembly1_E_H	2.77529	3.32153		1618820.UV01_C0011G0049-1618820.UV01_C0003G0097	3.91834	5.09036		7z6h-assembly1_E_H	4.8477	6.82811		7z6h-assembly1_E_H	1.06346	12.2052	1.95235	14.589
3m1a-assembly1_A_C	3.9786	4.09543		8hdd-assembly1_B_C	3.89636	4.42734		1618550.UT39_C0005G0016-1618550.UT39_C0001G0009	3.49528	5.45949		8hdd-assembly1_B_C	12.7775	15.0734		8hdd-assembly1_B_C	15.977	7.10932	14.0592	19.3797
3ups-assembly1_A_B	8.30069	8.75827		7eeb-assembly1_A_B	7.65365	7.8156		1189621.A3SI_18522-1189621.A3SI_01631	2.6169	5.27647		7eeb-assembly1_A_B	7.47742	7.9423		7eeb-assembly1_A_B	8.15869	6.54179	10.3113	6.63802
1zyb-assembly1_A_B	9.50821	10.1569		1o7d-assembly1_D_E	2.73416	3.33732		1882918.BCY86_07005-1882918.BCY86_06985	6.59314	7.20392		1o7d-assembly1_D_E	3.63839	4.14287		1o7d-assembly1_D_E	4.3958	2.74437	5.177	2.65967
3uyi-assembly1_A_B	4.36235	4.40963		8wi9-assembly1_A_U	4.15933	5.35381		1917157.BM527_11440-1917157.BM527_03855	6.454	6.38562		8wi9-assembly1_A_U	2.05702	3.24958		8wi9-assembly1_A_U	1.69254	2.57396	2.45337	4.46784
8ru2-assembly1_D_E	3.87348	5.28969		6hiz-assembly1_G_U	15.6585	16.1645		742817.HMPREF9449_01119-742817.HMPREF9449_00705	5.90675	5.94467		6hiz-assembly1_G_U	14.8533	14.1444		6hiz-assembly1_G_U	12.2922	21.2498	10.9697	22.4706
6z26-assembly1_A_B	10.2084	10.5899		6s7t-assembly1_B_H	3.04683	3.2208		1798513.A3A40_02890-1798513.A3A40_01100	2.94862	5.77095		6s7t-assembly1_B_H	9.60631	10.325		6s7t-assembly1_B_H	12.8253	7.88337	15.5057	8.87699
8q0p-assembly1_A_B	8.58036	8.66527		2xwb-assembly1_C_D	4.19302	4.75273		509635.N824_10560-509635.N824_07465	4.23501	5.03885		2xwb-assembly1_C_D	7.07871	7.33659		2xwb-assembly1_C_D	6.09069	8.9657	6.61451	8.63869
7uyx-assembly1_A_B	16.8664	17.6185		7mn8-assembly1_C_E	1.70448	2.34387		1348853.LK12_07360-1348853.LK12_04625	5.15333	5.18058		7mn8-assembly1_C_E	5.70855	8.40898		7mn8-assembly1_C_E	5.32958	6.15925	6.32294	12.488
4wcw-assembly1_A_B	4.38054	5.31343		5t94-assembly1_A_B	4.43502	4.57615		1798605.A3C30_04745-1798605.A3C30_02790	5.09239	5.82572		5t94-assembly1_A_B	4.87853	5.0416		5t94-assembly1_A_B	12.221	2.27861	13.2721	2.31261
5dot-assembly1_A_B	7.62326	6.64658		8so0-assembly1_B_D	2.67585	2.82252		1385368.N826_15515-1385368.N826_05275	4.53795	5.00941		8so0-assembly1_B_D	2.52142	2.14809		8so0-assembly1_B_D	1.32852	19.4808	1.12999	16.5836
4bwv-assembly1_A_B	5.58	6.75681		2c1d-assembly1_A_B	5.03671	6.893		1121007.GCA_000430665_03766-1121007.GCA_000430665_01466	3.86282	4.19588		2c1d-assembly1_A_B	14.9543	17.8577		2c1d-assembly1_A_B	26.7644	5.13282	29.0653	7.97397
1t47-assembly1_A_B	5.01782	6.47645		8oi3-assembly1_A_B	2.96969	3.63985		1469245.GCA_000583135_02588-1469245.GCA_000583135_00974	5.43703	5.29361		8oi3-assembly1_A_B	3.55656	5.52059		8oi3-assembly1_A_B	4.44416	2.23316	6.44494	3.89275
3czp-assembly1_A_B	5.82301	6.43833		8t2i-assembly1_A_B	1.84279	2.43851		1881035.SAMN05428960_3866-1881035.SAMN05428960_2616	5.18163	5.80353		8t2i-assembly1_A_B	4.27197	7.90235		8t2i-assembly1_A_B	4.72515	4.65622	5.57523	12.4763
7mkv-assembly1_A_B	8.31592	8.47621		6wkr-assembly1_J_Q	7.73328	11.0455		1797729.A3A60_01955-1797729.A3A60_00320	3.05878	4.85035		6wkr-assembly1_J_Q	4.37117	9.18695		6wkr-assembly1_J_Q	1.18168	13.0212	4.97876	15.7766
7cuj-assembly1_A_B	15.7354	16.2311		1gl4-assembly1_A_B	4.97201	4.81832		1884367.SAMN05518672_102706-1884367.SAMN05518672_102602	3.81354	3.8087		1gl4-assembly1_A_B	7.76938	7.67478		1gl4-assembly1_A_B	6.62328	12.5446	6.12649	16.9085
4mt2-assembly1_A_B	2.23868	3.23211		6gcs-assembly1_E_U	2.94804	4.96856		1231336.L248_2109-1231336.L248_0896	4.54325	8.04412		6gcs-assembly1_E_U	3.67773	8.35129		6gcs-assembly1_E_U	2.48055	5.22787	3.72172	21.247
3ott-assembly1_A_B	7.58838	9.30158		6xkw-assembly1_D_G	3.88178	5.2953		1798542.A3F54_03455-1798542.A3F54_01320	3.6654	4.74542		6xkw-assembly1_D_G	3.71431	5.53786		6xkw-assembly1_D_G	10.6892	1.33579	15.7348	2.00596
7luy-assembly1_A_B	5.35378	5.81445		6l4u-assembly1_M_N	4.33647	5.60555		320771.Cflav_PD5200-320771.Cflav_PD0674	5.10141	5.13835		6l4u-assembly1_M_N	5.0473	5.36847		6l4u-assembly1_M_N	4.8667	5.41623	3.25909	7.29439
5ifz-assembly1_A_B	5.42346	6.36985		7oni-assembly1_A_D	1.59776	2.14085		1206458.MBENS4_2793-1206458.MBENS4_1929	5.50225	5.3274		7oni-assembly1_A_D	2.49941	3.5851		7oni-assembly1_A_D	3.15908	1.03118	5.18072	1.44386
4an6-assembly1_A_B	7.37718	10.1493		5n9j-assembly1_A_B	6.14976	9.49351		390242.SAMN04488024_10649-390242.SAMN04488024_10471	5.23185	5.77478		5n9j-assembly1_A_B	7.51393	12.4905		5n9j-assembly1_A_B	8.85254	4.41757	11.9209	14.9388
8hi1-assembly1_E_F	12.9715	17.3678		8pjn-assembly1_B_D	3.31985	4.97688		1802036.A3C98_04350-1802036.A3C98_00945	2.36529	4.68484		8pjn-assembly1_B_D	2.94178	4.20536		8pjn-assembly1_B_D	4.73597	1.01137	7.24472	1.14446
6iuf-assembly1_A_B	8.57953	8.8954		4wv1-assembly1_A_C	1.24968	4.04969		1802320.A3A22_03930-1802320.A3A22_03920	3.52363	5.22909		4wv1-assembly1_A_C	1.68209	6.15314		4wv1-assembly1_A_C	1.06573	2.3704	9.45299	4.8113
6lw8-assembly1_A_B	4.67074	5.80705		2nbv-assembly1_A_B	2.24043	2.38854		1797274.A2W20_08350-1797274.A2W20_04615	3.55427	3.95814		2nbv-assembly1_A_B	1.63743	2.43169		2nbv-assembly1_A_B	1.2292	2.88766	2.10629	2.97998
3fbu-assembly1_A_B	5.32577	5.44579		7tql-assembly1_C_0	1.61776	6.82788		1802439.A2589_02985-1802439.A2589_02480	4.1398	5.47892		7tql-assembly1_C_0	2.21293	7.0679		7tql-assembly1_C_0	2.52784	1.04345	9.82504	1.19189
2bhv-assembly1_A_B	7.49402	8.00414		7f75-assembly1_F_I	2.26649	3.60262		1802306.A3C72_04505-1802306.A3C72_04140	3.83855	5.52771		7f75-assembly1_F_I	1.17045	1.79205		7f75-assembly1_F_I	1.27986	1.10859	2.87779	1.36734
6ubl-assembly1_A_B	16.6065	16.9504		6ui4-assembly1_A_B	2.81341	2.78309		1802597.A2Z24_01300-1802597.A2Z24_01295	5.33418	5.28396		6ui4-assembly1_A_B	7.04087	9.24593		6ui4-assembly1_A_B	12.0435	2.18178	14.9596	3.52095
6on1-assembly1_A_B	8.99892	10.1729		7zxk-assembly1_A_C	2.15347	5.54998		1736532.ASC94_15265-1736532.ASC94_02475	3.77127	6.44317		7zxk-assembly1_A_C	4.02455	15.4432		7zxk-assembly1_A_C	6.20119	2.7072	15.3362	15.4509
8bpt-assembly1_A_B	10.4564	9.49393		1kg0-assembly1_B_C	3.36025	7.56706		341454.A0A4S2N3J0-341454.A0A4S2MKW5	6.644	6.80853		1kg0-assembly1_B_C	5.05034	9.08633		1kg0-assembly1_B_C	2.27047	13.8938	5.77169	15.4921
3u2a-assembly1_A_B	9.79062	9.84847		6sg9-assembly1_0_6	13.1598	14.132		1380370.GCA_000620545_02996-1380370.GCA_000620545_01289	2.89113	5.45061		6sg9-assembly1_0_6	13.8284	14.9865		6sg9-assembly1_0_6	16.4578	12.1212	16.7596	13.692
8fvj-assembly1_A_F	16.1647	16.2819		6hiy-assembly1_B_3	15.2789	16.005		1855314.SAMN05216322_11829-1855314.SAMN05216322_106287	4.75839	4.82972		6hiy-assembly1_B_3	17.2247	17.6322		6hiy-assembly1_B_3	16.7538	17.8298	17.2307	18.3713
1k61-assembly1_A_D	5.43841	6.10235		2jel-assembly1_B_C	1.81068	3.40899		321961.GCA_000495255_00474-321961.GCA_000495255_00189	3.86484	5.11843		2jel-assembly1_B_C	3.73265	9.30393		2jel-assembly1_B_C	6.03492	1.34853	7.78303	13.419
3khy-assembly1_A_B	5.75707	6.29006		8i23-assembly1_D_F	4.14214	6.23703		1805370.AUH99_00810-1805370.AUH99_00160	4.8024	6.5158		8i23-assembly1_D_F	4.48627	10.4329		8i23-assembly1_D_F	3.76229	7.7185	11.19	8.48148
8c9v-assembly1_A_B	4.34257	4.88381		6zyw-assembly1_H_R	3.64515	6.00334		1229276.DI53_3858-1229276.DI53_0672	4.30407	5.66176		6zyw-assembly1_H_R	2.84022	4.28199		6zyw-assembly1_H_R	2.20938	5.75206	2.85664	11.4078
8c9g-assembly1_A_B	3.80063	3.36309		2fo1-assembly1_B_C	11.4682	10.919		1798683.A3C90_04455-1798683.A3C90_01925	2.91772	7.3224		2fo1-assembly1_B_C	19.7355	20.2927		2fo1-assembly1_B_C	18.2006	20.3722	17.4982	20.77
3qkb-assembly1_D_E	8.62169	11.4451		7egp-assembly1_H_L	4.43082	7.77868		1797788.A2964_02110-1797788.A2964_00030	3.12042	6.15162		7egp-assembly1_H_L	1.57383	10.7159		7egp-assembly1_H_L	2.49616	1.00074	16.5691	7.08031
3c0k-assembly1_A_B	5.54299	6.12647		7ooc-assembly1_E_L	3.34958	5.40752		1640514.XU12_C0034G0001-1640514.XU12_C0010G0004	4.0951	4.64201		7ooc-assembly1_E_L	1.97552	2.97417		7ooc-assembly1_E_L	1.47462	2.41907	3.28682	3.26921
4jen-assembly1_A_B	7.30421	9.31815		6wjv-assembly1_C_D	7.01561	7.56365		1121483.GCA_000701505_04331-1121483.GCA_000701505_02463	4.53193	4.71609		6wjv-assembly1_C_D	5.37278	6.66905		6wjv-assembly1_C_D	6.25743	4.56766	6.67556	6.71542
7mrj-assembly1_A_B	6.90914	8.89941		1aro-assembly1_A_B	5.02619	5.03747		1895809.BGP03_29800-1895809.BGP03_18625	9.88426	14.2979		1aro-assembly1_A_B	6.59786	7.54925		1aro-assembly1_A_B	7.29873	4.8288	8.38844	5.58268
2ov9-assembly1_A_B	7.30878	7.76775		1dwl-assembly1_A_B	2.56871	4.35646		1697780.GCA_001304855_06066-1697780.GCA_001304855_02652	4.54674	4.87227		1dwl-assembly1_A_B	2.12593	5.22313		1dwl-assembly1_A_B	2.1038	2.09324	3.84069	7.05816
3o46-assembly1_B_C	3.9107	5.77826		6ven-assembly1_M_N	9.41871	10.2493		1802428.A2441_03205-1802428.A2441_02520	2.61814	5.82813		6ven-assembly1_M_N	6.54274	9.19775		6ven-assembly1_M_N	8.98656	4.38048	11.3699	7.62763
3kxy-assembly1_A_B	8.03105	9.08815		7z0s-assembly1_E_F	3.62582	4.89458		1121030.GCA_000430725_06981-1121030.GCA_000430725_02830	3.2562	3.78918		7z0s-assembly1_E_F	4.45835	5.02915		7z0s-assembly1_E_F	9.63336	2.09086	8.0472	3.05544
3fry-assembly1_A_B	4.64581	5.75849		5mnj-assembly1_B_C	1.38686	3.20883		348151.IV55_GL000740-348151.IV55_GL000397	3.59315	5.31635		5mnj-assembly1_B_C	1.22178	1.60686		5mnj-assembly1_B_C	1.00073	1.59554	1.50083	1.72922
3fx7-assembly1_A_B	8.75986	12.0016		3a98-assembly1_A_B	4.97888	4.81612		1805038.AUK41_01075-1805038.AUK41_00350	3.40532	6.85349		3a98-assembly1_A_B	6.40875	5.87715		3a98-assembly1_A_B	8.42159	5.40573	7.34521	4.81279
1bdo-assembly1_A_B	3.33141	4.77727		7amv-assembly1_A_K	11.3446	11.3195		1120973.GCA_000376225_02873-1120973.GCA_000376225_02863	4.67201	4.9525		7amv-assembly1_A_K	15.1242	15.8829		7amv-assembly1_A_K	17.5754	12.7808	17.7919	13.9795
2qxl-assembly1_A_B	5.22597	5.2763		6ii6-assembly1_A_B	4.62036	5.70192		1122179.GCA_000373105_03670-1122179.GCA_000373105_01721	5.18715	5.19283		6ii6-assembly1_A_B	6.3894	7.22822		6ii6-assembly1_A_B	14.0423	1.16195	9.86268	3.72015
8qhp-assembly1_A_B	3.79329	3.96616		8i03-assembly1_E_H	10.7051	11.9321		1798391.A2968_04050-1798391.A2968_04030	4.86506	5.84413		8i03-assembly1_E_H	11.9315	15.9865		8i03-assembly1_E_H	11.151	12.6025	14.0996	17.1571
2r76-assembly1_A_B	7.6739	11.9971		3r4d-assembly1_A_B	8.67463	8.94421		1571877.GCA_000961955_01990-1571877.GCA_000961955_01691	2.15503	3.77873		3r4d-assembly1_A_B	13.0785	13.1186		3r4d-assembly1_A_B	9.83081	16.9984	9.96645	16.6361
3u9l-assembly1_A_B	7.18733	7.93725		7arc-assembly1_A_G	2.70735	4.8593		1797874.A2W66_10410-1797874.A2W66_07390	3.41492	3.49236		7arc-assembly1_A_G	1.66891	3.00568		7arc-assembly1_A_G	1.25154	2.08696	5.98195	1.83666
4tsd-assembly1_A_B	10.8993	13.8238		7t6x-assembly1_A_H	17.3092	17.2051		1801897.A3B60_02965-1801897.A3B60_02905	3.58239	5.13181		7t6x-assembly1_A_H	20.5225	21.1054		7t6x-assembly1_A_H	18.5692	24.3952	19.4699	22.9158
4cml-assembly1_B_C	4.4482	4.53448		6sak-assembly1_A_B	4.01389	4.78781		1173061.A0A0J9XK66-1173061.A0A0J9X2E5	5.91736	5.90915		6sak-assembly1_A_B	6.46333	9.84873		6sak-assembly1_A_B	9.53245	3.18067	11.3737	8.62657
7q97-assembly1_A_B	7.20831	5.28171		5j13-assembly1_A_C	4.07056	5.54662		1890683.A0A427YS51-1890683.A0A427YI15	6.32953	6.83329		5j13-assembly1_A_C	11.2462	13.1064		5j13-assembly1_A_C	17.6703	7.76452	18.5656	9.893
6wq2-assembly1_R_T	16.3848	16.6129		5czf-assembly1_A_B	2.66653	4.58877		1236959.GCA_000617925_02395-1236959.GCA_000617925_00398	5.15025	5.60539		5czf-assembly1_A_B	2.66332	5.35871		5czf-assembly1_A_B	2.09451	2.89965	8.50204	4.06519
3nrd-assembly1_A_B	5.07602	7.78737		4our-assembly1_A_B	1.51466	1.45787		1742859.AR687_23005-1742859.AR687_09060	3.25093	3.58558		4our-assembly1_A_B	6.71486	7.07531		4our-assembly1_A_B	1.04474	1.77144	1.03997	1.15572
4gqz-assembly1_A_B	8.81864	10.7416		8jjr-assembly1_T_X	9.65949	13.3074		1792845.BC343_23500-1792845.BC343_04295	4.45192	5.11622		8jjr-assembly1_T_X	19.7056	22.171		8jjr-assembly1_T_X	15.5807	26.3446	15.3323	36.6057
1yb5-assembly1_A_B	3.57603	3.69872		8jj5-assembly1_A_D	3.25629	4.93005		131110.SAMN04489714_1427-131110.SAMN04489714_0243	8.24971	8.27367		8jj5-assembly1_A_D	4.77573	5.72223		8jj5-assembly1_A_D	7.70029	3.07026	8.43041	5.45528
6iow-assembly1_A_B	3.81155	4.29017		8alo-assembly1_A_B	10.0398	11.7553		1265756.GCA_000472565_01252-1265756.GCA_000472565_00772	5.08719	5.39853		8alo-assembly1_A_B	13.3297	14.7173		8alo-assembly1_A_B	12.4757	13.3257	16.2049	14.1012
7u4q-assembly1_A_B	1.66393	3.87123		1oaz-assembly1_A_C	2.32414	4.83263		1618758.US04_C0001G0234-1618758.US04_C0001G0129	2.26335	7.25732		1oaz-assembly1_A_C	3.18971	8.35198		1oaz-assembly1_A_C	3.56954	2.88435	11.492	5.91804
2ibp-assembly1_A_B	6.01968	7.27369		6wx8-assembly1_A_B	3.01677	3.70858		641691.SAMN05421636_11216-641691.SAMN05421636_103220	3.06206	5.2642		6wx8-assembly1_A_B	2.09721	2.33589		6wx8-assembly1_A_B	2.01958	2.39243	2.08052	4.66478
2dql-assembly1_A_B	11.011	12.4116		7yv1-assembly1_A_C	1.15931	2.82916		321961.GCA_000495255_00140-321961.GCA_000495255_00072	4.63856	5.20435		7yv1-assembly1_A_C	1.53669	2.76425		7yv1-assembly1_A_C	1.05467	2.59527	1.60478	6.09958
7f0k-assembly1_A_B	13.0188	12.7805		4y7m-assembly1_A_B	3.80458	9.07298		1797696.A3F10_03750-1797696.A3F10_02495	8.67723	9.67985		4y7m-assembly1_A_B	7.40311	15.909		4y7m-assembly1_A_B	9.43165	6.61517	33.4481	12.2146
1vl7-assembly1_A_B	4.42364	6.10637		6bqn-assembly1_A_B	4.17977	5.18432		1882483.A0A317XVZ3-1882483.A0A317XTX2	8.8312	8.90487		6bqn-assembly1_A_B	4.01659	5.39522		6bqn-assembly1_A_B	2.57056	5.89375	4.11574	7.31423
5zqh-assembly1_A_B	6.28194	7.31521		8fl0-assembly1_N_0	3.76176	3.99704		42254.ENSSARP00000012076-42254.ENSSARP00000009114	5.5698	13.2486		8fl0-assembly1_N_0	5.94474	6.06181		8fl0-assembly1_N_0	14.8684	3.41208	14.8469	3.50889
1eak-assembly1_A_B	4.9418	5.72619		8oip-assembly1_D_Z	4.00041	6.04473		1158150.GCA_000381245_02049-1158150.GCA_000381245_01976	4.75736	4.82524		8oip-assembly1_D_Z	2.93407	7.32958		8oip-assembly1_D_Z	2.89889	3.21355	6.59606	8.32998
4l4x-assembly1_A_B	5.12039	6.21451		7zw1-assembly1_A_B	4.41897	4.31533		1797337.A2X11_11160-1797337.A2X11_02455	5.96871	6.07858		7zw1-assembly1_A_B	7.01477	7.04681		7zw1-assembly1_A_B	8.867	8.16417	3.56314	5.5256
3v4g-assembly1_E_F	6.76523	9.04735		7kue-assembly1_A_B	4.56226	6.04338		936756.ATE80_17055-936756.ATE80_02750	4.15973	4.29957		7kue-assembly1_A_B	7.92372	10.0661		7kue-assembly1_A_B	13.869	4.82741	20.442	5.41441
1m0t-assembly1_A_B	5.7783	5.84758		7wb4-assembly1_L_S	6.62582	7.27364		1622147.A0A1B8CIA4-1622147.A0A1B8CHD1	2.23437	3.9423		7wb4-assembly1_L_S	10.9013	9.21622		7wb4-assembly1_L_S	11.54	9.88827	9.69998	8.26638
5u9p-assembly1_A_C	3.73258	4.24434		6gov-assembly1_A_E	2.5505	3.84137		762983.HMPREF9444_02223-762983.HMPREF9444_01321	3.45585	3.85197		6gov-assembly1_A_E	2.43835	4.03065		6gov-assembly1_A_E	1.63642	16.5027	2.97468	16.1955
3hr7-assembly1_A_B	4.99817	5.32354		1gl2-assembly1_A_D	1.38406	4.68491		1802107.A3I14_13890-1802107.A3I14_05375	3.82784	3.8936		1gl2-assembly1_A_D	1.08418	2.62374		1gl2-assembly1_A_D	1.14298	1.08756	3.73456	2.42393
6p8c-assembly1_A_B	4.87894	5.14087		6mm8-assembly1_A_B	2.64569	3.34016		1971633.B6I24_07150-1971633.B6I24_03360	4.79845	4.85901		6mm8-assembly1_A_B	3.50792	4.60932		6mm8-assembly1_A_B	1.68561	11.5491	2.69874	10.7866
6m4c-assembly1_A_B	5.85752	9.15395		6uxw-assembly1_J_L	7.18973	8.94374		1265504.GCA_000381265_05209-1265504.GCA_000381265_00427	4.89253	5.03755		6uxw-assembly1_J_L	8.92351	14.1453		6uxw-assembly1_J_L	6.84663	15.7621	13.0229	16.344
1xuv-assembly1_A_B	5.20249	5.4187		6ybd-assembly1_H_Q	3.57632	7.11186		1304872.GCA_000526455_02896-1304872.GCA_000526455_00785	3.9729	6.90543		6ybd-assembly1_H_Q	6.64039	22.3461		6ybd-assembly1_H_Q	1.6234	22.6088	22.6023	21.9087
3ld9-assembly1_C_D	6.0677	6.83575		6xt9-assembly1_B_E	3.39118	3.50847		1805033.AUJ98_07600-1805033.AUJ98_00540	5.202	5.26118		6xt9-assembly1_B_E	4.7595	4.57158		6xt9-assembly1_B_E	3.6819	16.0328	3.41002	17.0685
3tsn-assembly1_A_B	10.2114	13.3209		2xqb-assembly1_A_B	2.42937	4.61172		1761887.SAMN04487902_106226-1761887.SAMN04487902_10599	7.05524	7.05925		2xqb-assembly1_A_B	6.02996	11.2021		2xqb-assembly1_A_B	3.36458	8.16999	13.7964	10.1399
6hqz-assembly1_A_B	9.87593	11.9376		8fck-assembly1_F_H	7.7255	8.95778		1262977.BN692_00287-1262977.BN692_00135	3.05034	7.96049		8fck-assembly1_F_H	8.23421	8.78058		8fck-assembly1_F_H	4.81063	15.3216	5.22175	16.5463
4bfc-assembly1_B_C	6.0654	5.93728		8fn2-assembly1_M_R	4.54981	4.84057		1802389.A3C17_02895-1802389.A3C17_02850	3.19732	5.23392		8fn2-assembly1_M_R	5.28204	6.97158		8fn2-assembly1_M_R	3.04949	8.00751	4.18904	10.2502
8p00-assembly1_A_D	16.9903	16.8394		6lnm-assembly1_A_B	4.28757	4.66526		1638982.GCA_000971375_02118-1638982.GCA_000971375_00504	5.30566	5.15063		6lnm-assembly1_A_B	5.88457	6.85298		6lnm-assembly1_A_B	4.87465	23.2377	5.44117	35.01
7dlu-assembly1_F_G	4.11594	4.17606		4h1l-assembly1_B_C	2.98964	5.3083		9361.ENSDNOP00000031061-9361.ENSDNOP00000002500	3.53209	4.32113		4h1l-assembly1_B_C	5.66591	10.8732		4h1l-assembly1_B_C	4.4603	7.17562	7.53005	16.39
5vcs-assembly1_A_B	5.1927	5.28746		8f2m-assembly1_A_C	10.982	11.3087		29533.SAMN05444387_4317-29533.SAMN05444387_2987	4.88158	5.30133		8f2m-assembly1_A_C	15.0104	15.3686		8f2m-assembly1_A_C	16.234	13.5715	15.8306	14.7979
3ll3-assembly1_A_B	6.60463	7.26663		7zoq-assembly1_A_B	12.2291	12.5223		93934.ENSCJPP00005020349-93934.ENSCJPP00005010053	6.02932	5.78615		7zoq-assembly1_A_B	14.6609	14.8271		7zoq-assembly1_A_B	14.4577	14.8093	14.0977	15.3534
6rk1-assembly1_A_B	5.71047	5.20116		8the-assembly1_A_B	3.48051	4.04481		1618828.UW11_C0018G0008-1618828.UW11_C0014G0011	2.79624	4.67927		8the-assembly1_A_B	10.1893	12.1176		8the-assembly1_A_B	12.6818	6.94518	12.6547	11.0745
3bqy-assembly1_A_B	5.0461	5.52137		5fo8-assembly1_B_C	1.40826	2.83424		1797274.A2W20_04615-1797274.A2W20_02855	3.99962	5.14528		5fo8-assembly1_B_C	2.72355	4.96437		5fo8-assembly1_B_C	1.45924	4.87538	3.04614	10.6338
4gym-assembly1_A_B	6.16214	6.72777		8pc2-assembly1_A_D	1.82761	3.32237		564608.C1N591-564608.C1MNS8	5.44979	5.10299		8pc2-assembly1_A_D	1.60468	2.9761		8pc2-assembly1_A_D	1.05529	2.52013	3.34772	2.73562
2ose-assembly1_B_C	10.8601	10.4534		8t48-assembly1_A_B	1.96108	2.50637		990268.JCM19235_3659-990268.JCM19235_2581	5.02399	5.55544		8t48-assembly1_A_B	2.29409	2.80385		8t48-assembly1_A_B	1.00303	18.6939	1.0836	29.8048
3pra-assembly1_A_B	2.9591	3.20045		6sxo-assembly1_A_D	3.05001	4.45511		1674798.GCA_001602645_00888-1674798.GCA_001602645_00385	2.60427	5.46289		6sxo-assembly1_A_D	1.80294	5.84637		6sxo-assembly1_A_D	1.58888	2.00848	2.06977	14.9265
3ddc-assembly1_B_D	3.39168	6.24437		3kr3-assembly1_A_C	1.25504	3.12842		1089551.GCA_000427665_02160-1089551.GCA_000427665_01040	3.83956	6.80442		3kr3-assembly1_A_C	2.52289	6.67791		3kr3-assembly1_A_C	1.06911	4.74811	2.73749	13.7622
3er6-assembly1_A_B	9.08445	10.405		2qkw-assembly1_A_B	7.25861	7.74624		1121104.GCA_000375465_01799-1121104.GCA_000375465_00457	6.02594	6.12906		2qkw-assembly1_A_B	8.96426	9.2052		2qkw-assembly1_A_B	22.2279	5.46711	21.9028	5.64813
3h6n-assembly1_A_B	9.50155	13.4549		6r5k-assembly1_A_F	7.44916	7.5762		1577075.QR97_37025-1577075.QR97_01615	3.9392	4.22113		6r5k-assembly1_A_F	13.1868	17.0476		6r5k-assembly1_A_F	17.0382	10.6793	17.2279	16.7817
2k6l-assembly1_A_B	6.41751	9.31026		4xhu-assembly1_A_B	3.94496	4.51481		1336238.GCA_000518725_01541-1336238.GCA_000518725_00100	2.36662	6.72959		4xhu-assembly1_A_B	3.41365	3.54796		4xhu-assembly1_A_B	3.15677	3.93818	2.67395	15.7931
1ttw-assembly1_A_B	11.3381	12.8088		6tjv-assembly1_B_F	5.45288	5.87604		159450.NH14_28830-159450.NH14_09970	6.03165	6.41681		6tjv-assembly1_B_F	3.92008	4.27717		6tjv-assembly1_B_F	2.5344	8.48353	2.66569	9.39324
4lsd-assembly1_A_B	7.45558	8.00252		6gcs-assembly1_M_Z	3.73729	7.7704		1802138.A3F37_04160-1802138.A3F37_01870	3.29028	5.57481		6gcs-assembly1_M_Z	5.80664	10.1806		6gcs-assembly1_M_Z	3.62516	9.84266	9.54765	11.1529
7cfu-assembly1_K_L	6.04231	6.86349		7jrp-assembly1_R_1	2.25098	5.19349		521393.GCA_000295095_02200-521393.GCA_000295095_01849	6.99622	10.2016		7jrp-assembly1_R_1	3.73672	3.90487		7jrp-assembly1_R_1	1.41098	13.4991	1.22906	14.4244
4m1x-assembly1_C_D	15.4855	19.0955		3jro-assembly1_A_B	5.74541	7.85912		1210083.GCA_001613045_05815-1210083.GCA_001613045_01107	4.45187	4.6171		3jro-assembly1_A_B	12.685	14.8144		3jro-assembly1_A_B	15.1546	9.81982	16.6666	12.1231
4hfq-assembly1_A_B	6.13163	7.39083		5nnr-assembly1_A_C	3.74116	3.49364		1802055.A3A74_01915-1802055.A3A74_00985	3.28686	5.17394		5nnr-assembly1_A_C	7.75826	7.23986		5nnr-assembly1_A_C	7.0662	12.134	6.00755	21.1494
2y8n-assembly1_A_C	12.3679	13.7109		6yba-assembly1_M_N	14.7908	14.9211		1817832.A3J48_03755-1817832.A3J48_02775	4.66701	4.71229		6yba-assembly1_M_N	14.5952	16.0391		6yba-assembly1_M_N	17.7971	12.6917	19.7617	13.5327
2w5e-assembly1_C_D	6.1797	7.08648		4r3z-assembly1_A_C	3.0065	2.99371		990370.GCA_000527175_01324-990370.GCA_000527175_01102	4.93962	5.17222		4r3z-assembly1_A_C	5.40178	5.22372		4r3z-assembly1_A_C	14.7369	2.44173	12.1603	2.6888
7y5s-assembly1_A_B	10.0843	10.7173		7nst-assembly1_D_E	6.53027	6.74851		1802428.A2441_02755-1802428.A2441_01340	4.35301	5.62746		7nst-assembly1_D_E	7.84653	8.70674		7nst-assembly1_D_E	14.6409	6.19561	15.4463	7.124
3ct4-assembly1_A_B	3.92567	4.26056		7woo-assembly1_D_E	10.759	11.1526		1798279.A3F12_03880-1798279.A3F12_03395	5.10414	5.22636		7woo-assembly1_D_E	11.8049	12.0098		7woo-assembly1_D_E	10.7721	13.1061	10.3955	14.2355
3npi-assembly1_A_B	11.0568	12.2196		8osb-assembly1_A_C	4.89441	4.92959		1434701.SAMN05443634_111102-1434701.SAMN05443634_107181	4.79265	4.86786		8osb-assembly1_A_C	6.87835	7.16997		8osb-assembly1_A_C	5.81477	8.8672	5.62201	9.85951
6z46-assembly1_J_X	3.72817	4.479		5ybv-assembly1_A_B	1.33861	1.38122		1637999.IMCC26134_09835-1637999.IMCC26134_05970	5.4586	5.50397		5ybv-assembly1_A_B	4.67403	8.42295		5ybv-assembly1_A_B	1.09045	1.09296	1.00843	1.01119
7kzo-assembly1_Q_S	7.36838	8.08155		8gse-assembly1_A_D	4.09556	5.77356		1052801.GCA_000380705_01357-1052801.GCA_000380705_00730	2.24009	4.64411		8gse-assembly1_A_D	11.717	14.4121		8gse-assembly1_A_D	16.6496	10.1346	28.0466	10.885
5d7g-assembly1_B_D	10.3257	16.9108		1g3n-assembly1_A_C	4.76154	5.9664		1802362.A2806_02170-1802362.A2806_00790	4.49196	7.21857		1g3n-assembly1_A_C	7.27246	9.39536		1g3n-assembly1_A_C	7.37304	7.45292	10.7458	7.8758
5xk2-assembly1_A_B	5.74086	6.40541		8itp-assembly1_A_B	3.85035	4.18452		1798421.A2X67_11625-1798421.A2X67_07305	6.0238	6.07207		8itp-assembly1_A_B	2.31995	2.28066		8itp-assembly1_A_B	1.00048	2.62484	2.33997	2.26458
3ui3-assembly1_A_B	9.10974	11.7129		5xxu-assembly1_D_K	3.11027	6.54522		1881046.SAMN05428966_11958-1881046.SAMN05428966_109148	3.95319	4.43734		5xxu-assembly1_D_K	2.49523	6.47331		5xxu-assembly1_D_K	2.59394	2.43314	7.09933	5.75932
1f1c-assembly1_A_B	4.5968	9.27042		2mzw-assembly1_A_B	3.93689	4.55868		551115.Aazo_4355-551115.Aazo_2376	5.4362	5.69576		2mzw-assembly1_A_B	4.42438	5.19546		2mzw-assembly1_A_B	3.12725	9.42475	3.37402	8.68092
1zk8-assembly1_A_B	6.17786	7.69009		6ff4-assembly1_R_S	5.40231	5.87684		1743146.A8L44_14510-1743146.A8L44_04120	4.0289	4.0559		6ff4-assembly1_R_S	8.8341	8.6375		6ff4-assembly1_R_S	8.61596	9.4207	7.0908	11.6412
5vug-assembly1_A_B	9.24373	10.4303		6hiz-assembly1_B_R	15.3786	15.8659		1619057.UW70_C0039G0021-1619057.UW70_C0007G0011	3.62207	4.48744		6hiz-assembly1_B_R	19.4939	19.6154		6hiz-assembly1_B_R	19.1753	19.5771	18.8079	19.7249
3wp8-assembly1_B_C	5.20186	4.69901		3fju-assembly1_A_B	3.99708	4.962		1349760.GCA_001592225_02801-1349760.GCA_001592225_01885	4.64485	4.76732		3fju-assembly1_A_B	2.62516	3.07		3fju-assembly1_A_B	1.75091	21.3141	2.10616	21.4491
2vq2-assembly1_A_B	6.44515	6.78004		6yx5-assembly1_A_B	6.1072	7.68566		54.SAMN02745121_09019-54.SAMN02745121_03246	5.03467	5.16228		6yx5-assembly1_A_B	6.89756	8.83239		6yx5-assembly1_A_B	2.22264	12.4976	4.76524	12.2754
1xqa-assembly1_A_B	8.24828	8.94896		6zqg-assembly1_A_3	4.91314	5.46481		1802401.A3B21_04385-1802401.A3B21_00845	3.17083	4.37554		6zqg-assembly1_A_3	3.39212	3.84146		6zqg-assembly1_A_3	8.14953	1.57927	8.81698	1.83524
8hib-assembly1_A_D	2.6501	6.34297		1zn1-assembly1_A_B	2.03102	5.61852		1618541.UY18_C0029G0007-1618541.UY18_C0003G0018	5.94072	7.34644		1zn1-assembly1_A_B	1.50381	7.78764		1zn1-assembly1_A_B	2.0813	1.10038	2.59272	23.2416
3hk0-assembly1_A_B	5.33549	6.44264		8t3s-assembly1_A_E	2.47195	6.08488		1379698.RBG1_1C00001G1607-1379698.RBG1_1C00001G0172	3.54767	4.32647		8t3s-assembly1_A_E	3.10905	7.23778		8t3s-assembly1_A_E	1.89866	4.71019	11.2515	4.96429
6yfi-assembly1_A_B	15.3118	16.0366		7u5b-assembly1_B_C	2.18974	3.67971		1506583.GCA_000745775_01182-1506583.GCA_000745775_00623	3.7401	4.76228		7u5b-assembly1_B_C	4.76183	5.93929		7u5b-assembly1_B_C	6.29385	3.73482	9.70648	4.03179
7w70-assembly1_A_B	6.53089	6.68474		6dec-assembly1_F_H	2.4913	2.3384		321961.GCA_000495255_00424-321961.GCA_000495255_00263	2.9472	4.80454		6dec-assembly1_F_H	2.38854	3.86943		6dec-assembly1_F_H	1.14467	3.92576	1.67574	7.27734
4ed9-assembly1_A_B	4.1885	4.24012		6lbu-assembly1_A_B	14.5246	15.7619		253839.SSNG_07386-253839.SSNG_01023	4.8475	4.89648		6lbu-assembly1_A_B	12.9982	15.9902		6lbu-assembly1_A_B	11.1821	16.632	15.4251	18.7559
3qfg-assembly1_A_B	11.5981	12.6525		6qld-assembly1_F_H	5.54534	12.8987		299467.A0A443SVQ1-299467.A0A443SR71	6.52136	6.4341		6qld-assembly1_F_H	9.5511	15.471		6qld-assembly1_F_H	7.34361	13.6267	14.1855	16.867
8du5-assembly1_A_B	8.33876	8.38293		8pki-assembly1_G_I	1.97054	5.69739		1420906.A0A094AIM5-1420906.A0A094A191	5.24733	5.46429		8pki-assembly1_G_I	3.02457	9.09059		8pki-assembly1_G_I	1.00099	6.15261	6.06412	12.3356
3cwq-assembly1_A_B	5.5028	6.361		7jts-assembly1_L_M	4.29869	4.81418		1802202.A2730_03390-1802202.A2730_01675	4.40906	5.78427		7jts-assembly1_L_M	5.58096	6.2452		7jts-assembly1_L_M	17.3103	1.18508	16.4178	1.78612
2a9s-assembly1_A_B	4.8563	5.95849		7eu3-assembly1_D_Q	2.64239	3.08742		870187.Thini_3005-870187.Thini_1137	4.88304	5.04513		7eu3-assembly1_D_Q	5.00188	7.28233		7eu3-assembly1_D_Q	3.67927	8.95121	5.61079	11.325
4ffu-assembly1_A_C	6.33155	7.79696		8grq-assembly1_I_J	1.99695	7.34149		1618982.UU60_C0004G0040-1618982.UU60_C0001G0041	2.70632	3.9779		8grq-assembly1_I_J	2.83252	15.3314		8grq-assembly1_I_J	1.8544	4.15197	9.95527	17.7601
3k3s-assembly1_A_B	4.41645	6.69895		6qw6-assembly1_A_L	1.47395	2.26877		1736487.ASE07_19810-1736487.ASE07_05105	6.38122	8.18926		6qw6-assembly1_A_L	1.008	1.44954		6qw6-assembly1_A_L	1.01488	1.00126	2.16924	1.05045
3pny-assembly1_A_B	4.91029	6.6685		6jwp-assembly1_B_E	6.33895	6.8177		1156986.GCA_000257395_01828-1156986.GCA_000257395_01033	6.36651	6.95137		6jwp-assembly1_B_E	15.8072	14.8357		6jwp-assembly1_B_E	17.8104	13.9887	16.9965	13.9539
1vq2-assembly1_A_B	9.16173	8.7723		7zu0-assembly1_A_C	7.48009	7.45958		1797380.A3K81_06120-1797380.A3K81_04065	1.77526	5.01825		7zu0-assembly1_A_C	8.50367	8.38917		7zu0-assembly1_A_C	10.757	6.58312	9.71571	7.09918
2ftr-assembly1_A_B	10.9893	13.3441		6ly5-assembly1_E_M	4.43254	5.64844		54.SAMN02745121_05757-54.SAMN02745121_01553	5.30697	5.43929		6ly5-assembly1_E_M	5.42144	6.35457		6ly5-assembly1_E_M	6.2075	5.11675	6.36404	6.44661
7agj-assembly1_A_B	6.07613	6.70325		5irc-assembly1_A_B	3.09705	4.0084		47229.LO55_3641-47229.LO55_2991	4.26848	4.58998		5irc-assembly1_A_B	2.31403	2.51909		5irc-assembly1_A_B	3.86013	1.31878	3.64845	1.62468
6yvr-assembly1_A_B	5.19046	6.98652		1f5q-assembly1_A_B	3.66891	5.69809		906888.JCM19298_3535-906888.JCM19298_2035	3.05427	4.02846		1f5q-assembly1_A_B	3.08223	5.94629		1f5q-assembly1_A_B	1.17452	9.74878	3.48845	11.2596
3oa8-assembly1_B_D	6.50471	7.84043		8x6g-assembly1_D_E	4.94155	7.13528		1121014.N788_09865-1121014.N788_05495	5.16123	5.29534		8x6g-assembly1_D_E	8.67074	11.1593		8x6g-assembly1_D_E	9.81674	5.59298	12.0112	9.35765
3if0-assembly1_A_B	10.0103	12.0184		7u8g-assembly1_A_B	3.52348	4.20615		1192034.CAP_8879-1192034.CAP_2757	5.27462	5.58275		7u8g-assembly1_A_B	3.62222	3.81934		7u8g-assembly1_A_B	5.26118	1.7122	4.89165	2.29805
3qit-assembly1_A_B	7.79633	7.8753		8eas-assembly1_B_D	4.74259	5.93136		9813.ENSPCAP00000003256-9813.ENSPCAP00000003064	2.05048	3.0794		8eas-assembly1_B_D	7.92951	8.67763		8eas-assembly1_B_D	16.6063	5.63844	18.0121	6.1473
2qkp-assembly1_A_B	5.20721	5.71032		8k8j-assembly1_A_E	1.95982	5.68549		1805272.AUI03_05415-1805272.AUI03_00450	5.1848	5.36521		8k8j-assembly1_A_E	2.28553	9.45443		8k8j-assembly1_A_E	1.31756	3.25074	13.5419	6.64955
6onw-assembly1_A_B	8.24888	8.4107		7eu3-assembly1_B_S	4.58269	5.9899		1158762.GCA_000377345_00703-1158762.GCA_000377345_00666	5.46736	5.55718		7eu3-assembly1_B_S	5.49778	10.7841		7eu3-assembly1_B_S	8.35118	3.33693	13.1069	8.52784
3ipi-assembly1_A_B	7.70959	8.67219		6kbr-assembly1_A_B	3.96849	3.8458		1945864.B0E41_12170-1945864.B0E41_03085	4.9411	5.02325		6kbr-assembly1_A_B	2.96505	4.12334		6kbr-assembly1_A_B	2.33386	7.21824	3.14108	11.3603
				5u4j-assembly1_D_E	3.573	4.13631		998674.GCA_000419525_04353-998674.GCA_000419525_02684	4.25554	5.27365		5u4j-assembly1_D_E	3.79355	3.8209		5u4j-assembly1_D_E	3.13321	17.6961	2.958	25.2173
				7s2s-assembly1_A_B	5.07597	8.22361		1592897.CleRT_04070-1592897.CleRT_00210	3.40059	5.17655		7s2s-assembly1_A_B	11.4111	15.4848		7s2s-assembly1_A_B	15.1064	9.47453	18.1788	15.2515
				4v19-assembly1_O_T	3.5012	2.99771		1236525.GCA_000614545_03582-1236525.GCA_000614545_03254	5.56995	8.14002		4v19-assembly1_O_T	6.65231	5.33232		4v19-assembly1_O_T	11.0532	3.88845	8.90697	3.26828
				8wtb-assembly1_A_B	4.39074	5.12649		1797344.A2W91_14840-1797344.A2W91_09820	5.12667	5.31968		8wtb-assembly1_A_B	3.83298	5.79307		8wtb-assembly1_A_B	5.36146	2.01276	8.10291	3.35912
				7jrj-assembly1_D_E	5.70179	6.37462		321961.GCA_000495255_00074-321961.GCA_000495255_00039	2.58666	7.27628		7jrj-assembly1_D_E	8.18354	7.95648		7jrj-assembly1_D_E	5.17097	13.642	3.92602	18.0155
				6gcs-assembly1_Q_V	3.66058	7.37016		1619081.US03_C0007G0044-1619081.US03_C0006G0027	3.57845	5.03319		6gcs-assembly1_Q_V	3.99192	8.27782		6gcs-assembly1_Q_V	7.39848	2.19354	7.17798	12.2629
				7xxf-assembly1_B_D	5.91187	12.2413		57577.A0A2K3NNI6-57577.A0A2K3MSS4	5.33212	5.11856		7xxf-assembly1_B_D	8.85042	14.3055		7xxf-assembly1_B_D	12.4005	6.14799	16.5699	12.9781
				7usy-assembly1_C_G	5.09323	5.47476		1471469.GCA_000634195_01275-1471469.GCA_000634195_01101	3.30564	5.37744		7usy-assembly1_C_G	8.01401	10.5304		7usy-assembly1_C_G	18.1703	5.1908	24.8238	6.67841
				2sni-assembly1_A_B	1.98508	2.96702		634771.SAMN04488128_103437-634771.SAMN04488128_1021779	5.12783	5.41468		2sni-assembly1_A_B	1.4668	2.58381		2sni-assembly1_A_B	1.45362	1.44858	2.16389	4.55487
				8tui-assembly1_B_C	2.64261	4.64096		80878.RP29_11370-80878.RP29_00505	5.83481	6.00118		8tui-assembly1_B_C	5.65983	9.64491		8tui-assembly1_B_C	4.17686	7.78705	9.16549	10.2669
				6w1s-assembly1_S_T	1.1963	8.11135		1635005.WH43_15255-1635005.WH43_03480	4.90045	5.83295		6w1s-assembly1_S_T	1.67939	7.97823		6w1s-assembly1_S_T	2.02379	1.61536	6.48779	10.7396
				5xyi-assembly1_Q_T	3.91674	5.21795		353152.Q5CY65-353152.Q5CQ90	8.64243	9.3751		5xyi-assembly1_Q_T	7.93134	10.5314		5xyi-assembly1_Q_T	5.67525	12.0143	6.8598	17.0059
				8bcv-assembly1_E_H	3.15818	9.79683		1781247.GCA_001577055_01280-1781247.GCA_001577055_00964	3.24035	4.91406		8bcv-assembly1_E_H	2.68519	8.38059		8bcv-assembly1_E_H	2.03779	4.29763	6.87429	13.1914
				8gy3-assembly1_A_B	4.34388	4.75794		913333.GCA_000402075_00713-913333.GCA_000402075_00697	5.20702	5.74255		8gy3-assembly1_A_B	10.7429	13.5028		8gy3-assembly1_A_B	14.0815	5.21225	16.0562	8.85136
				6qpw-assembly1_A_B	3.96598	5.9114		76728.AQ490_18310-76728.AQ490_04035	4.94085	6.93815		6qpw-assembly1_A_B	2.68688	11.5678		6qpw-assembly1_A_B	4.02176	1.451	7.37033	16.3583
				8s7c-assembly1_A_C	3.93748	3.76289		905079.L1JKX9-905079.L1JFE0	5.51007	5.40191		8s7c-assembly1_A_C	4.77526	5.17561		8s7c-assembly1_A_C	12.082	2.12297	13.095	2.33087
				7oqy-assembly1_A_F	3.72233	4.46888		1121033.GCA_000429625_02578-1121033.GCA_000429625_00309	3.75569	4.13757		7oqy-assembly1_A_F	6.34399	17.8215		7oqy-assembly1_A_F	4.30992	8.53548	7.18474	35.4656
				6zh1-assembly1_A_B	4.58114	6.51044		1802041.A3D80_01720-1802041.A3D80_01715	3.61458	5.92516		6zh1-assembly1_A_B	6.27767	8.01036		6zh1-assembly1_A_B	17.344	1.35363	15.7213	2.977
				7yco-assembly1_A_B	4.41395	7.09888		1121404.GCA_000429965_02169-1121404.GCA_000429965_00773	5.01455	5.2036		7yco-assembly1_A_B	8.44716	11.6535		7yco-assembly1_A_B	11.771	6.75861	17.1146	8.69662
				5b4x-assembly1_A_B	5.05898	4.38642		1416803.CAL13_15440-1416803.CAL13_01805	4.79525	4.98841		5b4x-assembly1_A_B	7.031	6.4898		5b4x-assembly1_A_B	10.6932	4.70572	9.49027	4.62666
				4nee-assembly1_B_C	2.21658	2.44656		1571877.GCA_000961955_04639-1571877.GCA_000961955_01990	2.43074	5.16452		4nee-assembly1_B_C	4.7032	5.241		4nee-assembly1_B_C	1.07754	16.0615	1.01539	21.4301
				8w9j-assembly1_A_C	3.12771	6.19959		91464.S7335_4162-91464.S7335_3886	4.80825	4.95034		8w9j-assembly1_A_C	6.15002	17.7905		8w9j-assembly1_A_C	2.92802	11.6454	23.7866	13.4713
				6sg9-assembly1_6_8	11.1507	13.4049		542762.A0A4S4F2P5-542762.A0A4S4DU75	5.63977	5.11318		6sg9-assembly1_6_8	13.8002	18.2494		6sg9-assembly1_6_8	12.9882	15.2592	18.8516	16.7355
				6fuw-assembly1_A_C	3.64486	3.70351		1802041.A3D80_04435-1802041.A3D80_04060	4.60108	6.11682		6fuw-assembly1_A_C	5.11612	5.26932		6fuw-assembly1_A_C	4.60579	8.99262	4.71243	9.37382
				7sqk-assembly1_B_F	6.48055	7.46512		1122179.GCA_000373105_04312-1122179.GCA_000373105_04308	3.15979	4.26044		7sqk-assembly1_B_F	10.8138	12.1565		7sqk-assembly1_B_F	18.8525	7.28667	20.4326	8.34947
				8th8-assembly1_A_C	8.6336	9.05336		1798492.A3C89_02180-1798492.A3C89_00715	3.21673	6.84845		8th8-assembly1_A_C	8.04322	9.44705		8th8-assembly1_A_C	6.48075	10.0257	9.23137	9.68663
				4f3f-assembly1_B_C	2.47812	3.76181		657323.CK1_28540-657323.CK1_28210	4.48245	4.47581		4f3f-assembly1_B_C	6.23056	9.91605		4f3f-assembly1_B_C	4.36069	19.0034	7.38438	26.2019
				8jhz-assembly1_A_B	6.84824	7.1406		145854.GA0074692_2121-145854.GA0074692_1897	3.6528	3.72444		8jhz-assembly1_A_B	6.50983	6.79676		8jhz-assembly1_A_B	6.62969	6.42379	6.97267	6.66826
				6hiz-assembly1_M_V	16.6963	17.858		1802335.A3G59_03615-1802335.A3G59_02020	3.70577	5.16831		6hiz-assembly1_M_V	16.4726	17.3255		6hiz-assembly1_M_V	14.9879	17.2092	16.4481	17.8629
				7wki-assembly1_A_B	1.82017	3.33084		402777.GCA_000332155_03670-402777.GCA_000332155_02255	4.42884	4.53159		7wki-assembly1_A_B	2.77165	8.10864		7wki-assembly1_A_B	1.27184	7.99517	4.57955	17.8566
				6wth-assembly1_B_C	5.59765	5.45229		321961.GCA_000495255_00460-321961.GCA_000495255_00039	2.88022	7.89112		6wth-assembly1_B_C	6.7459	7.07127		6wth-assembly1_B_C	5.99705	7.65317	6.12039	7.56325
				8a57-assembly1_Y_Z	2.65024	3.24227		1618828.UW11_C0004G0007-1618828.UW11_C0002G0001	3.26195	5.42547		8a57-assembly1_Y_Z	1.98692	3.56026		8a57-assembly1_Y_Z	3.32915	1.36372	6.67463	2.16829
				8ji0-assembly1_A_B	2.82488	3.21399		1802041.A3D80_04155-1802041.A3D80_01695	3.8284	6.39139		8ji0-assembly1_A_B	6.17378	6.65523		8ji0-assembly1_A_B	5.96797	6.45087	6.99473	6.42702
				3hhs-assembly1_A_B	4.45054	4.53453		1588023.AHiyo8_48140-1588023.AHiyo8_10130	6.11648	7.8387		3hhs-assembly1_A_B	8.03401	8.71498		3hhs-assembly1_A_B	8.04856	7.93977	8.88048	8.74965
				6htf-assembly1_A_B	3.25291	4.69777		304371.MCP_2225-304371.MCP_2223	2.26352	5.21458		6htf-assembly1_A_B	8.35213	12.7453		6htf-assembly1_A_B	5.4364	10.3999	5.61452	18.055
				4fl4-assembly1_A_C	4.33982	5.22465		1752217.GCA_001464735_02935-1752217.GCA_001464735_00334	9.16097	9.17776		4fl4-assembly1_A_C	7.09819	10.4193		4fl4-assembly1_A_C	3.21706	8.81375	5.85563	12.1468
				7wff-assembly1_D_L	2.92002	4.3458		1294022.GCA_001311865_02822-1294022.GCA_001311865_02807	2.51589	4.15457		7wff-assembly1_D_L	4.65881	6.5033		7wff-assembly1_D_L	3.4639	9.77575	4.13303	20.6951
				8jjr-assembly1_M_V	7.13792	10.9669		1805094.AUG17_03565-1805094.AUG17_00645	3.66606	5.90427		8jjr-assembly1_M_V	7.04977	9.16504		8jjr-assembly1_M_V	7.68979	6.79307	7.47845	11.9891
				7zc6-assembly1_D_E	2.53191	3.73637		526224.Bmur_1860-526224.Bmur_1092	3.64808	4.3405		7zc6-assembly1_D_E	2.63419	4.23117		7zc6-assembly1_D_E	1.83256	4.19425	3.12798	6.12697
				4qex-assembly1_A_B	4.41617	6.22694		1481914.JCM19241_5931-1481914.JCM19241_4386	3.44917	5.97421		4qex-assembly1_A_B	4.68323	11.7553		4qex-assembly1_A_B	12.0776	2.4876	12.1975	11.4471
				8q7n-assembly1_B_E	2.3422	2.83963		1895925.BGO69_05890-1895925.BGO69_01615	5.63501	7.91908		8q7n-assembly1_B_E	1.12781	1.45157		8q7n-assembly1_B_E	1.00382	1.55233	1.12468	2.94081
				7l15-assembly1_A_B	7.24604	6.57838		2100.MHMDBK_00426-2100.MHMDBK_00420	6.46587	8.68988		7l15-assembly1_A_B	8.08381	6.7285		7l15-assembly1_A_B	9.91337	6.3949	8.56911	5.11837
				7f61-assembly1_A_B	2.31956	3.54914		1802399.A3E39_03195-1802399.A3E39_02370	3.2102	5.57085		7f61-assembly1_A_B	1.84456	6.56054		7f61-assembly1_A_B	2.4845	1.24952	2.96723	18.7795
				4wrm-assembly1_A_B	6.39952	9.45833		91604.ID47_09150-91604.ID47_08485	3.13874	4.74414		4wrm-assembly1_A_B	13.6301	16.7368		4wrm-assembly1_A_B	17.1952	8.52658	18.0935	14.7514
				7egp-assembly1_H_M	4.6584	7.99169		1871028.GCA_900155595_01290-1871028.GCA_900155595_00975	6.07728	8.79772		7egp-assembly1_H_M	2.52172	7.49924		7egp-assembly1_H_M	3.23694	1.01278	6.71809	11.227
				4rsi-assembly1_A_B	6.37289	6.59524		100787.A0A0G4MN50-100787.A0A0G4KEY7	6.94047	7.44686		4rsi-assembly1_A_B	4.97363	5.11699		4rsi-assembly1_A_B	4.52854	5.52142	5.05499	5.29753
				7zvw-assembly1_C_D	7.4241	7.39268		886379.GCA_000191885_01653-886379.GCA_000191885_01648	4.90632	4.92109		7zvw-assembly1_C_D	8.9423	9.04037		7zvw-assembly1_C_D	5.9223	14.0374	6.18155	13.7097
				8jke-assembly1_C_I	3.27941	5.7		2138.SMSRO_v1c20960-2138.SMSRO_v1c07660	3.08976	9.22947		8jke-assembly1_C_I	3.40519	7.00478		8jke-assembly1_C_I	2.78642	4.06296	11.6225	4.50652
				3wkt-assembly1_A_B	4.20575	3.69552		1618924.UT97_C0010G0017-1618924.UT97_C0001G0074	3.14882	4.34551		3wkt-assembly1_A_B	3.55266	2.90991		3wkt-assembly1_A_B	3.41953	3.73681	2.86234	2.85176
				7pkq-assembly1_K_L	9.34044	9.74891		1385369.N825_11310-1385369.N825_02135	4.51135	4.62881		7pkq-assembly1_K_L	21.6525	16.4483		7pkq-assembly1_K_L	25.5655	16.6651	15.7341	18.9941
				8qot-assembly1_B_C	1.94166	3.52302		1705388.AM228_09350-1705388.AM228_07615	3.64587	3.8939		8qot-assembly1_B_C	3.62517	5.95665		8qot-assembly1_B_C	1.61315	7.30384	2.76671	8.87617
				6hiz-assembly1_M_U	16.7809	17.807		1752196.GCA_001464795_02318-1752196.GCA_001464795_01810	6.40539	6.48993		6hiz-assembly1_M_U	19.5771	20.4004		6hiz-assembly1_M_U	20.3875	18.4283	21.6898	18.5883
				8qyj-assembly1_L_M	2.89609	8.51062		1035707.SAMN05216552_1012117-1035707.SAMN05216552_1001415	4.98393	5.32344		8qyj-assembly1_L_M	3.60749	6.53871		8qyj-assembly1_L_M	4.61869	2.76022	6.29216	5.92422
				6igz-assembly1_A_H	2.52153	11.985		83449.BON30_40075-83449.BON30_22370	3.83208	4.09125		6igz-assembly1_A_H	3.67377	13.3448		6igz-assembly1_A_H	1.19967	16.2341	9.64645	20.7107
				3al0-assembly1_B_C	3.87044	4.42449		1955422.B0920_11395-1955422.B0920_10910	4.15472	4.37289		3al0-assembly1_B_C	6.39868	7.92691		3al0-assembly1_B_C	3.60138	11.9913	3.65291	17.6841
				5x8r-assembly1_T_X	4.20614	4.78361		1805290.AUJ71_04145-1805290.AUJ71_00490	3.54563	5.04522		5x8r-assembly1_T_X	4.59928	5.70644		5x8r-assembly1_T_X	12.0576	1.31162	19.7405	1.24614
				7xse-assembly1_U_Y	3.4184	6.71108		1298602.GCA_001312565_07074-1298602.GCA_001312565_02729	6.34798	6.92344		7xse-assembly1_U_Y	1.20286	4.52215		7xse-assembly1_U_Y	1.00497	1.38815	6.07603	3.59077
				7onb-assembly1_A_H	3.53717	5.34693		1740090.AQF98_20660-1740090.AQF98_04475	4.15707	3.75669		7onb-assembly1_A_H	3.74494	9.28558		7onb-assembly1_A_H	2.44144	4.84904	7.97928	10.216
				2den-assembly1_A_B	2.67851	4.32296		1934309.B0A82_26975-1934309.B0A82_18005	4.08162	4.15063		2den-assembly1_A_B	2.38235	4.18893		2den-assembly1_A_B	4.52791	1.00662	9.0396	1.47653
				2cjw-assembly1_A_B	1.45176	1.26726		1654716.GCA_001238275_02319-1654716.GCA_001238275_01118	2.01884	4.37477		2cjw-assembly1_A_B	1.0507	1.22885		2cjw-assembly1_A_B	1.03032	1.06693	1.28911	1.14958
				5zo2-assembly1_B_C	3.78819	3.81933		1618643.UV95_C0001G0059-1618643.UV95_C0001G0044	2.69452	4.81083		5zo2-assembly1_B_C	4.40076	5.13068		5zo2-assembly1_B_C	5.69577	2.67823	3.72484	7.47586
				4nqa-assembly1_A_B	3.27452	5.45069		1801884.A2804_03445-1801884.A2804_03160	2.48113	6.8248		4nqa-assembly1_A_B	3.31869	5.76922		4nqa-assembly1_A_B	2.14445	5.22997	6.12469	5.42295
				8sok-assembly1_A_B	5.16239	7.06042		1037660.A0A066VYB2-1037660.A0A066VDA1	7.28003	9.62892		8sok-assembly1_A_B	11.0496	12.7685		8sok-assembly1_A_B	15.9713	4.76402	13.3455	11.407
				4bfi-assembly1_A_B	4.04772	4.75028		9103.ENSMGAP00000019845-9103.ENSMGAP00000019843	3.1244	3.53215		4bfi-assembly1_A_B	6.11804	6.12001		4bfi-assembly1_A_B	6.78261	5.43722	6.56151	5.87266
				3if8-assembly1_A_B	17.0639	17.1439		1075768.GCA_000344615_04077-1075768.GCA_000344615_02169	4.79099	5.39227		3if8-assembly1_A_B	19.8613	19.4111		3if8-assembly1_A_B	18.6974	21.8371	18.321	21.0278
				1fq1-assembly1_A_B	1.98145	3.33678		406020.GCA_000934765_02638-406020.GCA_000934765_02034	5.18326	5.47909		1fq1-assembly1_A_B	1.601	3.17571		1fq1-assembly1_A_B	2.0524	1.33686	3.10281	3.34563
				7t4s-assembly1_C_F	4.16056	4.72118		321961.GCA_000495255_00355-321961.GCA_000495255_00220	6.36262	6.73085		7t4s-assembly1_C_F	7.78303	7.63799		7t4s-assembly1_C_F	17.5466	3.01606	18.742	2.91396
				6smd-assembly1_A_B	3.70983	4.45379		1797656.A2Z05_07010-1797656.A2Z05_01020	4.47214	5.2823		6smd-assembly1_A_B	5.17826	5.3628		6smd-assembly1_A_B	16.1378	3.14875	22.1666	2.92108
				4uf6-assembly1_A_C	1.53002	2.4384		573501.SAMN04487999_3014-573501.SAMN04487999_2087	5.91792	6.10075		4uf6-assembly1_A_C	3.74334	13.0775		4uf6-assembly1_A_C	4.07254	3.20437	11.636	24.6941
				8dp5-assembly1_A_D	5.81691	6.64608		1801897.A3B60_02905-1801897.A3B60_02830	4.21488	5.71044		8dp5-assembly1_A_D	6.97409	7.87631		8dp5-assembly1_A_D	9.74978	4.44578	10.4142	5.36051
				7pwf-assembly1_Y_0	3.54883	6.28344		1802407.A3I40_03005-1802407.A3I40_02080	2.79482	5.49837		7pwf-assembly1_Y_0	2.26653	2.6985		7pwf-assembly1_Y_0	1.62987	3.34606	2.30233	3.31604
				8k4n-assembly1_B_E	1.72032	4.61692		658858.E1F928-658858.E1EYD4	7.58087	7.62223		8k4n-assembly1_B_E	1.14668	5.01537		8k4n-assembly1_B_E	1.00256	1.92398	5.94468	2.57869
				7zsb-assembly1_W_3	2.84389	5.84861		1798607.A3J69_00200-1798607.A3J69_00175	2.60324	4.64788		7zsb-assembly1_W_3	6.08461	11.2757		7zsb-assembly1_W_3	9.03216	1.00062	10.779	13.8423
				6gmh-assembly1_H_N	2.74546	3.90977		1002672.SAR11G3_00585-1002672.SAR11G3_00151	5.31965	5.41467		6gmh-assembly1_H_N	1.33426	2.247		6gmh-assembly1_H_N	1.41118	1.27455	3.88017	1.42171
				8aim-assembly1_A_B	4.6784	5.74428		1120964.GCA_001313265_02446-1120964.GCA_001313265_00470	6.60779	9.60021		8aim-assembly1_A_B	2.9542	3.62661		8aim-assembly1_A_B	13.5796	1.62518	13.5671	2.15901
				6tnz-assembly1_A_H	3.98655	4.40174		1797277.A2V57_07825-1797277.A2V57_01000	4.57403	5.30042		6tnz-assembly1_A_H	8.15119	7.60422		6tnz-assembly1_A_H	14.1344	3.65571	12.91	3.44136
				4wz7-assembly1_E_F	4.69335	7.55502		1797783.A3B39_04640-1797783.A3B39_03775	2.24626	5.35171		4wz7-assembly1_E_F	10.2389	11.3991		4wz7-assembly1_E_F	11.0677	9.40942	11.9277	10.9589
				8crb-assembly1_B_C	2.51621	3.75588		1797263.A2397_02925-1797263.A2397_00270	2.45981	4.22535		8crb-assembly1_B_C	9.73787	19.5648		8crb-assembly1_B_C	6.3959	12.8212	36.121	12.9418
				1xiw-assembly1_A_C	1.87065	7.24638		1797827.A2V65_12090-1797827.A2V65_08710	7.38176	6.59544		1xiw-assembly1_A_C	5.03625	19.5673		1xiw-assembly1_A_C	8.008	3.31938	16.4366	22.1766
				8ahx-assembly1_B_G	2.23673	5.03461		201973.SAMN04488025_12226-201973.SAMN04488025_11064	4.03267	4.9104		8ahx-assembly1_B_G	1.89148	4.06545		8ahx-assembly1_B_G	1.28685	4.03822	3.55124	5.18228
				3eab-assembly1_A_B	7.15044	9.67314		981085.W9RXR5-981085.W9RSS2	6.74923	6.94022		3eab-assembly1_A_B	7.7388	10.3932		3eab-assembly1_A_B	7.65546	8.91106	10.559	10.8397
				8jjr-assembly1_D_Z	5.80326	7.06342		1798287.A3F14_03170-1798287.A3F14_01080	5.74286	5.69683		8jjr-assembly1_D_Z	8.55905	14.1511		8jjr-assembly1_D_Z	5.10198	19.6115	11.3764	20.0759
				8sok-assembly1_B_D	2.80198	3.2007		1521187.GCA_000735195_03676-1521187.GCA_000735195_01949	8.68963	8.90095		8sok-assembly1_B_D	5.40376	6.74126		8sok-assembly1_B_D	8.09446	3.66753	17.8391	2.6344
				4v1a-assembly1_D_K	6.94983	7.2938		1173263.Syn7502_01063-1173263.Syn7502_00512	5.45467	15.9629		4v1a-assembly1_D_K	6.90326	5.47762		4v1a-assembly1_D_K	8.98687	5.84568	7.47715	4.30414
				7xqp-assembly1_Q_T	3.56624	4.92801		1265504.GCA_000381265_06277-1265504.GCA_000381265_05209	4.99148	5.10095		7xqp-assembly1_Q_T	4.60416	6.09952		7xqp-assembly1_Q_T	2.46862	11.3303	3.36267	16.0618
				7wff-assembly1_I_J	7.92459	8.99348		1052801.GCA_000380705_01549-1052801.GCA_000380705_01334	2.01701	4.19342		7wff-assembly1_I_J	12.6829	14.1093		7wff-assembly1_I_J	10.8124	15.5188	11.7244	18.3724
				8i9p-assembly1_V_2	4.36633	4.75212		1968528.B5M48_04175-1968528.B5M48_04045	2.74421	4.15614		8i9p-assembly1_V_2	5.90877	5.53002		8i9p-assembly1_V_2	3.31872	13.2961	2.37094	16.9783
				6td6-assembly1_A_B	7.14031	6.69971		1802389.A3C17_04470-1802389.A3C17_01665	3.05319	4.05771		6td6-assembly1_A_B	7.25363	7.2228		6td6-assembly1_A_B	8.28862	6.54087	8.30896	6.50121
				5tj5-assembly1_A_B	3.08396	4.41523		1781247.GCA_001577055_00869-1781247.GCA_001577055_00594	4.67486	4.75983		5tj5-assembly1_A_B	2.23637	5.12018		5tj5-assembly1_A_B	2.39228	1.98345	8.24462	3.52362
				8umo-assembly1_A_D	3.31612	4.66162		1618539.UX04_C0003G0085-1618539.UX04_C0002G0111	4.10954	7.33324		8umo-assembly1_A_D	9.18748	13.5268		8umo-assembly1_A_D	5.77964	18.0455	12.0347	16.1582
				1dp5-assembly1_A_B	4.6547	5.01992		79684.ENSMOCP00000018119-79684.ENSMOCP00000010621	3.64344	2.87568		1dp5-assembly1_A_B	4.04766	4.65717		1dp5-assembly1_A_B	3.14228	13.6976	3.75714	14.6207
				6hiy-assembly1_Q_0	13.5773	16.0664		327939.BIW53_19990-327939.BIW53_04825	5.71814	5.9674		6hiy-assembly1_Q_0	17.499	16.8967		6hiy-assembly1_Q_0	16.1106	18.8685	15.2946	18.359
				3hgk-assembly1_A_B	6.03759	6.56543		1797274.A2W20_09565-1797274.A2W20_09560	4.55287	4.21361		3hgk-assembly1_A_B	7.4331	7.80804		3hgk-assembly1_A_B	5.90529	19.2096	6.31683	20.3418
				2zet-assembly1_A_B	3.87034	5.02454		562729.RNAN_1137-562729.RNAN_0083	4.91022	5.26001		2zet-assembly1_A_B	4.84939	6.21332		2zet-assembly1_A_B	10.0163	1.87609	11.9416	2.57295
				7m5f-assembly1_A_B	4.36264	5.73655		1736433.ASC87_20485-1736433.ASC87_15660	5.15028	5.51166		7m5f-assembly1_A_B	4.03265	5.99311		7m5f-assembly1_A_B	8.57453	2.49531	8.65352	6.12121
				5wwl-assembly1_A_B	8.09141	11.6331		402777.GCA_000332155_02256-402777.GCA_000332155_00336	4.56389	5.2835		5wwl-assembly1_A_B	7.64242	12.3695		5wwl-assembly1_A_B	8.04153	7.05086	10.752	16.7251
				8srq-assembly1_F_G	3.87057	6.38872		1120964.GCA_001313265_07079-1120964.GCA_001313265_03864	3.33655	8.95125		8srq-assembly1_F_G	4.58593	7.66698		8srq-assembly1_F_G	2.84887	6.27442	6.50594	8.50886
				6tda-assembly1_J_Q	3.95508	3.78459		1592897.CleRT_12500-1592897.CleRT_01270	3.12647	3.93222		6tda-assembly1_J_Q	6.67715	7.5197		6tda-assembly1_J_Q	3.04046	15.4218	3.60257	15.3243
				7ozs-assembly1_C_D	4.0087	4.47625		151894.SAMN04488524_4113-151894.SAMN04488524_1487	3.78061	4.83968		7ozs-assembly1_C_D	2.88943	3.1215		7ozs-assembly1_C_D	2.0081	3.5075	2.61445	3.42348
				7cei-assembly1_A_B	7.65137	7.36306		1399798.GCA_000518265_05598-1399798.GCA_000518265_02239	6.58861	9.17535		7cei-assembly1_A_B	9.65504	8.64579		7cei-assembly1_A_B	14.0947	8.21562	13.383	7.21258
				7xzi-assembly1_C_M	14.5705	14.4473		1934309.B0A82_11680-1934309.B0A82_06260	5.65078	6.03742		7xzi-assembly1_C_M	19.5082	20.2136		7xzi-assembly1_C_M	19.2369	20.7561	20.0991	19.6617
				7csl-assembly1_A_B	3.88468	4.8506		400946.BMY_1328-400946.BMY_0216	3.01083	4.40634		7csl-assembly1_A_B	2.83965	4.15496		7csl-assembly1_A_B	3.02203	1.98315	3.312	11.25
				3hw2-assembly1_A_B	11.43	12.4375		1925591.BI308_18680-1925591.BI308_12950	6.01093	6.20367		3hw2-assembly1_A_B	16.2348	19.5557		3hw2-assembly1_A_B	14.8491	19.7514	16.9485	26.8473
				4m76-assembly1_A_B	1.29707	3.39035		354355.SAMN05660816_03771-354355.SAMN05660816_03712	4.86827	5.09575		4m76-assembly1_A_B	1.80315	4.87395		4m76-assembly1_A_B	2.24017	1.58754	6.85127	4.13401
				7tql-assembly1_C_E	1.54645	8.35095		1660162.ABS46_19050-1660162.ABS46_11175	6.55822	7.33128		7tql-assembly1_C_E	1.71424	9.82401		7tql-assembly1_C_E	1.41002	2.0489	8.74965	10.8911
				6hiy-assembly1_S_7	10.1407	15.015		1306174.GCA_000719025_06910-1306174.GCA_000719025_06052	5.75676	5.78082		6hiy-assembly1_S_7	11.0692	13.512		6hiy-assembly1_S_7	19.9928	5.33101	23.2304	7.11053
				7qtt-assembly1_M_5	3.76224	5.12403		1638161.GCA_001463705_03936-1638161.GCA_001463705_03363	3.61996	4.21842		7qtt-assembly1_M_5	8.598	22.3004		7qtt-assembly1_M_5	3.56078	20.6056	24.2644	21.1085
				4hwi-assembly1_A_B	2.15608	4.22179		1797874.A2W66_04645-1797874.A2W66_04565	3.12891	4.41681		4hwi-assembly1_A_B	2.79707	7.58285		4hwi-assembly1_A_B	2.9905	2.67948	4.86472	12.9639
				6nd4-assembly1_O_S	3.78617	5.68503		1334629.MFUL124B02_26985-1334629.MFUL124B02_01835	5.01011	5.43619		6nd4-assembly1_O_S	5.86958	8.57901		6nd4-assembly1_O_S	3.9991	12.7473	5.83122	18.5336
				6zqg-assembly1_A_G	6.77958	7.50599		1736487.ASE07_11870-1736487.ASE07_05110	4.09934	4.4998		6zqg-assembly1_A_G	6.15938	7.60991		6zqg-assembly1_A_G	7.14017	5.16302	11.0519	5.03784
				8bya-assembly1_A_D	1.32387	3.01205		1797564.A3I64_20775-1797564.A3I64_09015	5.29736	5.42922		8bya-assembly1_A_D	1.03607	3.33287		8bya-assembly1_A_D	1.04841	1.00022	2.16887	10.7077
				4y2o-assembly1_A_B	8.8394	8.79082		351659.SAMN05421784_11143-351659.SAMN05421784_11019	3.55145	3.40291		4y2o-assembly1_A_B	7.62193	7.58638		4y2o-assembly1_A_B	7.53303	7.75529	6.16651	11.1915
				7vdv-assembly1_K_Q	4.11553	5.28713		1674798.GCA_001602645_01305-1674798.GCA_001602645_00379	2.96131	4.32441		7vdv-assembly1_K_Q	5.70411	6.5113		7vdv-assembly1_K_Q	9.42281	3.74949	9.72188	4.54828
				7eu3-assembly1_I_N	6.13487	8.31497		1004326.GCA_001012815_04912-1004326.GCA_001012815_01620	8.03638	8.20918		7eu3-assembly1_I_N	6.74114	8.97513		7eu3-assembly1_I_N	1.90362	16.4602	3.77215	16.9865
				8gkl-assembly1_A_B	2.28787	5.52561		1217799.DEALK_14010-1217799.DEALK_08000	5.46984	5.44566		8gkl-assembly1_A_B	3.99387	9.82253		8gkl-assembly1_A_B	6.55399	1.6405	9.50523	10.3707
				5vhf-assembly1_I_R	1.088	2.2996		1617424.UZ18_ATM001001785-1617424.UZ18_ATM001001744	6.64459	7.48318		5vhf-assembly1_I_R	1.50356	7.28257		5vhf-assembly1_I_R	1.74273	1.01642	4.06435	31.5118
				3dl8-assembly1_A_D	3.72159	5.36095		284813.Q8SSB9-284813.Q8SQH7	7.92727	7.4739		3dl8-assembly1_A_D	5.18027	7.62145		3dl8-assembly1_A_D	5.64105	4.71739	9.29346	5.7138
				8bda-assembly1_C_D	5.99124	6.06086		1802595.A2134_01365-1802595.A2134_00325	7.67567	7.66861		8bda-assembly1_C_D	6.63604	6.5494		8bda-assembly1_C_D	7.47009	6.5767	7.57954	6.2208
				7qtt-assembly1_P_S	7.99495	9.23063		1724.GCA_001044175_00643-1724.GCA_001044175_00642	5.22776	5.2721		7qtt-assembly1_P_S	11.4383	12.586		7qtt-assembly1_P_S	11.9784	10.9889	13.035	12.0554
				6kmh-assembly1_A_B	4.2581	4.47771		1618665.UY55_C0003G0013-1618665.UY55_C0002G0090	3.31328	5.27953		6kmh-assembly1_A_B	5.35146	6.0782		6kmh-assembly1_A_B	4.27374	19.2687	4.91277	18.0496
				8r57-assembly1_A_B	3.07682	4.07074		1618665.UY55_C0002G0021-1618665.UY55_C0001G0240	3.05717	6.05215		8r57-assembly1_A_B	3.79248	6.1089		8r57-assembly1_A_B	4.91761	3.21323	9.0471	4.67518
				8j1r-assembly1_A_B	7.33367	7.20427		857265.WG78_14600-857265.WG78_04390	5.23419	5.61138		8j1r-assembly1_A_B	5.73106	7.3145		8j1r-assembly1_A_B	8.77138	1.86153	8.30732	5.13099
				8onz-assembly1_B_D	5.57943	6.51615		1915309.AXG55_12070-1915309.AXG55_08095	9.63347	9.70898		8onz-assembly1_B_D	6.0374	6.35217		8onz-assembly1_B_D	8.61457	4.86099	10.2698	5.03434
				8hsc-assembly1_C_F	2.20469	5.50719		1382522.W6MNN5-1382522.W6MMB9	7.04228	7.33724		8hsc-assembly1_C_F	1.15033	5.85632		8hsc-assembly1_C_F	1.00054	1.32296	14.4191	2.32697
				8d0k-assembly1_B_E	3.58343	5.43628		367299.GCA_000720925_03032-367299.GCA_000720925_02388	4.50704	4.64104		8d0k-assembly1_B_E	1.46703	2.89852		8d0k-assembly1_B_E	1.93807	1.04631	6.28832	1.05052
				6zpi-assembly1_A_C	2.1175	4.76733		1798299.A3H44_09535-1798299.A3H44_06540	4.97133	5.84783		6zpi-assembly1_A_C	3.16792	7.48985		6zpi-assembly1_A_C	5.02504	2.0807	5.87522	9.35928
				5jyl-assembly1_A_B	2.01317	3.73536		469617.FUAG_02800-469617.FUAG_01333	4.22432	3.87124		5jyl-assembly1_A_B	4.66936	9.298		5jyl-assembly1_A_B	2.27389	6.06497	6.0218	10.8428
				7z9f-assembly1_A_B	1.87856	2.90037		1586267.GCA_001418685_01375-1586267.GCA_001418685_01369	5.86074	6.12117		7z9f-assembly1_A_B	1.48383	2.02051		7z9f-assembly1_A_B	1.39206	1.53006	1.99979	1.78936
				8y7e-assembly1_C_O	3.6273	5.38004		1423745.GCA_001311215_01352-1423745.GCA_001311215_00842	3.19035	8.73822		8y7e-assembly1_C_O	6.81455	9.96648		8y7e-assembly1_C_O	6.19446	8.80558	6.26908	17.6833
				8f5p-assembly1_A_C	7.55634	7.56983		565575.UUR10_0643-565575.UUR10_0002	3.11029	8.80184		8f5p-assembly1_A_C	9.1389	8.63189		8f5p-assembly1_A_C	18.1081	5.59066	17.9095	5.14367
				8t9b-assembly1_A_C	2.44727	3.50145		2512241.A0A553HXZ5-2512241.A0A553HMW9	4.4215	7.2673		8t9b-assembly1_A_C	13.2234	14.4376		8t9b-assembly1_A_C	15.9352	9.42469	18.0166	9.16037
				5lj3-assembly1_A_E	13.8156	15.1072		1144477.GCA_002087335_04608-1144477.GCA_002087335_03516	5.89597	5.93008		5lj3-assembly1_A_E	10.3002	17.7611		5lj3-assembly1_A_E	17.6213	6.43315	17.9773	17.6144
				3cjs-assembly1_A_B	3.94813	6.24435		1797874.A2W66_09505-1797874.A2W66_04675	3.6581	4.38947		3cjs-assembly1_A_B	3.37285	5.09559		3cjs-assembly1_A_B	16.0168	1.09074	22.051	1.64152
				1eay-assembly1_A_B	3.65398	4.79877		1618820.UV01_C0011G0044-1618820.UV01_C0008G0055	3.10629	4.21246		1eay-assembly1_A_B	3.28736	5.07488		1eay-assembly1_A_B	1.24632	16.5992	2.44453	20.4613
				4b0m-assembly1_A_B	9.12564	10.806		1476857.BN1002_04392-1476857.BN1002_02792	4.84282	5.05994		4b0m-assembly1_A_B	8.75345	9.65848		4b0m-assembly1_A_B	4.86018	11.4546	11.3471	9.66655
				7m30-assembly1_A_H	5.08507	7.84214		1705564.APG08_01191-1705564.APG08_00809	2.94729	6.16812		7m30-assembly1_A_H	10.0566	17.9929		7m30-assembly1_A_H	15.2299	6.80368	15.1482	21.0997
				7c2f-assembly1_A_B	1.46216	3.84259		690879.TSACC_3113-690879.TSACC_21465	4.72066	4.85038		7c2f-assembly1_A_B	1.92275	3.0707		7c2f-assembly1_A_B	1.01474	8.50094	2.01002	8.79789
				6zqg-assembly1_W_7	8.21792	9.83207		1522315.GCA_001375555_03233-1522315.GCA_001375555_03231	5.10146	6.8709		6zqg-assembly1_W_7	9.27617	13.0329		6zqg-assembly1_W_7	6.21643	12.5439	13.0834	13.0187
				5lsk-assembly1_C_D	4.55122	9.53308		1500893.GCA_000745005_00863-1500893.GCA_000745005_00177	3.95076	4.49558		5lsk-assembly1_C_D	3.55903	17.7685		5lsk-assembly1_C_D	2.37921	6.23606	14.7642	20.0733
				3v3k-assembly1_A_B	7.82196	7.97926		544712.C6HGI0-544712.C6H8F5	7.25547	7.30722		3v3k-assembly1_A_B	6.73642	6.95837		3v3k-assembly1_A_B	3.58219	20.2867	3.66243	19.9966
				5jq6-assembly1_A_C	2.97458	5.07187		1674798.GCA_001602645_02545-1674798.GCA_001602645_01659	1.86383	5.62751		5jq6-assembly1_A_C	5.1986	10.6828		5jq6-assembly1_A_C	9.13098	2.14259	8.87269	14.7129
				6hiy-assembly1_2_3	15.3488	15.7637		1797469.A3F08_03575-1797469.A3F08_01130	2.26415	5.97251		6hiy-assembly1_2_3	17.37	18.0485		6hiy-assembly1_2_3	18.7947	15.9349	20.271	15.794
				7mx2-assembly1_B_C	2.20629	2.58215		1974281.A0A1V8UPC2-1974281.A0A1V8U2C0	11.0598	11.1046		7mx2-assembly1_B_C	2.03114	2.77292		7mx2-assembly1_B_C	2.7392	1.00284	4.19155	1.00093
				6qw6-assembly1_B_8	2.60317	2.90144		47229.LO55_3641-47229.LO55_3281	4.87057	5.20789		6qw6-assembly1_B_8	1.19588	1.39765		6qw6-assembly1_B_8	1.00078	1.31194	1.20848	1.48502
				2f66-assembly1_A_C	5.58563	10.1205		641691.SAMN05421636_107262-641691.SAMN05421636_101219	5.3875	5.7529		2f66-assembly1_A_C	4.56331	9.56865		2f66-assembly1_A_C	1.30808	11.5483	5.70089	15.5774
				7eeb-assembly1_D_F	10.4114	10.2705		1802129.A3J04_03175-1802129.A3J04_00750	2.48786	5.12924		7eeb-assembly1_D_F	8.71241	8.00265		7eeb-assembly1_D_F	11.7798	6.41974	10.5366	6.02058
				4ifd-assembly1_C_K	6.25091	9.12799		68249.BC342_18600-68249.BC342_13620	5.55276	5.79137		4ifd-assembly1_C_K	9.06482	13.1239		4ifd-assembly1_C_K	6.44773	19.4277	9.99546	22.5603
				7ept-assembly1_A_E	1.52936	3.89217		1218598.LEP1GSC060_0736-1218598.LEP1GSC060_0722	3.40488	5.24243		7ept-assembly1_A_E	1.54578	4.40484		7ept-assembly1_A_E	1.25038	2.05004	11.6673	1.75501
				7cgp-assembly1_B_L	2.05241	2.88549		1167637.GCA_000258765_02314-1167637.GCA_000258765_01686	5.99943	6.77588		7cgp-assembly1_B_L	1.07502	1.85545		7cgp-assembly1_B_L	1.0255	1.14751	1.34309	3.1372
				4q7j-assembly1_B_C	3.71765	6.4177		658858.E1EXG7-658858.E1EWX6	4.49549	8.29774		4q7j-assembly1_B_C	4.76055	10.9069		4q7j-assembly1_B_C	1.22596	15.4466	6.61473	16.9957
				7yp2-assembly1_A_B	10.1628	10.8981		1619076.UV38_C0002G0165-1619076.UV38_C0001G0060	4.76171	4.91943		7yp2-assembly1_A_B	14.496	14.9984		7yp2-assembly1_A_B	17.7021	10.4583	16.7551	13.1009
				7xhv-assembly1_A_B	3.97033	5.44262		1705730.AMR96_03180-1705730.AMR96_03145	2.61369	5.05006		7xhv-assembly1_A_B	2.6253	4.30605		7xhv-assembly1_A_B	3.52515	1.88795	6.99876	2.42114
				6hiy-assembly1_G_9	15.1371	15.3932		1176355.A0A4Q9M019-1176355.A0A4Q9KXT7	6.24147	9.6607		6hiy-assembly1_G_9	18.7478	19.023		6hiy-assembly1_G_9	18.1463	18.9791	18.5361	19.058
				6hiy-assembly1_B_M	15.4905	16.2353		1449347.GCA_000744225_01817-1449347.GCA_000744225_00636	4.09434	4.34015		6hiy-assembly1_B_M	19.5179	20.7565		6hiy-assembly1_B_M	18.5809	21.4915	20.0851	23.1622
				7woo-assembly1_C_F	7.77046	8.43999		1798540.A3B74_02530-1798540.A3B74_01060	3.65599	5.87841		7woo-assembly1_C_F	10.9553	10.0062		7woo-assembly1_C_F	9.42288	13.625	8.75401	12.1888
				9bei-assembly1_A_B	10.3171	11.5279		46175.GCA_001570405_04192-46175.GCA_001570405_01140	4.94352	5.13904		9bei-assembly1_A_B	20.3712	20.5674		9bei-assembly1_A_B	27.2474	13.1523	25.3792	14.7591
				7z8j-assembly1_A_C	4.49194	5.08921		1736365.ASG30_07540-1736365.ASG30_04715	3.01984	4.32557		7z8j-assembly1_A_C	2.41463	2.93554		7z8j-assembly1_A_C	3.84179	1.12028	3.97729	1.77415
				6eg0-assembly1_A_B	3.45148	3.34715		1816691.GCA_900169535_04745-1816691.GCA_900169535_03390	5.92912	6.22008		6eg0-assembly1_A_B	3.00218	2.71157		6eg0-assembly1_A_B	2.69737	3.04454	2.57804	2.33591
				6sg9-assembly1_K_3	16.8991	17.8187		1618933.UY29_C0013G0012-1618933.UY29_C0009G0002	3.564	4.74228		6sg9-assembly1_K_3	18.9887	17.8367		6sg9-assembly1_K_3	20.8321	18.1345	18.877	17.57
				8fl0-assembly1_P_Z	1.66732	1.77638		1797354.A2X22_14500-1797354.A2X22_02395	5.20142	5.38977		8fl0-assembly1_P_Z	3.03848	4.62886		8fl0-assembly1_P_Z	4.98225	1.94775	6.08508	3.61515
				8i03-assembly1_B_I	11.5425	12.0029		1802362.A2806_04510-1802362.A2806_02170	5.03075	7.14991		8i03-assembly1_B_I	14.5208	15.8518		8i03-assembly1_B_I	13.0878	17.2982	13.8276	19.4956
				1ibx-assembly1_A_B	7.82871	8.09851		1618436.UV59_C0016G0029-1618436.UV59_C0013G0031	3.74854	5.28433		1ibx-assembly1_A_B	11.2851	6.54168		1ibx-assembly1_A_B	7.36829	15.448	5.42159	7.30706
				6lth-assembly1_B_C	6.64941	8.01925		280699.M1VMI6-280699.M1VBY9	6.93472	7.2563		6lth-assembly1_B_C	5.73099	8.01021		6lth-assembly1_B_C	3.96628	12.4765	5.46924	18.6424
				7rhq-assembly1_B_C	3.63023	4.23804		105231.A0A1Y1IIE5-105231.A0A1Y1HQZ8	4.86544	4.8082		7rhq-assembly1_B_C	2.73331	3.47825		7rhq-assembly1_B_C	1.89284	3.76154	4.31186	3.09477
				3oja-assembly1_A_B	7.13106	7.19274		1961107.B6D29_03820-1961107.B6D29_01775	2.24841	5.83409		3oja-assembly1_A_B	12.8955	12.6631		3oja-assembly1_A_B	14.4902	11.5619	14.5335	10.6561
				3ab0-assembly1_A_C	2.40044	5.5159		1502852.FG94_03646-1502852.FG94_01053	4.11957	4.64097		3ab0-assembly1_A_C	3.41285	9.34567		3ab0-assembly1_A_C	3.79483	3.06427	10.5543	9.48462
				7yca-assembly1_H_N	2.55442	8.01952		1844708.DVDV_3124-1844708.DVDV_1422	4.7559	4.6789		7yca-assembly1_H_N	6.65334	14.5599		7yca-assembly1_H_N	5.48905	11.54	13.7424	17.251
				6igz-assembly1_D_H	3.72635	13.0788		272773.BZJ21_11205-272773.BZJ21_05575	6.39124	6.62865		6igz-assembly1_D_H	3.64432	17.2117		6igz-assembly1_D_H	1.8985	10.2618	17.0071	20.9876
				2jel-assembly1_A_C	1.42698	4.9236		1137096.NIES2101_41475-1137096.NIES2101_22100	3.80631	4.5942		2jel-assembly1_A_C	2.45074	9.89852		2jel-assembly1_A_C	3.11106	1.85276	15.1709	5.88247
				7zu0-assembly1_B_C	7.30329	7.54936		1798690.A3I74_03945-1798690.A3I74_03455	2.94361	5.34773		7zu0-assembly1_B_C	11.6362	13.2798		7zu0-assembly1_B_C	13.8884	10.0073	16.362	10.1331
				6uz1-assembly1_B_C	1.94237	4.20077		406020.GCA_000934765_02638-406020.GCA_000934765_00406	3.93961	4.17739		6uz1-assembly1_B_C	2.0899	6.02024		6uz1-assembly1_B_C	1.0291	4.16583	5.95848	6.07031
				5fj9-assembly1_P_Q	4.68074	7.52558		1176355.A0A4Q9M2J2-1176355.A0A4Q9LPF6	5.84767	9.54409		5fj9-assembly1_P_Q	15.4181	20.8215		5fj9-assembly1_P_Q	17.4102	13.0292	22.4316	18.0338
				7xtd-assembly1_P_0	5.56667	6.95104		114686.BM536_038020-114686.BM536_037870	4.04625	5.49392		7xtd-assembly1_P_0	4.48598	8.5232		7xtd-assembly1_P_0	14.8956	1.00038	13.624	4.73488
				8b6g-assembly1_A_B	8.41906	14.3671		1797790.A3B55_01850-1797790.A3B55_01555	3.66884	4.77587		8b6g-assembly1_A_B	17.0706	20.3508		8b6g-assembly1_A_B	17.7154	16.405	18.0478	23.4716
				2ijo-assembly1_A_C	3.51131	8.04268		1798540.A3B74_02575-1798540.A3B74_02510	3.70264	4.69832		2ijo-assembly1_A_C	5.80603	10.8601		2ijo-assembly1_A_C	21.2631	1.29267	22.1023	5.05432
				5mza-assembly1_A_B	3.62741	4.89577		1121391.SAMN02745206_02438-1121391.SAMN02745206_01090	5.9012	5.94481		5mza-assembly1_A_B	5.74081	10.526		5mza-assembly1_A_B	8.35614	3.20306	8.91479	13.5838
				8b6g-assembly1_F_H	7.62031	10.7212		1674798.GCA_001602645_00380-1674798.GCA_001602645_00369	1.53102	5.62083		8b6g-assembly1_F_H	10.7814	15.6087		8b6g-assembly1_F_H	8.20062	17.6712	13.9815	18.4911
				2pbi-assembly1_A_B	2.88755	2.97582		641524.ADICYQ_3320-641524.ADICYQ_0433	5.29415	6.01902		2pbi-assembly1_A_B	3.2935	3.30324		2pbi-assembly1_A_B	4.04156	2.58906	2.96168	3.82735
				8boz-assembly1_A_B	10.3965	8.87997		1802280.A3B37_03530-1802280.A3B37_01065	5.53733	5.90786		8boz-assembly1_A_B	13.0141	13.1661		8boz-assembly1_A_B	11.458	18.1042	11.3883	18.339
				6thl-assembly1_A_B	10.7163	10.1344		766499.C357_22585-766499.C357_03730	5.47608	5.65866		6thl-assembly1_A_B	15.0052	13.6905		6thl-assembly1_A_B	12.3221	19.3113	10.8874	18.6132
				5ikf-assembly1_A_B	14.7467	15.0009		1120964.GCA_001313265_06896-1120964.GCA_001313265_05817	3.4908	7.39359		5ikf-assembly1_A_B	17.2111	17.2822		5ikf-assembly1_A_B	17.2881	17.2706	17.3155	16.6639
				1bth-assembly1_A_B	1.24872	4.58814		1236525.GCA_000614545_02414-1236525.GCA_000614545_02412	2.96669	7.19283		1bth-assembly1_A_B	1.12166	4.50679		1bth-assembly1_A_B	1.14364	1.01511	4.23255	5.95308
				5jpq-assembly1_F_1	1.86227	5.20497		1781247.GCA_001577055_01484-1781247.GCA_001577055_00943	2.81209	4.44292		5jpq-assembly1_F_1	3.07401	4.7224		5jpq-assembly1_F_1	3.46459	2.85338	4.5345	4.74935
				8jw0-assembly1_D_L	4.66194	9.59196		1798598.A2629_02380-1798598.A2629_02095	3.78374	5.61848		8jw0-assembly1_D_L	9.95024	13.8754		8jw0-assembly1_D_L	14.8848	8.23292	14.2639	13.7632
				7ls6-assembly1_G_N	2.52299	6.14321		1797926.A2X37_11790-1797926.A2X37_09945	5.90366	6.43797		7ls6-assembly1_G_N	3.61358	9.14577		7ls6-assembly1_G_N	2.0682	12.4641	6.68619	18.91
				5vgz-assembly1_C_G	1.53462	1.75814		1306947.J120_01215-1306947.J120_00375	4.29853	8.24296		5vgz-assembly1_C_G	2.24064	2.69731		5vgz-assembly1_C_G	11.5998	1.34266	14.4589	1.6082
				8byv-assembly1_J_T	1.78674	3.75592		1120964.GCA_001313265_02825-1120964.GCA_001313265_02499	3.78656	6.46218		8byv-assembly1_J_T	1.45234	2.8322		8byv-assembly1_J_T	1.20784	1.78626	1.80315	4.5822
				7liv-assembly1_D_J	17.2117	17.3912		1000565.METUNv1_01650-1000565.METUNv1_00619	5.24199	5.56604		7liv-assembly1_D_J	18.6512	18.9374		7liv-assembly1_D_J	18.7219	18.1861	18.6712	18.8686
				7pkq-assembly1_0_2	7.42384	7.39445		1618882.UY38_C0001G0261-1618882.UY38_C0001G0211	3.76987	5.15737		7pkq-assembly1_0_2	6.52234	6.3601		7pkq-assembly1_0_2	8.11237	5.6195	6.7796	6.17749
				6xp5-assembly1_C_F	9.58987	9.51535		1798688.A3I93_01020-1798688.A3I93_00060	2.26557	4.79654		6xp5-assembly1_C_F	7.30599	7.32391		6xp5-assembly1_C_F	21.3227	4.46242	26.0852	4.08815
				5aka-assembly1_D_V	1.474	3.54003		655186.Sup05_1101-655186.Sup05_0624	3.29961	4.27612		5aka-assembly1_D_V	6.02021	5.04088		5aka-assembly1_D_V	14.5306	1.00108	10.8019	1.09552
				8h1t-assembly1_K_L	4.94234	5.58595		1166948.GCA_000759345_03196-1166948.GCA_000759345_01302	3.44362	3.91189		8h1t-assembly1_K_L	3.80578	4.60625		8h1t-assembly1_K_L	1.00892	9.94918	3.50956	5.7432
				6cfw-assembly1_K_M	4.51315	4.45611		1618918.UR22_C0012G0020-1618918.UR22_C0010G0027	3.02671	3.42773		6cfw-assembly1_K_M	3.86014	3.40579		6cfw-assembly1_K_M	4.43107	3.76263	3.60297	3.28022
				6sg9-assembly1_T_5	15.7211	15.9893		1285242.A6A04_15575-1285242.A6A04_03835	5.37391	5.48314		6sg9-assembly1_T_5	21.6941	19.1612		6sg9-assembly1_T_5	25.0777	18.5703	20.6142	17.515
				6w1s-assembly1_A_J	2.27884	5.19869		69322.SAMN05443669_10603-69322.SAMN05443669_10384	3.75467	4.30129		6w1s-assembly1_A_J	9.73439	15.3074		6w1s-assembly1_A_J	8.78376	11.1433	14.6828	16.1154
				8fn2-assembly1_B_M	3.66195	4.03386		1797874.A2W66_04660-1797874.A2W66_03055	3.12092	4.57523		8fn2-assembly1_B_M	2.26037	2.76896		8fn2-assembly1_B_M	2.62297	1.13236	2.25169	6.51387
				5mmj-assembly1_G_P	4.56143	5.01892		1798332.A3B97_02850-1798332.A3B97_00795	3.84809	3.98918		5mmj-assembly1_G_P	1.46403	2.13123		5mmj-assembly1_G_P	1.42314	1.48053	3.17357	1.14448
				6t9i-assembly1_D_G	6.4986	7.86093		1495144.AR505_1795-1495144.AR505_0135	2.37583	4.62537		6t9i-assembly1_D_G	7.3411	8.98358		6t9i-assembly1_D_G	4.95128	12.157	7.35965	11.2204
				7tve-assembly1_B_D	6.34398	7.21597		1919279.GCA_002083825_02124-1919279.GCA_002083825_01407	6.8542	7.51429		7tve-assembly1_B_D	9.25238	9.80754		7tve-assembly1_B_D	14.2478	6.82862	14.9328	7.36605
				6b73-assembly1_A_B	2.28764	4.31467		1188229.GlitD10_2658-1188229.GlitD10_2199	5.03724	5.32381		6b73-assembly1_A_B	2.46236	3.12548		6b73-assembly1_A_B	1.73398	6.27427	2.10195	9.78084
				4cad-assembly1_A_C	2.75139	5.40319		1868283.AB834_06185-1868283.AB834_04455	8.76522	8.93252		4cad-assembly1_A_C	6.52409	11.4867		4cad-assembly1_A_C	3.6624	10.0643	11.2712	11.8958
								1705564.APG08_01217-1705564.APG08_00402	2.64838	6.36145		6uss-assembly1_A_B	8.26853	7.897
								1801897.A3B60_01395-1801897.A3B60_00485	2.7945	3.95568		3he0-assembly1_A_B	13.7507	14.9029
								1618659.UV11_C0043G0006-1618659.UV11_C0035G0004	4.5787	4.80229		3o47-assembly1_A_B	3.56066	5.82761
								1423745.GCA_001311215_01553-1423745.GCA_001311215_00406	1.80055	5.17307		3fgh-assembly1_A_B	5.90416	6.89688
								1805400.AUJ93_02385-1805400.AUJ93_02365	3.25265	4.29758		2iwq-assembly1_A_B	7.74599	9.31951
								1618520.UV63_C0060G0003-1618520.UV63_C0025G0001	4.2151	4.40817		2lyy-assembly1_A_B	4.9729	7.1502
								66373.GCA_000718305_05948-66373.GCA_000718305_00648	4.25857	4.23764		2vve-assembly1_C_D	2.37948	2.32693
								935791.I3EK37-935791.I3EHA9	6.98716	9.83301		6tj1-assembly1_C_D	1.11021	1.02917
								82805.SAMN04487998_3651-82805.SAMN04487998_0806	5.81152	5.98427		3t1p-assembly1_B_C	2.83381	2.25932
								1805318.AUK17_00460-1805318.AUK17_00110	3.17558	4.1796		4mxt-assembly1_A_B	17.2059	15.8697
								1784823.GCA_001641225_01149-1784823.GCA_001641225_00595	3.89515	5.36512		1hng-assembly1_A_B	3.25619	2.34721
								1002805.HBZS_110360-1002805.HBZS_106340	4.48872	6.64937		3dkw-assembly1_A_B	4.04829	5.09485
								747089.A0A2H5TUH7-747089.A0A2H5TKW0	7.10561	6.75955		6zjo-assembly1_A_B	1.0135	1.01052
								341454.A0A4S2N3J0-341454.A0A4S2N0Q0	7.28445	7.37198		2oqm-assembly1_A_B	6.30402	7.39237
								1855336.SAMN05216503_2381-1855336.SAMN05216503_1058	5.7581	5.88189		6k5e-assembly1_A_C	4.92877	5.25265
								1797457.A2160_05485-1797457.A2160_02650	4.17632	4.88318		2eth-assembly1_A_B	7.9433	8.29151
								1117314.PCIT_16760-1117314.PCIT_12809	6.89515	7.64198		3b9c-assembly1_A_D	6.10627	6.72694
								1618545.US53_C0019G0031-1618545.US53_C0005G0003	4.0513	5.28288		1yla-assembly1_A_B	9.29423	9.49543
								118005.GCA_000469585_01901-118005.GCA_000469585_00995	4.64924	4.66644		7r1o-assembly1_A_B	11.0585	14.0419
								867345.SAMN05421693_11114-867345.SAMN05421693_10454	6.49196	6.63732		3t0y-assembly1_A_C	2.25769	3.2926
								1121030.GCA_000430725_07759-1121030.GCA_000430725_07436	3.73667	4.41498		4idt-assembly1_A_B	7.61906	8.68459
								201973.SAMN04488025_12235-201973.SAMN04488025_10538	2.46476	3.25176		5n6u-assembly1_A_B	10.7058	9.12794
								1336245.GCA_000526695_02090-1336245.GCA_000526695_01995	2.96517	6.1473		3k2v-assembly1_A_B	11.7359	11.8833
								558155.SAMN04487911_11784-558155.SAMN04487911_105149	5.92329	6.20896		3cgu-assembly1_A_B	6.21162	7.53176
								1666911.HLUCCA11_18240-1666911.HLUCCA11_01045	5.19509	5.24516		4fz2-assembly1_A_B	7.86564	9.82636
								1571877.GCA_000961955_02011-1571877.GCA_000961955_01909	4.23923	4.50863		1zso-assembly1_A_B	12.0296	12.43
								665577.GCA_000316095_06989-665577.GCA_000316095_04633	6.45765	7.12444		8kdb-assembly1_D_E	12.4414	12.1133
								1120964.GCA_001313265_04216-1120964.GCA_001313265_04213	5.23471	8.36732		3kxe-assembly1_A_B	5.66644	7.25824
								1802041.A3D80_04625-1802041.A3D80_04265	3.30817	5.7334		3e9m-assembly1_A_B	7.86803	7.71605
								1802129.A3J04_00750-1802129.A3J04_00355	2.75231	7.52261		5jiu-assembly1_A_B	6.4558	6.07309
								797516.HMPREF9104_02167-797516.HMPREF9104_00605	3.15478	4.66794		6k6l-assembly1_A_B	6.5585	7.1417
								1801884.A2804_02105-1801884.A2804_01855	2.11734	3.79847		2qy6-assembly1_A_B	6.29413	6.47213
								619300.G3AN12-619300.G3AG75	7.46038	7.56545		7y0d-assembly1_D_H	1.78934	1.45407
								1849968.A8C32_17405-1849968.A8C32_01435	5.20473	5.302		3e3r-assembly1_A_B	1.03606	1.01757
								1798305.A3G96_06200-1798305.A3G96_02730	4.3017	5.30614		2fpn-assembly1_A_B	21.1234	21.0003
								1802142.A3F65_04075-1802142.A3F65_04005	3.23252	5.82891		1fon-assembly1_A_B	3.62756	5.10776
								1852619.GCA_001657315_04351-1852619.GCA_001657315_03355	5.31449	5.56619		3dxp-assembly1_A_B	15.0033	13.8172
								1971726.B6244_12130-1971726.B6244_05080	6.145	6.42356		2kn7-assembly1_A_B	3.24451	9.06405
								28452.A0128_19750-28452.A0128_09750	5.35884	5.8026		7nxg-assembly1_A_B	9.47634	10.225
								1101193.GCA_000799165_01291-1101193.GCA_000799165_00405	5.95495	5.9823		2gu0-assembly1_C_G	1.02389	1.00748
								418702.BJN45_16645-418702.BJN45_02595	5.077	5.38743		8bd1-assembly1_A_C	9.71749	14.4533
								1306159.GCA_001315305_05469-1306159.GCA_001315305_05457	7.07057	6.56404		6bxz-assembly1_A_B	3.77281	6.28195
								1263868.RESH_02849-1263868.RESH_01597	4.74883	4.85774		2zbk-assembly1_A_C	7.35208	9.72338
								7739.C3ZBF7-7739.C3Y6F0	3.26568	3.19257		2gyq-assembly1_A_B	2.80189	3.04049
								1798279.A3F12_03395-1798279.A3F12_02510	4.0201	4.6271		8env-assembly1_S_X	1.02693	1.0096
								56408.A0A1E5RN30-56408.A0A1E5RA17	7.64537	8.82794		5xe3-assembly1_C_F	5.9438	5.63934
								1137096.NIES2101_41475-1137096.NIES2101_37250	4.07572	5.27639		1z4e-assembly1_A_B	2.89659	3.053
								947309.GCA_000633455_05433-947309.GCA_000633455_05406	5.85824	5.91907		8rhi-assembly1_A_B	4.94391	5.41433
								1802424.A2480_04715-1802424.A2480_03230	4.63322	5.93464		5m0j-assembly1_A_D	15.1919	15.2831
								997346.HMPREF9374_2391-997346.HMPREF9374_2390	4.59811	6.02232		1p74-assembly1_A_B	5.6771	5.79334
								1736316.ASF43_29575-1736316.ASF43_27495	4.82425	5.18338		2ffg-assembly1_A_B	3.11402	3.26713
								1262977.BN692_00434-1262977.BN692_00152	4.52988	5.83649		4za1-assembly1_B_C	11.5165	8.76468
								67331.SAMN04490357_6721-67331.SAMN04490357_0124	4.27738	4.35295		7cwq-assembly1_A_B	1.13697	1.3914
								1934309.B0A82_26075-1934309.B0A82_23625	3.65158	3.73019		3ivr-assembly1_A_B	5.5116	6.13557
								1176355.A0A4Q9LU72-1176355.A0A4Q9L3H2	9.02231	9.19492		6a56-assembly1_A_B	12.7289	13.8334
								1618892.UR72_C0008G0005-1618892.UR72_C0005G0007	3.22293	4.28737		4x04-assembly1_A_D	11.7772	13.7589
								1934255.USCGTAYLOR_02941-1934255.USCGTAYLOR_00688	4.76414	4.75777		6zt0-assembly1_C_E	1.24814	1.31224
								1805038.AUK41_03160-1805038.AUK41_01065	4.34238	7.53725		8fuv-assembly1_E_G	1.15506	1.144
								1211820.GCA_000820785_08183-1211820.GCA_000820785_01614	6.40215	8.37341		2cdq-assembly1_A_B	5.3976	3.89127
								1173029.GCA_000314005_00260-1173029.GCA_000314005_00191	4.79045	4.98755		4qic-assembly1_B_D	8.1792	11.9456
								391615.GP5015_1265-391615.GP5015_1261	3.41142	4.52281		5g6u-assembly1_B_D	4.49085	4.89865
								1659195.ABA06_01690-1659195.ABA06_00295	2.97455	6.42844		2aj7-assembly1_A_B	9.60624	13.5011
								1798002.A2478_05165-1798002.A2478_01595	3.90252	7.80705		1qu7-assembly1_A_B	1.49458	1.94017
								1344418.A0A1D2VLX6-1344418.A0A1D2VGC1	7.16176	7.37257		3p13-assembly1_A_B	5.88701	12.7809
								1798508.A3A35_02245-1798508.A3A35_00280	3.57206	5.89204		2a11-assembly1_A_B	2.91902	4.95718
								1618469.UX28_C0001G0205-1618469.UX28_C0001G0181	4.67135	6.03659		4rkh-assembly1_A_C	1.74356	2.2114
								1802314.A3E92_03495-1802314.A3E92_02040	2.17221	5.62275		1c02-assembly1_A_B	3.32476	6.92827
								674036.GCA_000383855_02342-674036.GCA_000383855_01187	4.5965	5.31728		2bd0-assembly1_A_B	8.37758	8.57785
								1705730.AMR96_06610-1705730.AMR96_04705	3.60717	4.10805		3ksr-assembly1_A_B	14.4596	15.2549
								1246485.GCA_000341025_01279-1246485.GCA_000341025_00226	4.80332	4.85365		3guw-assembly1_A_B	11.9366	15.2809
								73239.Q7RP39-73239.Q7RMD8	8.27952	7.60333		2dt4-assembly1_A_B	1.07852	1.09611
								1121902.GCA_000430505_03008-1121902.GCA_000430505_02602	5.40159	5.53599		3ga1-assembly1_A_B	3.61048	4.42255
								1899350.GCA_001777155_04368-1899350.GCA_001777155_02566	5.56498	5.72926		6r7g-assembly1_B_C	1.02922	1.01031
								1500894.GCA_000745265_01418-1500894.GCA_000745265_00868	4.04192	4.50216		1iq6-assembly1_A_B	2.43469	3.27491
								1761882.SAMN04487898_13036-1761882.SAMN04487898_10335	4.50213	4.83148		8btj-assembly1_A_B	14.2945	14.9444
								1736524.ASE63_12425-1736524.ASE63_04005	4.01426	4.504		7nsb-assembly1_B_C	4.25157	4.91622
								1807500.AZH51_15435-1807500.AZH51_10260	4.20659	5.13865		3mi6-assembly1_B_D	10.3916	12.6164
								2702.HMPREF3204_00498-2702.HMPREF3204_00406	2.36157	5.06982		3zta-assembly1_A_B	15.3615	15.6649
								454133.NIES208_11255-454133.NIES208_11190	5.12055	5.26753		6nkl-assembly1_A_B	10.8223	16.4921
								1232681.ADIS_0669-1232681.ADIS_0206	4.90806	5.03821		8s0u-assembly1_A_B	1.04008	1.01864
								1463887.GCA_000722215_04465-1463887.GCA_000722215_04464	5.28707	5.69426		5xj8-assembly1_A_B	1.0531	1.04171
								434131.NRI_0271-434131.NRI_0256	3.75286	7.04293		6esl-assembly1_A_B	8.97552	9.91403
								2018661.A0A2A2KE84-2018661.A0A2A2JYV4	8.00475	7.09268		7dsu-assembly1_A_B	7.2357	6.99134
								1797942.A3B80_08450-1797942.A3B80_05465	5.7831	5.76613		3crj-assembly1_A_B	8.82283	10.5982
								1481914.JCM19241_5697-1481914.JCM19241_2053	2.13799	5.58434		4r6i-assembly1_A_B	9.76866	9.30034
								357278.IV61_GL001965-357278.IV61_GL001963	6.1938	5.63996		1ii2-assembly1_A_B	12.3386	11.998
								871575.W1Q980-871575.W1Q8Y3	6.84073	7.17542		7fdn-assembly1_A_B	4.72712	5.76542
								203124.Tery_3155-203124.Tery_0615	4.14229	5.30396		7dsz-assembly1_B_C	1.38973	1.38528
								1798475.A2837_02580-1798475.A2837_01395	3.18637	4.52635		7x45-assembly1_A_B	8.78941	9.91788
								1895928.BGO39_17910-1895928.BGO39_11655	5.02565	5.77185		3fhl-assembly1_A_B	7.79019	10.9625
								1736365.ASG30_11280-1736365.ASG30_11275	4.21593	4.14918		4i1t-assembly1_A_B	18.4681	17.8074
								1881038.SAMN05428959_106352-1881038.SAMN05428959_104386	4.14721	4.44741		4wan-assembly1_B_D	2.90117	3.91147
								1619084.US69_C0009G0037-1619084.US69_C0002G0034	3.38959	4.87003		2qgy-assembly1_A_B	9.4971	9.75019
								1798605.A3C30_02215-1798605.A3C30_01910	2.86123	5.52925		2xr7-assembly1_A_B	10.6537	10.2538
								1660162.ABS46_09240-1660162.ABS46_06655	2.8296	4.33085		2bkw-assembly1_A_B	7.19979	8.01817
								1470591.BW41_02368-1470591.BW41_01291	4.86732	4.85048		4r01-assembly1_C_D	2.26027	2.14973
								1802500.A2801_01240-1802500.A2801_01215	2.93655	6.62275		1ojl-assembly1_C_D	1.02435	1.02553
								1380770.N566_24840-1380770.N566_06890	4.15067	4.87496		6wt4-assembly1_A_B	13.2569	13.8917
								908337.HMPREF9257_0958-908337.HMPREF9257_0957	5.43929	5.38428		8fai-assembly1_J_O	1.18569	1.19983
								1660162.ABS46_08390-1660162.ABS46_05375	4.60947	5.34378		3tqn-assembly1_A_B	6.04258	6.95392
								1774968.AUC68_11750-1774968.AUC68_11735	6.04659	6.11096		1ejf-assembly1_A_B	1.58616	2.73119
								1802362.A2806_03085-1802362.A2806_02905	3.5489	4.46153		4yvq-assembly1_A_C	22.2778	20.423
								939324.GCA_000513075_00143-939324.GCA_000513075_00048	2.93541	7.04149		1ibu-assembly1_H_L	1.02789	1.01827
								1798427.A2080_05540-1798427.A2080_04855	4.84339	5.05307		3jxe-assembly1_A_B	10.7222	11.3422
								105984.A0A427XGU7-105984.A0A427XEM4	5.73146	5.78919		4oky-assembly1_A_B	13.5393	15.1065
								1798366.A3H08_03235-1798366.A3H08_01870	3.06425	6.14156		2bzy-assembly1_A_B	2.85441	2.78019
								1336238.GCA_000518725_01037-1336238.GCA_000518725_00272	7.32855	8.46958		1bvi-assembly1_A_C	1.01238	1.01229
								100787.A0A0G4LLZ5-100787.A0A0G4KRC6	4.16992	6.79914		3qfw-assembly1_A_B	5.44519	5.1442
								321961.GCA_000495255_00482-321961.GCA_000495255_00444	3.50842	4.92586		8d9m-assembly1_F_G	1.34257	1.02816
								929712.GCA_000519325_04264-929712.GCA_000519325_00551	4.85389	6.77367		6l2w-assembly1_A_B	10.649	10.3812
								1805367.AUH29_09715-1805367.AUH29_00415	5.03317	5.0848		2ewt-assembly1_A_B	5.47542	6.8893
								425265.A8QAC6-425265.A8Q970	4.89196	9.93892		7wb4-assembly1_A_X	1.07604	10.6282
								990268.JCM19235_4962-990268.JCM19235_4076	3.38924	4.07928		7bx7-assembly1_B_C	6.53758	4.92692
								556484.B7GES3-556484.B7FW73	4.12837	6.13148		2gom-assembly1_A_B	5.98102	6.70147
								1834117.A5724_23100-1834117.A5724_09515	5.01294	5.33778		4q05-assembly1_A_B	7.39539	8.88807
								490622.A0A395NXZ3-490622.A0A395NP10	6.70268	6.93325		1t82-assembly1_A_B	12.7416	14.8355
								1052801.GCA_000380705_01361-1052801.GCA_000380705_01357	1.99547	4.33788		5jub-assembly1_A_B	4.47638	4.57041
								1075402.AN216_00255-1075402.AN216_00020	3.42323	5.61176		5ajs-assembly1_A_B	2.41494	2.52252
								1798299.A3H44_09535-1798299.A3H44_02350	3.52762	4.77186		5h72-assembly1_B_D	21.8306	18.3886
								1141883.GCA_001941825_04834-1141883.GCA_001941825_03813	4.45825	4.87106		2fbq-assembly1_A_B	7.03854	7.34946
								253839.SSNG_06602-253839.SSNG_05419	4.51503	4.62469		3pp9-assembly1_A_B	13.3609	11.7433
								1801871.A3G88_07035-1801871.A3G88_02670	4.17921	6.37621		2ywl-assembly1_A_B	8.98306	9.3302
								1697043.AKI39_12920-1697043.AKI39_01345	3.5627	4.02759		5j90-assembly1_A_B	7.58598	8.08421
								64571.A0A1Y2GUV6-64571.A0A1Y2GEJ8	2.52602	10.4916		7cm9-assembly1_A_B	6.35379	8.09356
								83767.SAMN05660652_02591-83767.SAMN05660652_02451	4.5017	4.79477		3h35-assembly1_B_C	1.55448	1.54229
								156994.SAMN04488028_104121-156994.SAMN04488028_103311	5.94414	9.40129		6lt0-assembly1_C_F	8.60227	14.0137
								6183.G4VS06-6183.C4Q820	7.25211	7.00318		3hdv-assembly1_B_C	4.53903	4.83741
								50960.LS81_11720-50960.LS81_11700	3.09961	8.33023		3vcx-assembly1_A_B	8.52215	8.88713
								1817870.A3G34_09840-1817870.A3G34_01470	4.62253	4.72395		8c0z-assembly1_C_E	1.31907	1.35972
								1798351.A2930_04315-1798351.A2930_00615	3.97974	4.12916		3wps-assembly1_A_B	7.16188	9.52313
								1305734.GCA_000688115_02534-1305734.GCA_000688115_00139	4.60013	5.61734		1na6-assembly1_A_B	9.88282	12.4105
								418702.BJN45_13950-418702.BJN45_08525	3.88258	4.02516		3d87-assembly1_A_C	4.89305	7.22132
								1797542.A3J59_02065-1797542.A3J59_01185	3.37195	5.12762		6un6-assembly1_A_B	14.343	14.451
								1618820.UV01_C0017G0003-1618820.UV01_C0010G0015	3.33182	4.77222		6hhn-assembly1_A_B	4.69666	9.0178
								1674827.GCA_001602845_00168-1674827.GCA_001602845_00166	6.0604	6.42337		4r7f-assembly1_A_B	8.97575	12.4717
								304371.MCP_2234-304371.MCP_0010	2.03371	5.41344		4whn-assembly1_A_B	11.4354	12.25
								1705730.AMR96_02055-1705730.AMR96_00270	2.45316	5.99991		4y9v-assembly1_B_C	1.41979	1.41276
								1905359.BKI52_27380-1905359.BKI52_15130	2.93716	4.63614		4go6-assembly1_C_D	2.39256	3.49577
								1121902.GCA_000430505_02795-1121902.GCA_000430505_00503	7.003	7.21638		6k4e-assembly1_A_B	2.74951	2.75161
								70667.A0A3P7ELR8-70667.A0A183TG23	8.06418	8.80995		6ifd-assembly1_A_B	4.77341	4.90337
								472569.GCA_900070355_02168-472569.GCA_900070355_00764	4.52001	6.12526		5in1-assembly1_A_B	12.3	11.6709
								212602.A0A420I2Q4-212602.A0A420HG31	8.54968	9.48518		3vsl-assembly1_A_B	4.18436	4.64689
								1674798.GCA_001602645_00603-1674798.GCA_001602645_00596	4.78678	4.88861		2iml-assembly1_A_B	5.94461	12.8953
								1006581.GCW_03715-1006581.GCW_00305	2.90643	4.37225		3itf-assembly1_A_B	12.8855	12.9587
								1121935.GCA_000376785_05310-1121935.GCA_000376785_03258	3.92772	3.86314		3sql-assembly1_A_B	12.6744	12.5469
								1618484.UR56_C0012G0014-1618484.UR56_C0005G0027	5.01587	5.01638		4n81-assembly1_A_B	8.20977	8.51073
								1752201.GCA_001464895_04066-1752201.GCA_001464895_01887	5.2987	5.37545		6jza-assembly1_A_B	3.04883	3.9322
								1284197.S8C4T6-1284197.S8ACS2	7.52267	7.49137		4g6q-assembly1_A_B	7.55065	9.7361
								357804.Ping_0978-357804.Ping_0924	4.72943	5.69888		3slc-assembly1_A_B	3.99738	4.17004
								917.SAMN05216326_12351-917.SAMN05216326_12350	6.15587	6.35834		6obt-assembly1_A_B	9.24519	9.27041
								68892.SINDD18_01784-68892.SINDD18_01767	1.34046	6.61965		3pzj-assembly1_A_B	3.84133	4.32513
								1408322.GCA_000621405_01376-1408322.GCA_000621405_01359	7.7613	7.74318		2i5e-assembly1_A_B	6.45865	9.83426
								1802399.A3E39_02470-1802399.A3E39_01005	3.05961	4.1559		6j0c-assembly1_D_J	1.43007	1.32248
								7029.J9JNJ7-7029.C4WU34	5.38843	5.81195		5ahk-assembly1_A_B	5.49085	5.32594
								1144478.GCA_002087295_01092-1144478.GCA_002087295_01091	4.54929	4.90631		6le1-assembly1_A_B	19.5491	15.6786
								118168.MC7420_821-118168.MC7420_7192	4.32336	4.49627		1xwm-assembly1_A_B	2.44223	2.57535
								1805400.AUJ93_02840-1805400.AUJ93_00485	3.99443	6.25189		5ygh-assembly1_A_B	10.9737	11.0589
								1740263.GCA_001661595_03124-1740263.GCA_001661595_01614	2.19791	4.63607		1sn8-assembly1_A_B	5.25688	5.69305
								1674896.GCA_001603955_01140-1674896.GCA_001603955_01139	6.44257	6.5586		2zci-assembly1_A_B	13.9778	13.3932
								1736315.ASF45_22765-1736315.ASF45_22295	5.41298	6.22413		1vjo-assembly1_A_B	9.71219	12.4345
								1797314.A2033_04465-1797314.A2033_02090	3.11456	4.11724		2fgc-assembly1_A_B	7.63604	7.62364
								1121030.GCA_000430725_07759-1121030.GCA_000430725_07591	4.48494	5.8227		4gqm-assembly1_A_B	8.64776	11.0534
								1802115.A2756_02975-1802115.A2756_02965	3.78705	5.20795		2np2-assembly1_A_B	5.31082	5.08194
								42094.JM47_02830-42094.JM47_02385	2.50569	4.79414		6kd3-assembly1_A_B	3.57085	4.24445
								1300341.I595_2698-1300341.I595_2579	2.19016	5.27813		3r64-assembly1_A_D	6.77734	7.36372
								529823.GCA_000953825_01889-529823.GCA_000953825_01699	4.88896	5.11678		2oqr-assembly1_A_B	2.23819	2.91037
								1301085.GCA_001313085_03738-1301085.GCA_001313085_02311	4.44421	6.00122		5hkh-assembly1_A_B	1.1678	1.38474
								1156986.GCA_000257395_01639-1156986.GCA_000257395_01336	2.25755	7.09308		3mr7-assembly1_A_B	6.21834	8.68577
								1121462.GCA_000429325_00891-1121462.GCA_000429325_00356	6.74159	6.59194		7qsq-assembly1_A_B	6.41639	7.2466
								595536.GCA_000178815_04013-595536.GCA_000178815_00651	5.35961	5.85775		7x7h-assembly1_A_C	5.33112	5.84233
								1458357.BG58_24350-1458357.BG58_08715	1.86478	5.87058		4q5r-assembly1_A_B	3.38406	3.19424
								1971633.B6I24_10890-1971633.B6I24_03795	2.69636	5.43959		6du8-assembly1_C_D	1.7444	2.17422
								1618844.UX98_C0008G0050-1618844.UX98_C0006G0049	6.49353	6.83639		2ia2-assembly1_A_B	2.13103	2.74964
								1137096.NIES2101_41755-1137096.NIES2101_07895	5.59768	8.70474		2c20-assembly1_A_B	6.47061	7.29424
								7918.ENSLOCP00000013881-7918.ENSLOCP00000009400	2.26723	4.95506		1ezj-assembly1_B_D	1.81161	1.79311
								1423745.GCA_001311215_00849-1423745.GCA_001311215_00839	1.7413	6.40556		2k5j-assembly1_A_B	3.02459	3.14942
								943816.AN217_16410-943816.AN217_00075	4.94373	5.24703		2q9k-assembly1_A_B	12.4419	13.0495
								766136.BHF68_07675-766136.BHF68_04810	5.5795	5.55597		5ibz-assembly1_C_D	16.5048	15.0179
								1802041.A3D80_04230-1802041.A3D80_01350	4.91088	5.26633		7ejs-assembly1_A_B	20.3231	20.5479
								1618793.UY07_C0044G0008-1618793.UY07_C0019G0008	3.46059	4.61851		2nwv-assembly1_A_B	7.74474	23.0857
								998674.GCA_000419525_00502-998674.GCA_000419525_00019	5.9821	5.9999		7sfn-assembly1_A_B	10.613	11.8369
								156994.SAMN04488028_105174-156994.SAMN04488028_1011060	6.14694	6.48012		6iz2-assembly1_A_B	9.98934	9.23404
								6184.A0A430QKW9-6184.A0A430QFA2	9.0709	8.76146		5uf5-assembly1_A_B	16.3954	16.5752
								1802072.A3H80_02725-1802072.A3H80_01390	2.71959	5.96033		2f2e-assembly1_A_B	5.89699	5.55022
								8478.ENSCPBP00000033846-8478.ENSCPBP00000024729	2.88368	8.87776		4yzo-assembly1_A_B	7.19938	8.39387
								1797790.A3B55_01570-1797790.A3B55_01485	3.44879	4.59193		2yzt-assembly1_A_B	8.26243	10.2509
								1895928.BGO39_26140-1895928.BGO39_24995	4.90592	4.96292		6tjr-assembly1_A_B	8.53473	9.16504
								1121400.SAMN02746065_104177-1121400.SAMN02746065_10410	6.77895	6.94968		4rkr-assembly1_A_B	7.8185	8.39663
								1817832.A3J48_02915-1817832.A3J48_01640	3.687	5.43696		1ku9-assembly1_A_B	5.75421	5.80952
								1736318.ASF44_02350-1736318.ASF44_01095	3.56403	3.84927		5j97-assembly1_A_B	13.5578	14.4112
								1618710.UY41_C0009G0040-1618710.UY41_C0003G0018	2.28211	10.4286		3fwz-assembly1_A_B	6.63394	6.72599
								1798495.A3C19_02015-1798495.A3C19_00655	2.09895	5.4423		5z7r-assembly1_D_F	1.14222	1.07783
								1531966.A0A0A1T8G7-1531966.A0A0A1T7X1	5.70448	5.6612		3rsi-assembly1_B_C	2.33065	2.36996
								1798391.A2968_05525-1798391.A2968_02370	3.4143	5.25544		4chk-assembly1_A_B	1.05031	1.0138
								1797274.A2W20_05775-1797274.A2W20_02735	4.03809	4.56861		2yvr-assembly1_A_B	1.49151	1.68681
								1797337.A2X11_13350-1797337.A2X11_04765	4.67505	5.14651		3cwr-assembly1_A_B	8.20215	8.30756
								68415.ENSMMSP00000025385-68415.ENSMMSP00000025372	4.68964	3.50842		3b4w-assembly1_A_B	6.66174	7.31141
								32057.GCA_000331305_08952-32057.GCA_000331305_05871	4.56993	5.55855		5eof-assembly1_C_D	7.13039	8.80942
								331648.BST97_06695-331648.BST97_04975	7.58469	8.80061		3dnx-assembly1_A_B	9.09233	11.4518
								1797894.A3F90_12130-1797894.A3F90_10835	5.44194	5.64623		1lxj-assembly1_C_D	4.97618	5.88045
								1407650.GCA_000485815_02281-1407650.GCA_000485815_02030	5.69381	5.94194		3hur-assembly1_C_D	6.16877	7.01911
								1618540.UX40_C0005G0047-1618540.UX40_C0001G0061	2.82075	4.11611		5szg-assembly1_A_B	7.055	9.4228
								1618832.UW94_C0008G0037-1618832.UW94_C0008G0020	3.60278	5.83957		3nwr-assembly1_A_B	9.7651	9.83502
								1618865.UT82_C0009G0023-1618865.UT82_C0008G0031	3.42158	5.10848		4ir8-assembly1_A_B	7.31432	9.01901
								118005.GCA_000469585_02359-118005.GCA_000469585_01223	5.81073	5.90672		3f7e-assembly1_A_B	10.5488	11.3688
								42094.JM47_03655-42094.JM47_03600	3.70214	4.41218		3oi8-assembly1_A_B	2.32392	2.44004
								1797820.A2X88_10915-1797820.A2X88_05615	2.99899	3.74505		4bxi-assembly1_A_B	6.05893	8.7914
								1798588.A2798_01310-1798588.A2798_01195	3.9363	6.22863		3q3q-assembly1_A_B	14.2298	14.5729
								909663.GCA_000512235_03268-909663.GCA_000512235_02983	5.54662	5.7097		7bzw-assembly1_C_I	3.2193	3.9705
								1344416.A0A139ASK6-1344416.A0A139AJ02	5.26414	5.37692		1y89-assembly1_A_B	7.24393	9.54225
								1904965.BJF83_18140-1904965.BJF83_06390	5.65514	6.10937		8cqt-assembly1_A_B	3.05979	4.67738
								1042376.GCA_000220525_01915-1042376.GCA_000220525_01755	4.36045	4.48391		5wee-assembly1_A_B	10.121	10.3668
								1500894.GCA_000745265_04160-1500894.GCA_000745265_02883	4.03901	4.37187		1o77-assembly1_A_B	1.37124	1.15044
								718014.GCA_001417795_05487-718014.GCA_001417795_02616	4.35575	4.65726		5hee-assembly1_A_B	15.1948	16.1259
								284590.Q6CTU9-284590.Q6CTN3	8.25822	7.97219		3ia7-assembly1_A_B	5.90568	6.00984
								722438.F539_01270-722438.F539_00980	4.64887	9.265		1pc6-assembly1_A_B	6.86904	7.35011
								1121902.GCA_000430505_03045-1121902.GCA_000430505_00142	5.2412	5.61236		3f6c-assembly1_A_B	4.75894	4.9486
								1618665.UY55_C0003G0014-1618665.UY55_C0002G0143	4.48849	6.14413		8v2y-assembly1_A_B	12.6491	13.1991
								1961107.B6D29_02825-1961107.B6D29_01795	3.85809	5.05954		3qy3-assembly1_B_C	8.95296	10.8426
								1797347.A2X18_11460-1797347.A2X18_08505	5.53528	5.64683		7wze-assembly1_A_B	4.2834	4.02392
								1188229.GlitD10_2233-1188229.GlitD10_2199	4.36349	4.5459		3hwp-assembly1_A_B	14.7935	16.8609
								1291522.A0A059LN47-1291522.A0A059LG59	9.27353	10.1415		3lyh-assembly1_A_B	4.9292	5.69465
								559305.F2SWD9-559305.F2SK42	7.25495	8.55516		7b1x-assembly1_C_D	5.25075	5.43591
								76728.AQ490_18315-76728.AQ490_04035	5.28652	6.94996		4kbx-assembly1_A_B	9.1886	12.0435
								551115.Aazo_4228-551115.Aazo_0581	4.74382	5.63194		6ust-assembly1_A_B	5.79947	6.3787
								1286528.NHE_0267-1286528.NHE_0250	5.34652	6.0211		2uvl-assembly1_A_B	3.50417	4.61222
								1881038.SAMN05428959_104353-1881038.SAMN05428959_1011171	4.4782	4.77894		8iw0-assembly1_A_B	4.12843	4.31048
								1736433.ASC87_29460-1736433.ASC87_02430	3.40328	4.01842		8gtd-assembly1_S_U	1.28938	1.41813
								1121930.GCA_000375425_03290-1121930.GCA_000375425_02873	3.4267	4.42073		6vh5-assembly1_A_B	9.0425	8.13382
								1547922.ISF6_3803-1547922.ISF6_1590	4.68652	4.95356		6lae-assembly1_A_B	1.55197	2.24575
								1781247.GCA_001577055_01482-1781247.GCA_001577055_01431	4.84129	6.77986		2fyi-assembly1_A_B	3.62743	4.56593
								1802702.A3H54_02250-1802702.A3H54_00890	3.43079	5.13953		2rb7-assembly1_A_B	7.56276	7.29762
								1128427.GCA_000380225_04114-1128427.GCA_000380225_00869	4.64713	5.04956		3zig-assembly1_A_B	14.1736	20.6057
								1895832.BGO23_12680-1895832.BGO23_11395	2.33681	4.46183		3ctv-assembly1_A_B	12.3295	12.6862
								545123.A7J05_33185-545123.A7J05_03575	4.72648	4.92989		2rdy-assembly1_A_B	13.7657	17.7136
								1802461.A3B24_01485-1802461.A3B24_00465	4.9204	6.54522		7x5t-assembly1_B_C	1.55513	1.56909
								1868283.AB834_07455-1868283.AB834_06515	4.37696	5.12145		4mym-assembly1_A_B	11.7127	14.854
								1008305.A4H02_09350-1008305.A4H02_00505	6.41165	6.67147		3t8j-assembly1_B_D	6.97254	8.06006
								1797562.A3I66_13660-1797562.A3I66_13585	4.02426	5.09425		1ee8-assembly1_A_B	7.1549	6.582
								118005.GCA_000469585_02359-118005.GCA_000469585_02160	5.16592	5.27953		6qm3-assembly1_A_B	17.1711	16.8912
								1802597.A2Z24_02710-1802597.A2Z24_01960	3.81511	4.73006		1cq3-assembly1_A_B	12.4131	12.4006
								360412.LARV_02087-360412.LARV_01459	6.33513	6.09854		1mk4-assembly1_A_B	4.89606	6.76763
								428993.SAMN06296058_2720-428993.SAMN06296058_1538	5.05105	5.49018		5b3f-assembly1_A_B	18.4579	17.2963
								1802484.A2W15_05120-1802484.A2W15_02930	3.40943	5.20899		8oy0-assembly1_B_D	3.20532	7.53172
								1120964.GCA_001313265_02500-1120964.GCA_001313265_01359	4.43435	8.68929		3ez0-assembly1_A_B	7.64873	9.85217
								1500262.GCA_000799605_03574-1500262.GCA_000799605_00868	4.28097	4.77272		7e76-assembly1_A_B	5.14641	5.5069
								1392247.A0A3N4L077-1392247.A0A3N4KCE3	5.83756	5.47139		3fnb-assembly1_A_B	12.8223	14.44
								265668.JCM19238_4337-265668.JCM19238_1602	4.86554	5.69155		8thi-assembly1_A_B	3.27756	3.59867
								1120964.GCA_001313265_07078-1120964.GCA_001313265_01360	5.01263	5.99833		7vid-assembly1_A_B	5.78562	7.3556
								1618832.UW94_C0012G0049-1618832.UW94_C0008G0033	5.19106	6.31972		4q66-assembly1_A_B	15.8636	15.5838
								402777.GCA_000332155_04108-402777.GCA_000332155_03553	3.98729	4.56301		3k2y-assembly1_A_B	2.61428	2.69202
								1974281.A0A1V8UPC2-1974281.A0A1V8U7U5	9.49524	9.41598		5suq-assembly1_A_B	5.23136	5.18545
								1120964.GCA_001313265_04074-1120964.GCA_001313265_00977	1.36731	10.3531		7b1d-assembly1_A_B	9.23085	9.68017
								391603.FBALC1_12562-391603.FBALC1_02152	4.61762	4.94993		3hdj-assembly1_A_B	9.55474	8.94598
								1481929.GCA_001310655_05585-1481929.GCA_001310655_03632	9.11522	10.2473		5c13-assembly1_A_B	1.03544	1.63128
								722438.F539_02025-722438.F539_01280	2.77196	10.6075		2i0m-assembly1_A_B	4.68784	5.60437
								1121007.GCA_000430665_01559-1121007.GCA_000430665_01457	3.03661	4.05535		4lrq-assembly1_A_B	4.33672	3.81486
								1805038.AUK41_03550-1805038.AUK41_01025	4.32193	9.94728		6swg-assembly1_A_B	6.17387	12.1067
								2094558.A0A314Z429-2094558.A0A314UBM9	9.7408	10.9035		8j53-assembly1_A_B	5.89394	6.2322
								314607.KB13_883-314607.KB13_398	2.33299	2.88295		1oj7-assembly1_A_B	6.28873	7.451
								1801884.A2804_03215-1801884.A2804_01465	6.88854	8.01959		3gwn-assembly1_A_B	10.5697	11.6564
								152573.SAMN04488051_102377-152573.SAMN04488051_101250	6.83292	6.71674		1y1u-assembly1_A_B	3.55932	4.52503
								659014.SAMN04487996_10592-659014.SAMN04487996_102343	2.99954	5.41278		1wmg-assembly1_A_F	7.62915	6.57463
								54.SAMN02745121_09030-54.SAMN02745121_03869	4.43351	4.56197		2ol5-assembly1_A_B	3.39185	3.45455
								1618793.UY07_C0034G0001-1618793.UY07_C0028G0011	3.51405	8.49755		3i4t-assembly1_A_B	3.13532	4.04159
								1802270.A3C07_05300-1802270.A3C07_01135	3.39442	7.06117		3tdg-assembly1_A_B	10.6101	11.304
								1618982.UU60_C0007G0021-1618982.UU60_C0003G0078	3.10929	5.51423		1l2g-assembly1_A_B	17.2785	17.3409
								1500897.GCA_000745015_06633-1500897.GCA_000745015_04259	3.09883	4.06508		4i99-assembly1_C_D	2.41795	3.38304
								1120964.GCA_001313265_05817-1120964.GCA_001313265_02443	4.38006	8.24838		2z0l-assembly1_A_B	18.129	18.3592
								1811597.GCA_001628605_01646-1811597.GCA_001628605_01560	4.93052	4.99038		5u4o-assembly1_A_B	17.7758	20.0412
								1318617.MGM1_4100-1318617.MGM1_3030	6.64716	8.2239		1ult-assembly1_A_B	5.45293	5.79491
								1797837.A2W27_04820-1797837.A2W27_01960	3.55805	4.02421		3b81-assembly1_A_B	12.0228	12.7964
								1618478.UR68_C0041G0003-1618478.UR68_C0011G0003	2.42994	9.10982		5hda-assembly1_A_B	2.18823	2.60802
								1481930.GCA_001310675_06390-1481930.GCA_001310675_04303	4.96784	8.31521		1o5i-assembly1_A_B	4.73994	4.47947
								425514.SAMN05443550_103430-425514.SAMN05443550_102128	3.55385	4.15581		8fyc-assembly1_B_C	8.14796	8.92217
								32057.GCA_000331305_01894-32057.GCA_000331305_00911	3.89299	4.60776		7ak7-assembly1_A_B	4.77222	7.38756
								1225341.GCA_001310615_01925-1225341.GCA_001310615_01151	6.22368	6.38239		4z7r-assembly1_A_B	4.20657	6.73653
								1920490.GCA_001895925_04914-1920490.GCA_001895925_01134	5.07166	5.09153		2o5a-assembly1_A_B	3.72102	5.01754
								1881021.SAMN05428940_4586-1881021.SAMN05428940_2369	4.82264	5.07832		1llm-assembly1_A_B	2.1236	4.27603
								1539066.KU37_09050-1539066.KU37_05525	8.54951	8.85502		6ac3-assembly1_A_D	13.7874	13.6553
								425264.A0A3G2SAB8-425264.A0A3G2S4A8	4.54181	5.2158		4msp-assembly1_A_B	5.25254	5.72315
								1881035.SAMN05428960_4048-1881035.SAMN05428960_2169	4.47239	5.63077		4rng-assembly1_A_B	2.0669	2.49963
								1547922.ISF6_4987-1547922.ISF6_4284	4.19537	4.33844		5z2v-assembly1_A_B	4.0262	4.23786
								1797775.A3C32_02915-1797775.A3C32_00985	2.59672	4.62967		5lfn-assembly1_A_B	10.7237	10.0536
								1618520.UV63_C0020G0010-1618520.UV63_C0005G0021	3.36551	5.19458		2rcj-assembly1_P_S	1.14226	3.38755
								1144305.PMI02_03985-1144305.PMI02_03984	3.92271	3.51085		1sgj-assembly1_A_C	1.54582	1.52441
								1797840.A2V86_11605-1797840.A2V86_01085	2.98214	4.39839		7ddy-assembly1_A_B	1.29173	1.31341
								1802439.A2589_03775-1802439.A2589_02070	4.49	5.72173		1bmt-assembly1_A_B	9.58401	8.77875
								1802138.A3F37_03380-1802138.A3F37_02170	2.84252	5.05578		4jz6-assembly1_A_B	6.16909	7.93594
								182141.GCA_001661495_01233-182141.GCA_001661495_00774	5.67295	5.76468		1tht-assembly1_A_B	15.599	16.45
								1817738.A2666_03625-1817738.A2666_01510	3.98328	5.97873		3v76-assembly1_A_B	7.56687	9.95179
								1618832.UW94_C0008G0012-1618832.UW94_C0005G0048	2.84882	6.31372		5h34-assembly1_A_B	4.06283	3.75074
								133724.SAMN05421755_101711-133724.SAMN05421755_101530	2.71895	5.49999		4m1a-assembly1_B_C	1.11171	1.09432
								53326.A0A016T9E6-53326.A0A016S3X8	8.26981	8.38038		4yfg-assembly1_A_B	6.83658	9.29715
								1069680.M7PB80-1069680.M7NUX0	6.50898	6.58336		3mq0-assembly1_A_B	5.19072	6.20707
								909625.GCA_001029505_00937-909625.GCA_001029505_00079	3.37981	3.85592		3soy-assembly1_A_B	11.1658	12.0814
								1802135.A2708_02135-1802135.A2708_00780	3.53357	5.67515		2h1e-assembly1_A_B	8.72821	10.2813
								1618825.UV60_C0004G0014-1618825.UV60_C0001G0017	2.26854	5.65526		7fib-assembly1_A_B	10.228	11.4598
								543302.AaLAA1DRAFT_1630-543302.AaLAA1DRAFT_0590	4.60531	4.52874		2w59-assembly1_A_B	9.8305	11.6128
								912594.AWC12_16455-912594.AWC12_01680	4.58915	5.21582		3e8p-assembly1_B_D	5.30895	6.61142
								1802526.A2897_05425-1802526.A2897_00195	3.00917	5.66974		2y4r-assembly1_A_B	2.99221	3.14351
								1481914.JCM19241_5681-1481914.JCM19241_2053	1.80664	3.99934		7pgm-assembly1_A_C	9.56356	9.07945
								9713.A0A2U3YRS8-9713.A0A2U3YKL7	1.0938	2.09414		1y88-assembly1_A_B	14.7133	12.5608
								913317.GCA_000380925_01814-913317.GCA_000380925_01811	3.00857	5.63984		8f7n-assembly1_A_B	16.0804	15.9942
								1917158.BM528_07455-1917158.BM528_02020	5.71536	5.65532		1xw8-assembly1_A_B	6.97386	6.17874
								157652.A0A371G1C5-157652.A0A371FQC9	5.99038	4.64641		8pol-assembly1_A_B	14.3367	13.975
								1298913.GCA_000426125_03061-1298913.GCA_000426125_01783	4.05907	4.57405		1xkz-assembly1_A_B	4.53516	6.74276
								1674798.GCA_001602645_02543-1674798.GCA_001602645_01280	2.17485	5.47809		4dor-assembly1_A_B	7.19706	8.63241
								1736433.ASC87_13650-1736433.ASC87_05795	4.1398	4.98142		1vl4-assembly1_A_B	8.60994	8.95814
								1797945.A2901_09375-1797945.A2901_08605	3.52558	6.13856		7m59-assembly1_E_F	5.38477	7.79218
								1783518.AWU55_404-1783518.AWU55_1539	4.66158	4.8242		8a90-assembly1_A_B	10.8704	11.6134
								391953.GCA_000969605_04560-391953.GCA_000969605_02971	3.77156	4.33827		4mjz-assembly1_A_B	3.46674	3.29528
								1798332.A3B97_01830-1798332.A3B97_00900	6.067	6.2248		1uc2-assembly1_A_B	5.46272	6.52817
								1919279.GCA_002083825_02023-1919279.GCA_002083825_00795	5.25464	6.33309		7xsy-assembly1_B_D	10.1941	9.77384
								1423744.FC86_GL000906-1423744.FC86_GL000384	2.56278	4.04315		2z69-assembly1_A_B	3.91022	6.18843
								1856850.GCA_001931685_04203-1856850.GCA_001931685_01185	2.93567	3.36335		7f37-assembly1_C_F	2.33756	4.65461
								1797879.A3H42_06610-1797879.A3H42_01805	3.35359	5.84245		8yk5-assembly1_A_B	1.17899	1.68567
								1618855.UY63_C0025G0009-1618855.UY63_C0018G0003	4.46641	10.674		1vlj-assembly1_A_B	5.11951	6.97792
								1798471.A3A21_01725-1798471.A3A21_01575	3.2341	7.0568		5erd-assembly1_A_B	9.74772	12.5667
								1706231.BN3177_13889-1706231.BN3177_10683	5.06526	5.38246		2o5n-assembly1_A_B	13.702	13.3037
								1513793.SAMN06296036_1024-1513793.SAMN06296036_101122	6.40891	7.16522		6pd2-assembly1_A_B	7.52167	8.66643
								1120937.GCA_000425065_07630-1120937.GCA_000425065_07298	3.32523	4.24998		6dft-assembly1_B_D	8.54845	12.9638
								1388763.O165_012200-1388763.O165_005825	3.75862	4.87883		6gbs-assembly1_A_B	8.94396	11.2922
								304371.MCP_2241-304371.MCP_2226	2.53968	3.70831		6c5r-assembly1_A_C	9.78236	10.088
								641691.SAMN05421636_106259-641691.SAMN05421636_103236	2.03127	5.576		2w8x-assembly1_A_B	7.4794	11.3199
								1611323.GCA_001614315_02713-1611323.GCA_001614315_01734	3.92677	4.20103		4giw-assembly1_A_B	4.7358	7.04122
								497650.BN3087_540021-497650.BN3087_180015	4.69036	6.65139		4pnh-assembly1_B_E	2.66107	2.94819
								1618993.UX09_C0009G0008-1618993.UX09_C0001G0003	2.55171	4.70654		1ycy-assembly1_O_P	1.03288	1.01981
								1619048.UU49_C0010G0015-1619048.UU49_C0006G0008	3.07492	6.52301		3e3p-assembly1_A_B	7.93994	8.67015
								1805038.AUK41_03475-1805038.AUK41_01085	3.92735	6.2023		2wp7-assembly1_A_B	5.67678	6.23489
								1640516.XU15_C0014G0052-1640516.XU15_C0003G0116	4.944	5.06462		3mz2-assembly1_A_B	4.92629	4.78532
								649756.ERS852387_01637-649756.ERS852387_01617	3.58843	4.05085		3kcq-assembly1_A_B	4.51581	5.19003
								1399969.CR51_18670-1399969.CR51_13740	3.99264	4.46693		8gy8-assembly1_A_B	6.91955	8.33272
								1236525.GCA_000614545_03262-1236525.GCA_000614545_03256	2.64938	5.14175		4joq-assembly1_A_B	13.7769	12.6178
								1817824.A2751_03960-1817824.A2751_03920	3.05415	4.64336		7a1g-assembly1_7_8	7.59978	13.1026
								1784823.GCA_001641225_00599-1784823.GCA_001641225_00280	4.52105	10.8526		1s12-assembly1_A_B	10.6014	10.0193
								1619081.US03_C0007G0014-1619081.US03_C0006G0047	2.90214	5.90707		2hkv-assembly1_A_B	8.3606	12.6512
								1513793.SAMN06296036_119101-1513793.SAMN06296036_10435	6.18802	6.36696		4onj-assembly1_A_B	10.7595	10.7492
								1618550.UT39_C0006G0035-1618550.UT39_C0005G0013	4.04991	6.04952		4wy8-assembly1_A_B	8.64235	8.52893
								1797275.A2V45_14760-1797275.A2V45_00400	2.81561	6.20257		3ip3-assembly1_A_B	9.26251	9.353
								483219.LILAB_27075-483219.LILAB_26240	4.93445	5.02298		3ppb-assembly1_A_B	8.97921	9.93051
								9606.ENSP00000420617-9606.ENSP00000416338	4.95659	5.53302		8eiz-assembly1_B_C	1.11025	1.10038
								1622147.A0A1B8CIA4-1622147.A0A1B8C5A6	2.54941	6.6937		3f2v-assembly1_A_B	3.44398	4.40925
								432359.B9PVV7-432359.A0A125YYX0	5.96405	5.96899		6hpq-assembly1_A_B	6.28699	6.41566
								1655310.GCA_001468925_00271-1655310.GCA_001468925_00033	3.74248	5.68294		7kl6-assembly1_A_B	8.53659	10.0953
								1904965.BJF83_22700-1904965.BJF83_11560	6.92999	7.54969		6j6f-assembly1_A_B	9.83269	7.69746
								3702.F4HQA1-3702.B5X0I6	6.62869	6.27993		4dcz-assembly1_A_B	15.7406	14.4852
								1121034.GCA_000429645_02495-1121034.GCA_000429645_02445	5.46551	5.46699		8aa4-assembly1_A_B	10.7873	10.5492
								1802439.A2589_01265-1802439.A2589_01130	3.48862	4.82505		2b8m-assembly1_A_B	12.1344	13.7108
								61648.AB182_28370-61648.AB182_28350	3.64697	4.80407		2yhn-assembly1_A_B	3.05412	5.90423
								421058.SAMN05421866_2366-421058.SAMN05421866_1942	4.96476	5.13718		6qlc-assembly1_A_B	18.3339	21.6903
								1718998.A6A29_34070-1718998.A6A29_08610	3.23243	4.6968		7tae-assembly1_A_B	8.68234	9.98936
								1797314.A2033_07015-1797314.A2033_04885	5.70604	5.73637		4q85-assembly1_A_B	9.05269	11.1439
								1802723.A2675_02520-1802723.A2675_01850	2.44095	5.08275		3mj4-assembly1_A_B	7.77329	7.37211
								1805038.AUK41_01880-1805038.AUK41_01000	3.38656	4.98292		8k1i-assembly1_A_D	16.4215	19.0836
								1798664.A3C93_01400-1798664.A3C93_00770	2.9571	4.87329		7az0-assembly1_A_C	2.10561	2.03197
								1423745.GCA_001311215_01352-1423745.GCA_001311215_00844	2.26935	6.7904		7w1f-assembly1_A_B	2.29796	2.58089
								419015.HMPREF3214_01379-419015.HMPREF3214_00284	2.64482	6.28854		3wad-assembly1_A_B	3.82359	5.6626
								1121092.GCA_000430765_03385-1121092.GCA_000430765_03382	4.52054	5.74178		1lnl-assembly1_B_E	14.3003	15.8564
								1736370.ASG29_15725-1736370.ASG29_04410	3.19374	3.71802		4wai-assembly1_A_B	16.262	17.4462
								32040.SAMN04489710_11274-32040.SAMN04489710_106222	5.7136	5.90204		8v14-assembly1_A_B	9.57826	11.7642
								1202772.A0A1V9YB57-1202772.A0A1V9Y9U2	4.85319	4.90377		7a0h-assembly1_A_B	5.18267	4.86192
								1618897.US82_C0006G0028-1618897.US82_C0003G0036	4.246	4.72299		1jmv-assembly1_A_B	6.1082	4.34802
								696127.midi_00823-696127.midi_00536	3.59958	7.02224		3pij-assembly1_A_B	11.1581	12.3339
								981085.W9RDI2-981085.W9QE15	8.36456	8.77546		4u9c-assembly1_A_B	1.02464	1.02167
								1805038.AUK41_01045-1805038.AUK41_00525	2.80497	8.31946		8u0v-assembly1_D_E	1.01599	1.36776
								1156986.GCA_000257395_01937-1156986.GCA_000257395_00804	8.36396	8.79272		8cb2-assembly1_B_D	6.62478	8.85387
								1802040.A3C28_03585-1802040.A3C28_00455	4.34303	5.79625		3g27-assembly1_A_B	20.0335	17.3129
								1802428.A2441_03760-1802428.A2441_02140	8.8162	8.41852		3ddm-assembly1_A_B	4.05697	5.39907
								1802270.A3C07_04375-1802270.A3C07_02310	2.90013	3.97569		5xuk-assembly1_B_C	1.54996	1.58675
								454136.NIES2119_09490-454136.NIES2119_03675	4.21664	4.52734		8gkv-assembly1_A_B	7.99391	11.0766
								1193069.LEP1GSC061_3895-1193069.LEP1GSC061_1173	4.72916	4.83244		7c0q-assembly1_A_B	10.8678	11.3151
								1890683.A0A427YKU1-1890683.A0A427XTM6	8.31539	7.92562		5swi-assembly1_A_B	10.8508	13.211
								1812480.B1K54_30965-1812480.B1K54_27265	4.0484	4.58862		3ec7-assembly1_A_B	16.3305	18.2872
								1797959.A2251_07365-1797959.A2251_04135	4.80412	4.71417		1taf-assembly1_A_C	4.85008	5.0311
								304371.MCP_1222-304371.MCP_1220	1.91354	4.10966		3bn7-assembly1_A_B	7.34927	12.4465
								391953.GCA_000969605_03687-391953.GCA_000969605_01583	4.9156	5.20735		3bg1-assembly1_F_G	8.78464	8.89555
								1122179.GCA_000373105_02397-1122179.GCA_000373105_01728	5.25169	5.53652		5cdd-assembly1_Z_2	8.01588	8.70805
								1618924.UT97_C0010G0019-1618924.UT97_C0010G0018	3.35568	5.05496		2co5-assembly1_A_B	4.26169	4.58096
								320778.ABT57_12685-320778.ABT57_09665	7.72488	7.64418		7k3z-assembly1_A_B	1.2765	1.22761
								1797946.A2992_07160-1797946.A2992_07070	6.49607	6.44336		4j0e-assembly1_A_B	4.87897	4.84762
								1123362.SAMN05660686_01323-1123362.SAMN05660686_01064	4.95998	5.04108		3e05-assembly1_B_C	5.90417	9.34667
								1618993.UX09_C0020G0009-1618993.UX09_C0001G0025	3.09167	8.10017		6nki-assembly1_A_B	13.4611	14.652
								926550.CLDAP_08790-926550.CLDAP_08740	4.72035	5.58044		3ter-assembly1_A_B	12.2943	12.3334
								200361.A0A453NZP6-200361.A0A453KFN9	6.39224	6.55536		1a25-assembly1_A_B	4.70651	4.60612
								232363.GCA_000179255_01863-232363.GCA_000179255_01804	3.2672	11.0161		3nnd-assembly1_B_C	10.4669	12.2967
								1144477.GCA_002087335_04630-1144477.GCA_002087335_03721	4.42948	6.13062		2fuj-assembly1_B_C	3.54259	3.35594
								1161401.GCA_000412185_01709-1161401.GCA_000412185_00240	5.64321	5.69553		7cg0-assembly1_B_H	1.02609	1.12198
								1844760.GCA_001683905_02859-1844760.GCA_001683905_00413	4.65644	4.48009		3byq-assembly1_E_F	16.33	17.388
								9646.ENSAMEP00000018499-9646.ENSAMEP00000015486	1.94801	3.74079		4q97-assembly1_A_B	11.0476	7.23571
								1737425.GCA_900049755_00434-1737425.GCA_900049755_00385	3.00386	6.13025		3rgc-assembly1_A_B	1.13422	1.1206
								1079859.SAMN04515674_113129-1079859.SAMN04515674_102366	5.56073	5.88477		4lmy-assembly1_A_B	4.05643	3.63658
								244292.ABW17_17790-244292.ABW17_02850	3.86777	6.29965		3ebw-assembly1_A_B	1.033	1.0174
								1798540.A3B74_04765-1798540.A3B74_02515	3.65233	10.1662		3lv9-assembly1_A_B	4.05972	5.53522
								1736486.ASE03_05490-1736486.ASE03_00440	4.21404	4.42156		4us5-assembly1_A_B	5.70587	6.17899
								861450.HMPREF0080_02179-861450.HMPREF0080_02172	3.15634	6.43233		4wik-assembly1_A_B	2.93666	3.28267
								1797913.A2X81_18390-1797913.A2X81_09830	5.39447	5.7104		3a14-assembly1_A_B	5.89719	6.5735
								418702.BJN45_11815-418702.BJN45_01120	4.18641	4.80039		3b57-assembly1_A_B	4.42321	5.38597
								1797364.A3F72_20945-1797364.A3F72_16820	4.51152	4.39486		2yxz-assembly1_A_B	6.93385	6.67399
								1802603.A3F35_00865-1802603.A3F35_00340	4.19193	5.59499		3fet-assembly1_A_B	10.2159	13.7907
								1121957.GCA_000420705_03142-1121957.GCA_000420705_00537	5.80888	6.45544		3cf6-assembly1_A_C	10.0442	11.152
								1802000.A3A94_02380-1802000.A3A94_01165	2.77985	8.18401		6pqh-assembly1_A_B	5.78476	6.63629
								1195760.SAMN05444281_1984-1195760.SAMN05444281_0478	5.30635	5.33705		8tjk-assembly1_A_B	3.65288	4.51342
								8355.A0A1L8HYI1-8355.A0A1L8G7F1	8.3101	8.35464		1yq1-assembly1_A_B	6.43849	5.3577
								95486.DM40_5378-95486.DM40_3997	5.17039	5.41302		5dzw-assembly1_A_B	6.72948	6.03397
								1797314.A2033_08055-1797314.A2033_04465	2.7643	4.2058		3d1l-assembly1_A_B	3.32929	3.2212
								1797593.A3A65_06515-1797593.A3A65_06230	5.14876	5.44799		5u8o-assembly1_A_B	8.89371	7.74647
								1120964.GCA_001313265_07314-1120964.GCA_001313265_04062	2.04324	4.93407		7cbs-assembly1_A_B	7.17622	6.88551
								1798682.A3C15_02165-1798682.A3C15_01750	4.07128	5.60611		4fgw-assembly1_A_B	8.59095	8.31351
								1970199.B6A08_12630-1970199.B6A08_06120	5.78244	5.99753		1zc6-assembly1_A_B	6.11002	6.48221
								1189621.A3SI_18512-1189621.A3SI_01026	2.57088	5.27082		4zm8-assembly1_A_B	4.04882	5.88923
								379508.A5E5N5-379508.A5DX73	6.43863	10.8518		6gvw-assembly1_A_F	10.134	12.2524
								1802595.A2134_02995-1802595.A2134_02925	2.60137	4.76841		2i2l-assembly1_A_B	11.6432	12.2104
								9606.ENSP00000329991-9606.ENSP00000327824	6.89941	7.91407		2jg5-assembly1_A_B	4.40652	4.35511
								649756.ERS852387_02169-649756.ERS852387_01741	4.87829	4.95974		2zc0-assembly1_A_B	5.50096	6.31998
								1802397.A3J43_03010-1802397.A3J43_00345	3.66582	5.26518		8b3w-assembly1_B_C	2.15624	2.4255
								1463881.GCA_000716335_04144-1463881.GCA_000716335_01372	2.68255	4.75329		2r11-assembly1_A_B	20.3623	19.5799
								1968528.B5M48_04045-1968528.B5M48_00290	2.94098	4.73417		7kyp-assembly1_A_C	3.80705	3.26925
								658858.E1F6B8-658858.E1EYD3	8.69051	8.87644		7a20-assembly1_C_D	1.14629	1.56222
								1513793.SAMN06296036_12742-1513793.SAMN06296036_119101	6.65666	6.97147		3bru-assembly1_A_B	5.53939	6.32598
								201973.SAMN04488025_12255-201973.SAMN04488025_12223	1.53031	3.60585		7alw-assembly1_G_H	1.83792	4.04088
								1817821.A2717_04055-1817821.A2717_03795	3.21406	4.23651		2abq-assembly1_A_B	5.21546	5.52143
								9606.ENSP00000472929-9606.ENSP00000364898	5.27235	4.80302		7rbp-assembly1_A_B	6.37602	6.62386
								3476.A0A2P5DWK4-3476.A0A2P5CHV0	4.01268	3.70547		5zo2-assembly1_A_B	5.90529	5.98516
								1565129.GCA_000773485_03234-1565129.GCA_000773485_01523	5.09331	5.66195		7mjq-assembly1_E_F	1.05265	17.1861
								1123265.GCA_000686625_03388-1123265.GCA_000686625_00635	6.39494	6.42211		8dc5-assembly1_A_B	10.6739	11.1384
								471821.TGRD_165-471821.TGRD_163	6.7295	6.59828		5yox-assembly1_A_B	7.30423	9.06999
								1797913.A2X81_17505-1797913.A2X81_05220	4.5129	4.79651		4o7j-assembly1_A_B	10.4046	10.5921
								506534.Rhein_3500-506534.Rhein_1888	4.62155	4.98865		6m5s-assembly1_M_P	1.05273	1.01664
								54.SAMN02745121_05700-54.SAMN02745121_04357	4.74104	4.9542		4bk0-assembly1_A_B	7.23189	6.70211
								5866.A0A061D3I7-5866.A0A061D1B3	6.39598	6.45233		1vh6-assembly1_A_B	5.77023	7.50637
								1169152.GCA_000482385_04346-1169152.GCA_000482385_03686	5.8526	5.85414		1epf-assembly1_A_B	7.1224	7.20716
								1777137.AWB76_04902-1777137.AWB76_01117	4.9007	5.39592		7ewj-assembly1_A_B	7.19034	7.40128
								420324.GCA_000517005_01570-420324.GCA_000517005_01569	3.55797	4.40685		3cp7-assembly1_A_B	9.57584	9.6949
								913024.SAMN05421741_11339-913024.SAMN05421741_11088	4.13624	5.94618		6k2e-assembly1_A_B	4.72373	12.3104
								1957.GCA_000720555_02838-1957.GCA_000720555_01554	4.4557	4.51219		3evi-assembly1_A_B	9.6668	7.19912
								1792834.GCA_002000055_02571-1792834.GCA_002000055_01813	5.90604	6.05408		7w1y-assembly1_B_H	8.52752	13.3763
								1000565.METUNv1_02797-1000565.METUNv1_02002	3.97953	4.06542		2yzi-assembly1_A_B	7.66442	8.00023
								388280.SAMN04488057_11943-388280.SAMN04488057_108164	5.18339	5.54181		7sfz-assembly1_A_B	3.59483	6.08442
								1232429.GCA_000455245_01874-1232429.GCA_000455245_00993	2.92335	5.9255		1yw6-assembly1_A_B	7.21843	7.81109
								1206744.GCA_000308875_04496-1206744.GCA_000308875_01900	3.70764	4.50788		3hpd-assembly1_B_C	1.61216	1.59537
								1802461.A3B24_01525-1802461.A3B24_01475	4.74304	5.02201		1ev0-assembly1_A_B	1.51339	8.11517
								1035707.SAMN05216552_1004145-1035707.SAMN05216552_1003175	3.7862	4.21356		3luz-assembly1_A_B	4.89361	4.75067
								29073.ENSUMAP00000031131-29073.ENSUMAP00000018018	1.75994	2.90814		7vpb-assembly1_A_B	4.19059	5.70087
								312017.I7M013-312017.I7LTS7	5.66138	5.87562		6wat-assembly1_A_B	4.4026	7.89074
								1805288.AUJ72_05110-1805288.AUJ72_02280	5.42942	8.49329		6th1-assembly1_A_B	17.588	17.3836
								1801691.A2Z82_10080-1801691.A2Z82_08770	4.31502	4.2117		6lul-assembly1_A_B	8.9473	9.38826
								5875.Q4N5E3-5875.Q4MYI0	8.42975	11.3048		5jzx-assembly1_A_B	3.88271	3.98411
								1660162.ABS46_14840-1660162.ABS46_08195	5.40235	6.0223		3m0f-assembly1_A_B	1.88648	2.3446
								1619036.US58_C0017G0003-1619036.US58_C0010G0012	4.4787	4.40598		6q1q-assembly1_A_B	5.26158	7.33156
								1736455.ASD28_22480-1736455.ASD28_14735	4.22607	4.50805		2vli-assembly1_A_B	19.3976	16.87
								1871110.THER_1699-1871110.THER_1584	5.01175	4.96019		8b7f-assembly1_A_B	9.74444	8.45246
								306281.GCA_000317205_05646-306281.GCA_000317205_04786	3.5185	3.72492		3ke2-assembly1_A_B	16.1087	15.3307
								1736318.ASF44_28145-1736318.ASF44_13140	4.97767	5.29477		5joq-assembly1_B_C	1.65987	1.69617
								1283299.GCA_000424625_02215-1283299.GCA_000424625_01754	5.41812	5.57229		1v2a-assembly1_A_B	3.92665	4.42494
								1797229.A3H30_06390-1797229.A3H30_03495	5.16354	6.50774		3hn0-assembly1_A_B	1.02899	1.01613
								230844.ENSPEMP00000032387-230844.ENSPEMP00000025425	4.75858	4.51212		4iqj-assembly1_A_B	1.0143	5.74052
								1817874.A2W80_15460-1817874.A2W80_10105	7.05775	7.17927		7qij-assembly1_A_B	1.11118	1.45557
								224013.ACX27_29500-224013.ACX27_24730	4.34648	5.10906		3h4l-assembly1_A_B	1.03705	1.0556
								1004326.GCA_001012815_03475-1004326.GCA_001012815_03463	1.55688	5.10979		1eag-assembly1_A_B	10.8619	11.8943
								1802526.A2897_02710-1802526.A2897_00045	3.8714	6.80815		4zu4-assembly1_A_B	4.80684	6.50911
								1798391.A2968_05540-1798391.A2968_02940	3.65442	6.06833		8erh-assembly1_A_B	7.60238	5.02917
								1381596.GCA_000463525_02660-1381596.GCA_000463525_02659	4.18207	3.6542		6ilt-assembly1_A_B	5.80595	5.77892
								1571877.GCA_000961955_02961-1571877.GCA_000961955_02132	4.44545	4.8974		2eo4-assembly1_A_B	14.925	14.8491
								1805038.AUK41_02510-1805038.AUK41_00350	3.03886	7.54441		3q2w-assembly1_A_B	3.42077	7.33105
								1761888.SAMN04487851_10689-1761888.SAMN04487851_101166	7.54013	7.65251		7vq2-assembly1_C_D	1.24354	1.13597
								13146.ENSMUNP00000015015-13146.ENSMUNP00000010641	1.98638	2.07867		3zib-assembly1_A_B	4.47265	9.19836
								1121400.SAMN02746065_10821-1121400.SAMN02746065_106172	5.70599	5.97719		1yo6-assembly1_A_B	4.54784	5.07951
								2587831.ENSTMTP00000014498-2587831.ENSTMTP00000001625	3.35644	3.77423		4au6-assembly1_A_E	1.76966	16.1706
								1849719.GCA_001660705_03514-1849719.GCA_001660705_00429	6.05026	6.24999		2lns-assembly1_A_B	12.528	12.529
								1801823.A3C47_05420-1801823.A3C47_00650	3.90881	3.908		3mml-assembly1_A_C	6.04784	6.3814
								1547922.ISF6_4989-1547922.ISF6_3803	4.42304	4.61723		5bke-assembly1_E_G	1.0449	1.03389
								671072.PL9214430237-671072.PL9214290005	4.03386	4.28452		2glf-assembly1_F_K	8.56589	8.44985
								1120917.GCA_000376245_00894-1120917.GCA_000376245_00893	5.42977	5.15975		6vvw-assembly1_B_C	1.04014	1.01799
								656024.FsymDg_3953-656024.FsymDg_3943	3.29382	4.71188		1eai-assembly1_C_D	4.95214	6.14346
								1797535.A2744_01590-1797535.A2744_01150	4.59013	5.38559		3dr2-assembly1_A_B	8.91692	8.87899
								1629722.VR73_12615-1629722.VR73_02135	3.56053	3.90805		2x5q-assembly1_A_B	12.2965	12.3611
								83767.SAMN05660652_03796-83767.SAMN05660652_01390	5.25559	5.49674		1yum-assembly1_B_D	3.2561	4.5082
								1089549.GCA_000527155_02136-1089549.GCA_000527155_01179	8.09816	8.01433		6rbg-assembly1_G_H	1.39897	1.78574
								203267.TWT_772-203267.TWT_216	6.40306	6.7045		2h3n-assembly1_B_D	1.50285	4.63324
								1380770.N566_13430-1380770.N566_11325	3.90536	4.13859		6daw-assembly1_A_B	7.56798	7.47696
								1071679.BG57_23450-1071679.BG57_07100	4.1723	5.06364		4iel-assembly1_A_B	3.53432	3.81397
								645990.SAMN00120144_1912-645990.SAMN00120144_0413	3.43959	3.8938		3fcm-assembly1_A_B	9.43956	12.5077
								1314773.A0A3N2Q5Q6-1314773.A0A3N2PSQ0	3.87721	3.98752		6hdd-assembly1_C_D	2.33876	1.98731
								1761774.SAMN04487768_3048-1761774.SAMN04487768_0950	5.10242	5.42384		6kgi-assembly1_A_B	7.11319	13.4661
								1797386.A2X94_13330-1797386.A2X94_04780	4.56085	4.60615		5wk0-assembly1_A_B	9.36154	9.59959
								1882483.A0A317XX99-1882483.A0A317XEZ2	5.55506	10.4508		5nx5-assembly1_A_B	10.7607	10.4065
								1797690.A3B23_04090-1797690.A3B23_00120	3.29827	5.21901		4g3v-assembly1_A_B	8.20384	8.74826
								1619081.US03_C0006G0024-1619081.US03_C0001G0046	3.61462	6.97768		6dlp-assembly1_A_B	15.0433	15.615
								943347.DGWBC_0943-943347.DGWBC_0616	6.03	5.97951		5f2h-assembly1_A_B	11.5146	12.7836
								765420.OSCT_1935-765420.OSCT_0648	5.90609	5.93518		5a7d-assembly1_C_D	5.47872	5.60079
								1797490.A3I63_10300-1797490.A3I63_08170	3.41998	9.81684		8ghz-assembly1_F_G	10.2208	9.83386
								1691980.GCA_001307855_03028-1691980.GCA_001307855_00946	4.87879	4.89918		3iv1-assembly1_A_C	9.10496	7.773
								1211820.GCA_000820785_07126-1211820.GCA_000820785_06733	4.55419	5.83672		1vcv-assembly1_A_B	5.06484	8.09404
								86259.A0A4Z1PNC2-86259.A0A4Z1P4I9	6.63604	8.59847		3od9-assembly1_A_B	14.4551	15.834
								1141883.GCA_001941825_03666-1141883.GCA_001941825_03106	3.97754	4.42292		3g8z-assembly1_A_B	5.40045	10.6098
								1439940.BAY1663_04558-1439940.BAY1663_01672	4.37169	5.41048		7vdy-assembly1_A_B	5.15049	5.31034
								1123355.GCA_000688235_00591-1123355.GCA_000688235_00384	4.13566	6.54089		1u5w-assembly1_A_B	6.90585	7.24234
								1618918.UR22_C0010G0037-1618918.UR22_C0010G0032	3.10412	5.06399		3iv7-assembly1_A_B	7.18894	7.93256
								1314672.A0A166JD24-1314672.A0A165YHP8	6.9223	6.66924		2oze-assembly1_A_B	9.60601	10.5442
								1660161.ABT02_19100-1660161.ABT02_01465	4.78638	5.13531		2y0n-assembly1_B_D	3.68322	4.82306
								1618350.UR67_C0004G0095-1618350.UR67_C0004G0088	2.81531	4.78521		5l16-assembly1_A_B	11.7869	12.8112
								1797879.A3H42_00810-1797879.A3H42_00770	4.15394	4.38368		7x2p-assembly1_A_B	11.3468	13.07
								1618897.US82_C0046G0003-1618897.US82_C0015G0018	2.89028	3.82668		1j32-assembly1_A_B	2.44096	2.66243
								1121462.GCA_000429325_03038-1121462.GCA_000429325_00662	5.34714	5.34019		1ldd-assembly1_B_D	7.1263	10.644
								1434752.GCA_001730525_03037-1434752.GCA_001730525_01161	4.55871	5.56075		4rgk-assembly1_A_B	10.0688	9.63971
								1495144.AR505_0224-1495144.AR505_0077	2.0786	4.24387		2cb1-assembly1_B_C	7.5013	7.6957
								1972460.B6242_12335-1972460.B6242_08470	4.79178	5.04729		6ysg-assembly1_A_B	7.49227	7.08105
								454136.NIES2119_29665-454136.NIES2119_29265	5.29215	5.6523		1n2m-assembly1_B_C	1.15591	1.25732
								1121030.GCA_000430725_07645-1121030.GCA_000430725_06999	4.29183	5.29634		1auu-assembly1_A_B	2.6478	7.04874
								1801604.A2039_09335-1801604.A2039_05735	4.74509	4.91998		4xxh-assembly1_A_B	7.02501	10.3843
								863227.GCA_000373005_05799-863227.GCA_000373005_01233	4.7013	4.70306		3b9t-assembly1_A_B	13.6941	15.1787
								1519494.ADL05_21300-1519494.ADL05_13590	3.29492	3.97209		4ci7-assembly1_A_B	6.99366	7.02407
								391596.PBAL39_16906-391596.PBAL39_05403	5.25712	5.64647		3oov-assembly1_A_B	8.74475	8.99171
								1120964.GCA_001313265_04340-1120964.GCA_001313265_00977	1.82451	8.23901		2yv9-assembly1_A_B	12.6573	14.9149
								1797758.A2858_01790-1797758.A2858_00210	3.65166	5.25188		1t06-assembly1_A_B	9.39886	9.88678
								1236525.GCA_000614545_02540-1236525.GCA_000614545_01986	5.38192	5.84561		2ibo-assembly1_A_C	11.8208	12.1116
								5660.A4H9T4-5660.A4H7J0	4.63975	7.4598		3qii-assembly1_A_B	8.23724	10.1175
								1294022.GCA_001311865_03144-1294022.GCA_001311865_02822	1.76604	3.63208		6grs-assembly1_A_B	5.58729	7.71684
								1797971.A2474_04905-1797971.A2474_03390	7.94783	7.89103		3c6k-assembly1_A_B	9.39405	10.8976
								1802730.A2591_02740-1802730.A2591_00995	2.89676	4.70077		3fkj-assembly1_A_B	5.32396	6.53305
								1035309.A0A2C5XCK7-1035309.A0A2C5X6I7	6.82269	6.77811		1ub7-assembly1_A_B	7.99941	9.73117
								1227077.SAMN04515668_1478-1227077.SAMN04515668_0224	4.95202	5.308		1obb-assembly1_A_B	13.5651	15.3078
								1798391.A2968_04495-1798391.A2968_04470	10.3631	11.4339		4hb1-assembly1_A_B	1.01394	1.00408
								1111729.GCA_000427865_02666-1111729.GCA_000427865_02665	5.65675	5.93747		4ntc-assembly1_A_B	3.97991	4.64797
								1122207.MUS1_04165-1122207.MUS1_01875	5.56992	5.77368		1gk6-assembly1_A_B	1.7463	2.98838
								722438.F539_01285-722438.F539_00970	3.95378	7.69293		5ks8-assembly1_A_B	6.49418	6.80101
								1801649.A2359_02055-1801649.A2359_00860	2.40139	8.44369		4bof-assembly1_A_B	6.77702	7.46934
								1735162.PeribacterB2_0180-1735162.PeribacterB2_0174	5.30351	5.58456		2vvf-assembly1_B_C	1.37729	1.36353
								1123023.GCA_000620785_08660-1123023.GCA_000620785_01197	4.02065	4.49316		3k8r-assembly1_A_B	4.12739	5.00575
								1618991.UU08_C0015G0024-1618991.UU08_C0003G0024	3.28081	4.83588		2eis-assembly1_D_E	5.59381	11.1605
								42094.JM47_02385-42094.JM47_01245	3.76259	5.32401		8f6q-assembly1_C_D	1.13472	1.06165
								1463934.GCA_000720635_06101-1463934.GCA_000720635_05408	4.49885	4.91118		7zal-assembly1_A_B	14.2266	14.7946
								1705564.APG08_00802-1705564.APG08_00800	1.94244	4.63915		7mwa-assembly1_A_B	4.06123	4.37778
								758820.SAMN00777080_2904-758820.SAMN00777080_2553	6.85194	7.31297		4jdl-assembly1_A_B	2.36623	3.62886
								1423745.GCA_001311215_00843-1423745.GCA_001311215_00045	1.52986	9.4285		7rmx-assembly1_A_B	11.9451	12.0528
								1045009.GCA_000224415_00522-1045009.GCA_000224415_00437	2.37356	4.77524		6hjo-assembly1_A_B	4.31774	5.08621
								1817832.A3J48_03820-1817832.A3J48_02515	2.89664	5.06965		1i84-assembly1_A_D	5.71238	8.80357
								1249999.GCA_000934685_01272-1249999.GCA_000934685_01021	5.17372	5.28138		1ywq-assembly1_A_B	5.12423	7.38927
								354355.SAMN05660816_06469-354355.SAMN05660816_06277	4.56931	4.77911		3dcm-assembly1_A_B	4.83762	5.22377
								1618419.UU73_C0004G0073-1618419.UU73_C0001G0250	4.43595	5.8188		1d66-assembly1_A_B	3.37368	9.56938
								221288.GCA_000315565_04842-221288.GCA_000315565_01451	4.74983	4.95768		5l3x-assembly1_D_F	1.04155	1.18424
								1618346.UT47_C0004G0063-1618346.UT47_C0004G0033	1.81269	5.82354		3rm5-assembly1_A_B	5.77816	7.22016
								1122226.GCA_000423405_01920-1122226.GCA_000423405_00385	5.5427	5.70284		3k55-assembly1_A_B	6.84625	7.2384
								1460644.GCA_001310455_00308-1460644.GCA_001310455_00307	4.02765	4.00458		4x8w-assembly1_B_D	3.3151	3.88966
								1797364.A3F72_21600-1797364.A3F72_16715	4.0919	4.6633		7lkk-assembly1_A_B	8.08808	8.35947
								1457154.CAPSK01_003257-1457154.CAPSK01_000435	5.95823	6.11235		2vt3-assembly1_A_B	2.13615	2.68828
								1618820.UV01_C0008G0055-1618820.UV01_C0003G0097	4.16529	5.76835		1nvt-assembly1_A_B	4.78078	5.37686
								9606.ENSP00000382779-9606.ENSP00000342262	2.62415	2.71653		7dey-assembly1_A_B	5.74106	6.00637
								1920490.GCA_001895925_04314-1920490.GCA_001895925_01795	3.90594	4.35797		1hsl-assembly1_A_B	2.19823	2.31504
								1805095.AUI93_04855-1805095.AUI93_01040	2.61429	5.13048		3ab8-assembly1_A_B	4.60306	5.11438
								35752.SAMN05421541_11977-35752.SAMN05421541_108337	4.31791	4.3694		7p1p-assembly1_B_D	6.47397	9.28332
								1802407.A3I40_02795-1802407.A3I40_02080	2.88753	5.03778		7nb6-assembly1_A_B	1.96635	2.43248
								1460637.GCA_001310375_01976-1460637.GCA_001310375_01829	4.13155	4.45407		7nb0-assembly1_A_B	2.06825	4.01563
								1619050.UX20_C0027G0014-1619050.UX20_C0006G0016	3.75145	9.05057		2qvc-assembly1_A_B	8.33413	8.84874
								1121280.GCA_000374805_02769-1121280.GCA_000374805_02628	5.724	5.816		1z1y-assembly1_A_B	1.19796	1.19599
								1802138.A3F37_03220-1802138.A3F37_02090	3.54189	7.02229		3edp-assembly1_A_B	11.6674	13.399
								1797837.A2W27_06745-1797837.A2W27_03255	3.07271	3.76951		5tsz-assembly1_A_B	9.59222	8.49058
								1797539.A3D39_04060-1797539.A3D39_03750	2.89298	4.40495		3g16-assembly1_A_B	10.0521	12.2484
								1915309.AXG55_13435-1915309.AXG55_10845	5.75315	6.25162		3vxc-assembly1_A_B	8.90033	7.90032
								522772.Dacet_1007-522772.Dacet_1005	4.75943	5.2482		7f2f-assembly1_A_B	2.31027	2.69843
								329046.A0A1Y2D0M7-329046.A0A1Y2BTQ0	7.25139	7.96148		7l9r-assembly1_C_D	6.61779	7.74899
								1052801.GCA_000380705_00857-1052801.GCA_000380705_00173	1.76017	7.21257		6ty2-assembly1_A_B	1.02789	1.00997
								312017.Q23AY3-312017.I7MKB5	10.2047	10.1681		7a02-assembly1_R_S	1.18797	1.25257
								195250.GCA_000332275_04401-195250.GCA_000332275_03833	4.76691	5.90676		3s6f-assembly1_A_B	12.2898	17.275
								312017.Q235X0-312017.Q22CT1	5.41587	5.24281		3kwr-assembly1_A_B	1.06273	1.01835
								1895813.BGO05_20080-1895813.BGO05_04030	5.0114	4.98911		4w4t-assembly1_A_B	8.87378	9.82049
								1167637.GCA_000258765_00677-1167637.GCA_000258765_00676	3.402	3.49827		3i4s-assembly1_A_B	2.59202	3.80779
								1618982.UU60_C0020G0009-1618982.UU60_C0020G0007	3.91881	6.92029		1id1-assembly1_A_B	6.21981	7.74346
								1801764.A2903_00450-1801764.A2903_00430	3.07815	7.39361		8wr4-assembly1_A_B	5.54467	9.15572
								341454.A0A4V3SJN6-341454.A0A4S2N208	4.33824	6.2129		2q3n-assembly1_A_C	16.2978	17.3943
								1177931.ThvES_00019150-1177931.ThvES_00015240	4.21764	6.50978		3f0h-assembly1_A_B	11.5967	12.8934
								1805278.AUK29_08745-1805278.AUK29_03195	5.61145	5.4789		2ixp-assembly1_A_B	2.67624	3.33528
								1618350.UR67_C0004G0073-1618350.UR67_C0004G0061	3.1896	5.27056		2w21-assembly1_A_B	4.27984	4.0977
								1052801.GCA_000380705_01332-1052801.GCA_000380705_01084	2.06791	4.50574		1bcm-assembly1_A_B	8.02064	8.13775
								4909.A0A2U9QXL3-4909.A0A1V2LSZ0	7.60586	8.19798		6oes-assembly1_A_C	15.8336	17.9907
								1618443.UV73_C0003G0032-1618443.UV73_C0001G0121	5.09713	6.0244		6jdd-assembly1_G_J	7.5384	11.9573
								1852618.GCA_001657385_03162-1852618.GCA_001657385_01494	5.04704	5.10485		6smt-assembly1_A_B	6.05359	7.86669
								1500262.GCA_000799605_02487-1500262.GCA_000799605_00139	3.83673	4.50681		8j1g-assembly1_A_B	11.1742	12.169
								9925.ENSCHIP00000026983-9925.ENSCHIP00000000004	1.461	3.80182		4hh3-assembly1_A_B	3.05271	3.74859
								497964.CfE428DRAFT_3791-497964.CfE428DRAFT_1951	4.41875	4.6174		7jw2-assembly1_A_B	12.9123	12.4588
								859194.MHF_1173-859194.MHF_0109	3.62887	6.02571		4a5p-assembly1_D_I	2.20549	1.39628
								1666905.HLUCCO16_13075-1666905.HLUCCO16_12870	4.62649	5.17867		5hop-assembly1_A_B	11.5145	12.1988
								1547922.ISF6_2742-1547922.ISF6_0736	4.82504	4.92227		5cqv-assembly1_A_B	4.48196	7.06136
								1797780.A3E45_02535-1797780.A3E45_00405	4.30609	4.5498		3eey-assembly1_A_B	8.54663	11.2119
								1414654.BFR47_02195-1414654.BFR47_00280	6.22945	6.30366		8pxt-assembly1_B_C	1.3228	1.3346
								69322.SAMN05443669_10384-69322.SAMN05443669_1002142	3.48123	3.84821		5zeh-assembly1_A_B	16.2456	16.4098
								1705564.APG08_01191-1705564.APG08_00808	2.34883	11.5818		3ibp-assembly1_A_B	9.80083	12.3872
								290055.GCA_001028025_03706-290055.GCA_001028025_00745	6.65606	6.62972		7f37-assembly1_A_B	4.23237	4.7119
								1637998.PA01_07270-1637998.PA01_02195	5.14516	5.32351		6e4h-assembly1_A_B	8.09365	7.95879
								1279009.ADICEAN_04141-1279009.ADICEAN_01357	4.52773	5.4087		3uha-assembly1_A_B	10.0676	10.1059
								559307.C5DUQ7-559307.C5DSM6	8.1934	8.99163		8iq8-assembly1_A_D	12.0165	13.9137
								1073327.SAMN04488108_3953-1073327.SAMN04488108_2271	6.85033	7.20725		7mk3-assembly1_A_B	12.1312	11.8587
								1736365.ASG30_19480-1736365.ASG30_04715	3.67664	4.08337		3mvu-assembly1_C_D	10.1473	12.1715
								1855383.SAMN05216548_12023-1855383.SAMN05216548_10444	4.94466	5.02282		3pqh-assembly1_B_C	1.34767	1.45743
								1121121.GCA_000374385_02473-1121121.GCA_000374385_01514	5.51259	5.77865		4ri2-assembly1_A_B	3.59196	5.1076
								1618944.UU98_C0041G0006-1618944.UU98_C0021G0024	4.48279	5.10788		2o8r-assembly1_A_B	6.22981	6.43307
								9541.ENSMFAP00000021223-9541.ENSMFAP00000002701	2.9639	3.7802		2p3w-assembly1_A_B	10.8856	13.4594
								536979.SAMN04488055_5645-536979.SAMN04488055_0940	5.29072	5.67093		3f6o-assembly1_A_B	3.04197	3.09983
								1618419.UU73_C0004G0059-1618419.UU73_C0003G0097	3.11646	6.14875		5wqt-assembly1_A_B	1.02056	1.008
								1030533.GCA_001049855_06097-1030533.GCA_001049855_04569	3.82237	4.23375		3tx3-assembly1_A_B	4.77765	5.54385
								1238182.C882_0208-1238182.C882_0206	5.27123	5.41167		4zq8-assembly1_A_B	7.60982	10.8184
								1618950.UT48_C0036G0007-1618950.UT48_C0004G0024	2.46351	6.00364		6e4b-assembly1_A_B	10.6158	11.2125
								1934309.B0A82_14465-1934309.B0A82_02145	5.26961	5.63397		6lp3-assembly1_C_F	4.99825	9.4033
								1752064.LEP3755_56390-1752064.LEP3755_14270	4.6588	5.50532		2pn0-assembly1_A_B	3.50345	3.89092
								565575.UUR10_0147-565575.UUR10_0145	5.19243	7.16417		8sm9-assembly1_A_B	10.8375	10.7617
								5660.A4HP29-5660.A4HNP0	4.2165	6.73241		6mou-assembly1_A_B	8.28179	9.94687
								1643920.GCA_001636615_04477-1643920.GCA_001636615_00736	5.31806	5.54943		7pda-assembly1_C_D	8.37661	10.462
								1481929.GCA_001310655_04455-1481929.GCA_001310655_04308	4.16474	5.09127		1y4m-assembly1_A_C	1.0149	1.00959
								28452.A0128_04885-28452.A0128_03060	5.32852	5.6744		1wu7-assembly1_A_B	5.39935	6.99827
								1123284.GCA_000377985_01492-1123284.GCA_000377985_01490	4.39517	5.31746		3ijt-assembly1_A_B	7.33445	7.22283
								1736430.ASC95_14945-1736430.ASC95_13560	4.8631	5.04579		5jr6-assembly1_A_B	7.67304	8.11306
								1298913.GCA_000426125_04424-1298913.GCA_000426125_03061	3.8672	4.13083		2pbz-assembly1_A_C	3.02818	2.81327
								1232675.GCA_000309825_01594-1232675.GCA_000309825_01589	3.07973	4.93794		4q1v-assembly1_A_B	13.5693	14.0999
								390640.SAMN04488034_103281-390640.SAMN04488034_101741	6.02456	6.24289		1yoc-assembly1_A_B	4.18735	7.45139
								1278299.GCA_000483165_01479-1278299.GCA_000483165_00765	6.95649	7.34421		7kqu-assembly1_A_B	10.994	12.1848
								1379698.RBG1_1C00001G1598-1379698.RBG1_1C00001G0130	2.6136	4.76286		3pgx-assembly1_B_D	5.17248	5.65189
								1881048.SAMN05428975_4389-1881048.SAMN05428975_3339	2.89477	4.4215		4or2-assembly1_A_B	4.85446	9.49633
								1618350.UR67_C0004G0081-1618350.UR67_C0002G0003	3.38519	8.04571		1a17-assembly1_B_D	5.64081	6.652
								1736316.ASF43_09360-1736316.ASF43_09340	3.8982	4.29038		2jjx-assembly1_A_D	5.01053	6.5381
								44575.SAMN05216419_10736-44575.SAMN05216419_101637	5.84113	6.07781		6tni-assembly1_A_B	7.91258	5.20794
								1123248.GCA_000374045_02257-1123248.GCA_000374045_00761	4.19366	4.64767		2lfh-assembly1_A_B	2.09351	3.52947
								1396418.GCA_000739635_05034-1396418.GCA_000739635_03472	4.32675	4.33785		7spq-assembly1_A_B	11.2896	12.965
								225843.AST99_08615-225843.AST99_05495	5.03909	5.29128		3nat-assembly1_A_B	12.876	13.9495
								34061.B0189_02935-34061.B0189_02175	6.46386	6.52652		3mw6-assembly1_A_B	19.0098	14.014
								1797845.A2V87_05605-1797845.A2V87_01575	3.06687	7.37298		4f98-assembly1_A_B	12.9336	20.1717
								1618540.UX40_C0003G0011-1618540.UX40_C0001G0072	3.45315	8.98925		4ebr-assembly1_A_B	8.75975	10.2282
								227316.GA0070604_4207-227316.GA0070604_2906	5.23607	5.61429		7swl-assembly1_A_B	1.25761	1.28747
								153721.MYP_3865-153721.MYP_2521	4.36653	4.56438		8s9w-assembly1_A_B	4.79044	6.6681
								1797457.A2160_06280-1797457.A2160_01930	3.58676	5.38067		2mda-assembly1_A_B	22.5718	18.2972
								1660162.ABS46_12795-1660162.ABS46_10355	6.46051	6.63576		4uy9-assembly1_B_C	5.86935	7.53629
								795666.MW7_2921-795666.MW7_2791	5.39434	5.48882		6bl7-assembly1_A_B	6.97334	7.25077
								1219356.GCA_001591165_03209-1219356.GCA_001591165_00152	6.35897	6.9138		3cky-assembly1_A_C	10.3601	11.9133
								490189.SAMN02927903_02463-490189.SAMN02927903_00143	4.69842	4.86514		6e2a-assembly1_A_B	3.70891	4.7354
								1802385.A2856_04015-1802385.A2856_01275	1.81051	5.19632		7oeq-assembly1_B_C	1.31799	1.3434
								1592897.CleRT_01740-1592897.CleRT_00120	3.66993	4.37111		3kmi-assembly1_A_B	9.41155	10.0548
								1895832.BGO23_14850-1895832.BGO23_14805	2.46657	5.44307		7b1s-assembly1_A_D	17.8337	17.5151
								1655310.GCA_001468925_00473-1655310.GCA_001468925_00204	4.10118	5.11497		1uru-assembly1_A_B	9.83404	11.9363
								178355.SAMN04488062_106107-178355.SAMN04488062_106106	5.25882	5.53233		3htr-assembly1_A_B	6.57973	6.36819
								1802291.A2X92_09020-1802291.A2X92_03035	4.12879	4.89124		4mdu-assembly1_A_B	4.19842	4.57883
								1120917.GCA_000376245_00359-1120917.GCA_000376245_00118	2.14411	3.93494		2yoc-assembly1_B_C	1.06401	10.7864
								261654.GA0070611_4452-261654.GA0070611_1435	5.26156	5.14698		3ul6-assembly1_A_B	4.3917	5.01438
								1123241.GCA_000426645_02541-1123241.GCA_000426645_01767	5.73383	9.53356		2f42-assembly1_A_B	1.95631	5.91566
								1895736.BGO76_09010-1895736.BGO76_08905	6.86002	6.80154		1bih-assembly1_A_B	11.4344	12.4396
								1123362.SAMN05660686_04973-1123362.SAMN05660686_04373	5.29095	5.40811		5x89-assembly1_A_B	6.80823	9.08683
								1802439.A2589_02080-1802439.A2589_01900	3.07672	6.12712		2pt7-assembly1_G_H	9.61273	14.0992
								1555241.A0A4P9XEK8-1555241.A0A4P9X4W8	5.54584	6.88982		3iwp-assembly1_B_C	7.07082	7.6425
								858640.A3K86_18550-858640.A3K86_18535	4.98622	4.71574		4axo-assembly1_A_B	5.76301	7.15096
								1619084.US69_C0005G0037-1619084.US69_C0002G0036	6.16259	8.02654		1gu3-assembly1_A_B	6.95048	7.55037
								1423745.GCA_001311215_00844-1423745.GCA_001311215_00336	2.8212	3.6233		7etr-assembly1_A_B	3.41609	5.67741
								163359.A9R16_11355-163359.A9R16_04460	4.68528	5.4248		2ash-assembly1_A_B	5.62159	5.70249
								1844760.GCA_001683905_01201-1844760.GCA_001683905_00461	2.60381	4.60844		2pjq-assembly1_A_B	6.5835	6.87603
								859194.MHF_1549-859194.MHF_1515	3.74441	7.36462		3l4g-assembly1_B_D	3.30288	7.0516
								1629124.GCA_000972495_05556-1629124.GCA_000972495_03070	4.56975	4.70706		6mg6-assembly1_A_B	4.72704	5.3787
								9713.A0A2U3Z2Z2-9713.A0A2U3XKD6	5.92501	7.29971		6xmx-assembly1_E_F	8.242	8.97331
								1797594.A2900_04080-1797594.A2900_03955	4.2315	4.71716		6l0t-assembly1_A_B	10.5969	11.5919
								1805280.AUJ22_01345-1805280.AUJ22_00905	3.81198	5.09544		6xor-assembly1_A_B	5.24729	6.23718
								1216006.VA7868_03182-1216006.VA7868_03179	5.80584	5.82742		7c8p-assembly1_A_B	12.1359	13.2547
								1035707.SAMN05216552_100376-1035707.SAMN05216552_1001417	4.26286	4.57922		6lk7-assembly1_A_B	6.80056	6.1403
								1173264.GCA_000332095_04362-1173264.GCA_000332095_00108	4.11068	5.07287		4ydh-assembly1_A_C	4.87186	5.73412
								740709.A10D4_06711-740709.A10D4_02995	3.87387	4.77203		2q3m-assembly1_A_B	8.07507	5.70375
								485913.Krac_9928-485913.Krac_4981	5.68063	5.69594		3bcw-assembly1_A_B	8.91262	7.93944
								1079986.GCA_000226455_07097-1079986.GCA_000226455_00799	3.81825	4.11782		5dmn-assembly1_A_B	1.01671	1.02731
								1179225.GCA_000286355_01685-1179225.GCA_000286355_00206	2.4155	5.37031		2yr1-assembly1_A_B	3.61667	4.38851
								1618520.UV63_C0012G0030-1618520.UV63_C0006G0012	2.64973	5.90522		4gf0-assembly1_A_B	8.03074	7.81979
								1225184.GCA_000295955_04445-1225184.GCA_000295955_03093	6.50938	6.236		1ylf-assembly1_A_B	4.08172	7.80003
								1481914.JCM19241_6125-1481914.JCM19241_3447	4.66402	4.93317		8gy0-assembly1_A_B	12.2979	12.3908
								76728.AQ490_17565-76728.AQ490_11300	5.58127	5.87813		2re7-assembly1_A_B	8.24741	13.8863
								320771.Cflav_PD1761-320771.Cflav_PD0346	5.06299	5.34155		3vb8-assembly1_A_B	1.62126	1.57837
								1797558.A3E52_13515-1797558.A3E52_00600	2.68657	3.56308		2i9u-assembly1_A_B	7.78097	7.68315
								1120964.GCA_001313265_02821-1120964.GCA_001313265_02288	4.56895	9.27509		5a9e-assembly1_C_D	1.01363	1.01054
								1003.SAMN04488541_10342-1003.SAMN04488541_102529	4.8449	5.02459		7zyh-assembly1_B_C	1.42536	2.33702
								1797696.A3F10_07630-1797696.A3F10_02575	2.75249	4.67012		5hyh-assembly1_A_B	15.4101	17.0989
								1798540.A3B74_04765-1798540.A3B74_02555	4.39456	8.66526		2bjn-assembly1_A_B	4.37855	8.23113
								221288.GCA_000315565_03285-221288.GCA_000315565_02017	4.17479	4.69215		5lkm-assembly1_E_F	1.11047	1.38992
								863921.GCA_001187555_00286-863921.GCA_001187555_00275	6.11137	6.12058		2ql3-assembly1_A_B	7.05596	9.14988
								1802142.A3F65_04090-1802142.A3F65_03010	2.85814	5.69071		5il7-assembly1_A_B	4.19491	3.79084
								1968528.B5M48_03295-1968528.B5M48_01245	3.33691	3.62234		2xcz-assembly1_B_C	1.12122	1.16832
								1881046.SAMN05428966_10940-1881046.SAMN05428966_109148	3.65214	4.48269		8imd-assembly1_A_B	10.2906	10.517
								1802603.A3F35_03155-1802603.A3F35_01650	2.5582	4.83935		1xta-assembly1_A_B	5.71624	7.1477
								1439940.BAY1663_02918-1439940.BAY1663_01668	4.41187	4.79063		3lkl-assembly1_A_B	1.61891	1.77442
								1797558.A3E52_02185-1797558.A3E52_01810	3.99475	4.64918		5h80-assembly1_A_B	7.16097	8.77076
								673521.SAMN05660991_03668-673521.SAMN05660991_01139	3.61926	7.02074		3oxn-assembly1_A_B	5.19882	5.37711
								1298597.GCA_001312525_06000-1298597.GCA_001312525_03452	2.49978	5.63357		1t6n-assembly1_A_B	2.29324	2.43009
								1424334.W822_01485-1424334.W822_01010	3.82704	3.90129		3glv-assembly1_A_B	4.1838	4.54412
								196109.A0A136J5E9-196109.A0A136IXG5	6.49101	6.99907		2spc-assembly1_A_B	2.1123	2.05835
								1798375.A2773_02130-1798375.A2773_01850	8.38344	8.32309		8dk1-assembly1_G_H	6.98055	11.6612
								1547922.ISF6_2741-1547922.ISF6_1387	5.41145	5.5485		6n7m-assembly1_A_B	5.2563	5.63539
								1736455.ASD28_25700-1736455.ASD28_22680	3.72167	3.98965		2f6k-assembly1_B_D	14.3024	13.4328
								92487.SAMN02745130_01248-92487.SAMN02745130_01215	6.77475	6.95319		8rhn-assembly1_F_P	1.00891	1.02351
								1463921.GCA_000717945_05694-1463921.GCA_000717945_05036	4.37887	4.75972		3hiu-assembly1_A_B	7.72873	10.9492
								40217.ENSJHYP00000006881-40217.ENSJHYP00000000698	1.90872	3.82533		8sl7-assembly1_B_C	13.8637	17.0779
								1881048.SAMN05428975_2928-1881048.SAMN05428975_0395	5.09192	5.8927		3g0k-assembly1_A_B	5.96405	8.86206
								1797820.A2X88_06600-1797820.A2X88_06270	5.20009	5.45178		6fhg-assembly1_A_B	12.6024	12.0123
								1236500.GCA_000613845_01746-1236500.GCA_000613845_00790	3.29762	6.63039		6d9y-assembly1_C_D	3.82105	4.88619
								1410630.GCA_000702085_01643-1410630.GCA_000702085_01381	7.9577	7.9529		7u7h-assembly1_A_B	8.99403	9.67836
								526986.bcere0022_36430-526986.bcere0022_36420	5.18799	5.5355		7qcn-assembly1_A_B	13.8078	15.3753
								1336237.GCA_000518745_02267-1336237.GCA_000518745_01256	3.84849	7.33883		4nnq-assembly1_A_B	1.79907	1.71931
								1884368.SAMN05518865_12120-1884368.SAMN05518865_113105	4.48643	4.76756		7qi3-assembly1_A_B	11.4904	12.2313
								1298597.GCA_001312525_05432-1298597.GCA_001312525_03432	3.93777	4.71581		4hob-assembly1_A_B	4.68668	4.58859
								1348393.ATS75_06630-1348393.ATS75_01820	5.05941	5.1341		1yud-assembly1_A_B	7.1164	9.17993
								9402.L5KJ87-9402.L5K327	1.86544	2.90208		8oz7-assembly1_A_B	11.81	12.3559
								118168.MC7420_30-118168.MC7420_137	5.12697	5.37906		7t4d-assembly1_G_H	1.34305	1.32153
								1618933.UY29_C0004G0023-1618933.UY29_C0003G0001	3.53149	4.98938		4okd-assembly1_A_B	12.3756	12.3219
								504798.SAMN05421871_11211-504798.SAMN05421871_104336	3.65957	4.00784		8gtn-assembly1_Z_0	1.04073	1.02
								1618738.UV76_C0024G0011-1618738.UV76_C0002G0061	1.99114	4.67896		2gop-assembly1_A_B	6.91146	7.09679
								857265.WG78_16300-857265.WG78_04390	3.26896	3.82798		1h8p-assembly1_B_C	6.22534	10.0924
								1761899.SAMN04488595_110125-1761899.SAMN04488595_106117	4.62822	4.95664		7ovp-assembly1_A_B	9.27881	11.8253
								13146.ENSMUNP00000021490-13146.ENSMUNP00000001638	5.23199	6.83703		8as5-assembly1_D_E	2.57822	2.06188
								1460637.GCA_001310375_05842-1460637.GCA_001310375_05839	4.0937	6.61985		7o61-assembly1_A_B	3.9138	4.68105
								1618820.UV01_C0011G0051-1618820.UV01_C0010G0019	3.7998	5.67997		2ogg-assembly1_B_C	6.49996	15.4599
								1797959.A2251_09495-1797959.A2251_00455	5.24706	5.28307		3guv-assembly1_A_B	5.03888	5.77431
								321961.GCA_000495255_00477-321961.GCA_000495255_00466	2.80653	5.84068		3zw8-assembly1_A_B	3.78856	3.71093
								1797945.A2901_05415-1797945.A2901_04135	3.5317	6.46728		4q5n-assembly1_A_B	7.59604	8.36987
								1185876.BN8_04466-1185876.BN8_02932	2.96259	4.24191		1zak-assembly1_A_B	2.28904	2.86425
								1293591.GCA_001311625_06702-1293591.GCA_001311625_06699	5.59012	9.68643		5m7p-assembly1_A_B	2.86365	3.36359
								1618643.UV95_C0001G0247-1618643.UV95_C0001G0060	2.61816	4.29285		1yxm-assembly1_B_D	8.25755	9.13244
								1805038.AUK41_03550-1805038.AUK41_01125	2.99006	4.91174		2ef8-assembly1_A_B	4.45654	5.41745
								1705730.AMR96_06520-1705730.AMR96_04650	5.33619	6.6937		3u8e-assembly1_B_C	1.75771	1.78322
								1298913.GCA_000426125_01890-1298913.GCA_000426125_00056	4.62657	4.96504		7rfv-assembly1_B_C	2.47803	2.3947
								1481932.GCA_001310715_05788-1481932.GCA_001310715_05786	5.51601	5.70104		3nv9-assembly1_A_B	7.89565	10.2206
								1827136.GCA_001723685_03249-1827136.GCA_001723685_02681	5.02196	5.43224		2dg8-assembly1_A_B	3.94506	4.33367
								312017.Q23DV5-312017.I7LTS7	6.07015	6.52536		3db2-assembly1_A_B	10.1674	10.9829
								1802072.A3H80_03770-1802072.A3H80_03400	2.96301	6.46878		6kgj-assembly1_A_B	1.06578	1.21626
								641691.SAMN05421636_11216-641691.SAMN05421636_103225	3.34929	5.87019		3ty3-assembly1_A_B	4.30863	5.58934
								1420906.A0A094CEK2-1420906.A0A094AKU5	5.4211	7.62749		7tb5-assembly1_A_B	4.21216	6.06572
								1270196.GCA_000708265_04016-1270196.GCA_000708265_02033	4.70224	4.86965		6kuw-assembly1_A_B	8.20193	7.77646
								1802595.A2134_02500-1802595.A2134_00315	2.21897	4.46073		8ujg-assembly1_A_B	1.26037	1.09329
								1618446.UV61_C0006G0066-1618446.UV61_C0003G0074	3.1112	5.39248		1ftp-assembly1_A_B	1.02531	1.02637
								1555241.A0A4P9XC28-1555241.A0A4P9X4F2	5.73044	6.33109		3i4k-assembly1_A_B	6.69402	6.83517
								1231336.L248_1146-1231336.L248_1134	1.27149	4.05629		5l0l-assembly1_A_B	14.0062	13.4499
								1895928.BGO39_20165-1895928.BGO39_19455	6.2789	6.48446		2nx4-assembly1_A_B	9.48074	9.21417
								1487953.GCA_000733415_05551-1487953.GCA_000733415_05300	3.87195	4.36637		2x3h-assembly1_A_C	2.53145	2.23659
								1797962.A2234_05935-1797962.A2234_05870	4.2495	4.26931		6nhu-assembly1_B_D	1.14783	1.28312
								1121902.GCA_000430505_03008-1121902.GCA_000430505_00142	4.78967	5.26507		4ro3-assembly1_A_B	10.194	12.3918
								1294260.GCA_001311985_04534-1294260.GCA_001311985_04374	4.29789	7.79324		2h6l-assembly1_A_C	1.06229	1.11874
								1618346.UT47_C0004G0079-1618346.UT47_C0003G0125	2.29548	3.80946		8qb3-assembly1_B_C	1.30488	1.0107
								1805401.AUK11_02795-1805401.AUK11_02365	3.05711	5.34162		8d7h-assembly1_C_F	3.91034	4.19531
								1619013.UT41_C0001G0289-1619013.UT41_C0001G0159	2.90159	4.28325		3dxo-assembly1_A_B	3.97216	5.80624
								1703426.AMJ90_08485-1703426.AMJ90_00140	4.23786	4.11742		7ubk-assembly1_A_B	6.29516	11.9359
								1291734.FD02_GL001831-1291734.FD02_GL000575	5.22343	5.19212		2chc-assembly1_B_C	1.79788	1.69415
								1798293.A3I12_05275-1798293.A3I12_03350	4.27533	4.19775		1jqq-assembly1_C_D	5.56376	6.7957
								1298597.GCA_001312525_03460-1298597.GCA_001312525_03442	1.24516	5.94224		3t61-assembly1_A_B	5.33225	4.8676
								1052801.GCA_000380705_00852-1052801.GCA_000380705_00791	3.93041	5.66488		3u2e-assembly1_A_B	3.87493	3.99021
								1619057.UW70_C0080G0004-1619057.UW70_C0039G0026	3.28838	4.71181		3oa4-assembly1_A_B	12.3139	9.43362
								1844708.DVDV_2373-1844708.DVDV_1092	5.09216	5.20846		3b4u-assembly1_A_B	4.73559	5.34227
								1619048.UU49_C0006G0014-1619048.UU49_C0003G0010	3.66329	4.76685		7qy5-assembly1_C_D	15.2111	13.4956
								1209962.L0PFC2-1209962.L0PAV9	6.47623	6.51883		8dft-assembly1_P_T	1.02192	1.01323
								43265.A0A545W213-43265.A0A545VUC2	7.73717	7.99753		2cu2-assembly1_A_B	8.56185	8.92388
								1801717.A3H49_13105-1801717.A3H49_06050	5.80039	5.72532		1f5w-assembly1_A_B	1.42033	6.72576
								1798293.A3I12_05260-1798293.A3I12_00710	2.32031	4.37848		8aw5-assembly1_B_C	2.14131	1.86903
								331679.IV81_GL000888-331679.IV81_GL000742	4.49312	4.47809		6i5b-assembly1_A_B	15.248	14.9619
								1513793.SAMN06296036_115168-1513793.SAMN06296036_112151	7.66812	8.24735		3hpe-assembly1_A_B	13.6463	11.7185
								1798531.A2392_02550-1798531.A2392_01435	2.43306	3.62141		2hjn-assembly1_A_B	10.1102	11.3768
								1802428.A2441_01075-1802428.A2441_01060	2.46057	7.27102		7dou-assembly1_B_C	1.20862	1.22043
								1619013.UT41_C0002G0020-1619013.UT41_C0001G0159	3.21495	5.45405		4c31-assembly1_A_B	2.06437	8.4457
								1274374.GCA_000455265_00896-1274374.GCA_000455265_00869	4.93088	5.03638		6ki2-assembly1_A_B	7.98971	9.76999
								1046627.BZARG_872-1046627.BZARG_2611	1.60861	7.19461		5cr4-assembly1_A_B	4.00013	4.01247
								1294022.GCA_001311865_02821-1294022.GCA_001311865_02337	1.64566	5.35435		3fjv-assembly1_A_B	2.19568	3.0675
								1881039.SAMN05428973_11130-1881039.SAMN05428973_109250	4.41758	5.16958		5k9f-assembly1_D_H	3.73735	4.49827
								1577588.GCA_001417695_06996-1577588.GCA_001417695_04859	4.44213	5.02285		4afm-assembly1_A_B	16.8119	17.1293
								1034808.GIG_02718-1034808.GIG_02678	5.31928	5.8042		3lnc-assembly1_A_B	5.78735	7.2772
								1798391.A2968_05600-1798391.A2968_04660	2.42315	5.54188		1udu-assembly1_A_B	4.11086	4.94445
								1348393.ATS75_16995-1348393.ATS75_08465	6.63024	6.97742		3zsc-assembly1_B_C	2.63841	2.66522
								1173264.GCA_000332095_04362-1173264.GCA_000332095_02241	3.93159	4.78078		3esm-assembly1_A_B	4.73154	5.38788
								76728.AQ490_26560-76728.AQ490_11300	4.33045	4.36865		4v2i-assembly1_A_B	4.00375	4.9741
								1095009.GCA_001312405_01717-1095009.GCA_001312405_01716	8.24948	8.97262		4l3r-assembly1_A_B	10.8033	9.39011
								641524.ADICYQ_2423-641524.ADICYQ_0960	5.37643	6.23746		4e6w-assembly1_A_B	12.4214	13.8294
								1173264.GCA_000332095_04817-1173264.GCA_000332095_04205	4.82628	5.02757		7vby-assembly1_A_G	5.77751	10.0043
								1205680.GCA_000312425_04975-1205680.GCA_000312425_01488	5.95901	6.00908		6v6y-assembly1_A_B	4.07295	5.47185
								1798396.A2973_04465-1798396.A2973_03225	3.93979	6.44358		3qdl-assembly1_A_B	3.48025	4.84894
								1895806.BGP02_10855-1895806.BGP02_01375	6.77962	7.31343		1y9q-assembly1_A_B	10.0788	11.3136
								1777143.AWB82_05404-1777143.AWB82_00302	4.98182	5.48466		4az0-assembly1_A_C	4.10422	6.47794
								1410633.GCA_000687655_01234-1410633.GCA_000687655_00902	6.93851	6.84623		7r08-assembly1_A_C	1.8495	1.41549
								1797711.A2870_03705-1797711.A2870_00945	5.36546	6.46426		6edi-assembly1_A_B	15.017	14.7991
								1156986.GCA_000257395_01633-1156986.GCA_000257395_01608	2.08836	3.46698		1q77-assembly1_A_B	9.93129	11.6653
								1797469.A3F08_02040-1797469.A3F08_02015	2.51859	3.72934		4liy-assembly1_A_B	2.01593	2.00484
								1176355.A0A4Q9LSA6-1176355.A0A4Q9L195	8.16136	13.8569		3dli-assembly1_B_C	1.56853	1.45134
								1179225.GCA_000286355_00343-1179225.GCA_000286355_00337	3.67214	5.1097		1dxx-assembly1_A_B	6.63064	7.87398
								1801900.A3J23_04310-1801900.A3J23_02045	3.14311	8.19486		8iun-assembly1_P_Q	1.06755	1.05941
								1296120.A0A1B9H2U8-1296120.A0A1B9GY42	5.78947	6.16262		7ux8-assembly1_A_B	7.68721	7.88819
								1121948.GCA_000428525_02078-1121948.GCA_000428525_02070	4.17892	7.16277		4ei0-assembly1_A_B	14.7702	14.6105
								1882918.BCY86_08115-1882918.BCY86_06910	5.13773	5.57309		3zyt-assembly1_B_C	1.5313	1.43498
								1121030.GCA_000430725_07435-1121030.GCA_000430725_00905	3.55118	4.06861		6ojn-assembly1_A_C	1.88403	1.55047
								367110.V5IPX9-367110.Q7SDG9	4.45209	4.3474		7dri-assembly1_A_B	2.08215	2.12572
								1274402.GCA_000742475_00884-1274402.GCA_000742475_00716	4.21447	5.56769		2cv8-assembly1_A_B	8.46483	8.33149
								306281.GCA_000317205_05719-306281.GCA_000317205_04150	4.21624	4.75726		1db2-assembly1_A_B	1.03466	1.05701
								313594.PI23P_09695-313594.PI23P_05817	6.45842	6.30897		5jnq-assembly1_A_B	6.69041	9.45059
								1736450.ASD33_32520-1736450.ASD33_26090	4.0677	4.81991		4oqj-assembly1_A_B	8.60488	10.5862
								1798366.A3H08_02680-1798366.A3H08_01740	4.07414	6.05336		2q03-assembly1_A_B	6.59794	8.98721
								1120968.GCA_000429465_00842-1120968.GCA_000429465_00170	5.1198	5.57279		3gtz-assembly1_A_B	1.08661	1.17925
								1495769.CEM_096-1495769.CEM_022	4.14138	5.1107		1btn-assembly1_A_B	4.2525	6.02063
								102232.GLO73106DRAFT_00019380-102232.GLO73106DRAFT_00006490	5.13388	5.44984		4gu0-assembly1_A_B	12.5945	14.7103
								13146.ENSMUNP00000019640-13146.ENSMUNP00000006362	4.45766	5.96829		4h89-assembly1_A_B	9.72081	13.8189
[truncated: 473 more rows]

## Sheet: Fig. 2G
Perplexity of random masking						Perplexity of interface dual masking						Perplexity of interface single masking (chain1)						Perplexity of interface single masking (chain2)
target	t33_650M	t30_150M	t12_35M	t6_8M		target	t33_650M	t30_150M	t12_35M	t6_8M		target	t33_650M	t30_150M	t12_35M	t6_8M		target	t33_650M	t30_150M	t12_35M	t6_8M
6j11-assembly1_A_C	5.36064	11.3272	12.6807	14.5552		6uss-assembly1_A_B	8.26853	16.9397	20.7214	31.0439		6j11-assembly1_A_C	19.7288	19.1381	18.452	18.1264		6j11-assembly1_A_C	5.38494	8.0438	11.6364	13.6695
7x9s-assembly1_A_B	9.92489	12.9303	13.4543	13.7864		3he0-assembly1_A_B	13.7507	13.2489	12.3956	13.1234		7x9s-assembly1_A_B	14.2524	14.7989	15.1615	15.7142		7x9s-assembly1_A_B	16.656	18.0153	17.7202	16.8838
6az1-assembly1_F_Y	3.7827	7.50573	11.2156	11.6873		3o47-assembly1_A_B	3.56066	17.5308	15.7516	18.3524		6az1-assembly1_F_Y	3.78542	12.3108	18.7196	19.1037		6az1-assembly1_F_Y	3.16613	22.1616	23.1762	22.3728
7x3t-assembly1_L_R	5.29548	7.70452	10.8009	12.7912		3fgh-assembly1_A_B	5.90416	22.0938	12.6012	18.4089		7x3t-assembly1_L_R	1.02714	2.40961	14.3858	15.0234		7x3t-assembly1_L_R	13.3042	15.5681	19.2364	17.1767
6cp9-assembly1_A_B	5.69124	15.6037	16.1028	15.6169		2iwq-assembly1_A_B	7.74599	17.5326	20.5843	16.2549		6cp9-assembly1_A_B	3.07292	16.9894	18.6441	17.349		6cp9-assembly1_A_B	17.647	19.7774	20.0191	18.9243
8hgi-assembly1_A_B	10.12	13.8064	15.0352	15.8897		2lyy-assembly1_A_B	4.9729	8.11782	8.49806	8.49743		8hgi-assembly1_A_B	19.1941	18.6227	19.0396	20.0623		8hgi-assembly1_A_B	10.195	13.4252	17.0392	18.33
5vae-assembly1_A_B	17.5659	12.0414	16.1245	16.7262		2vve-assembly1_C_D	2.37948	3.70548	4.03195	5.69521		5vae-assembly1_A_B	5.40744	13.4739	17.2644	17.7774		5vae-assembly1_A_B	5.79503	16.8154	17.9117	18.8226
5y3t-assembly1_A_C	6.72928	10.0592	11.9624	12.5602		6tj1-assembly1_C_D	1.11021	2.33054	2.20165	2.31193		5y3t-assembly1_A_C	2.97953	11.8872	10.6593	11.0863		5y3t-assembly1_A_C	2.73629	9.35301	12.5405	13.5698
7e2i-assembly1_A_B	3.42805	11.0926	16.1288	16.3267		3t1p-assembly1_B_C	2.83381	1.97311	2.76241	3.80062		7e2i-assembly1_A_B	5.03682	15.9207	18.6499	18.5649		7e2i-assembly1_A_B	9.60958	18.5098	19.5763	19.4788
7ar9-assembly1_E_V	8.13991	9.62922	11.3095	13.8125		4mxt-assembly1_A_B	17.2059	18.9942	18.8209	15.9637		7ar9-assembly1_E_V	11.0999	15.3161	17.5259	18.4494		7ar9-assembly1_E_V	12.9222	21.7234	21.3034	21.3117
4cv5-assembly1_A_B	7.3194	12.1554	14.2013	14.6489		1hng-assembly1_A_B	3.25619	4.38564	3.98923	5.14139		4cv5-assembly1_A_B	7.07324	16.3327	16.8761	19.3238		4cv5-assembly1_A_B	6.35805	13.8606	19.3813	21.2058
8glj-assembly1_C_D	5.86979	7.07645	10.049	12.4401		3dkw-assembly1_A_B	4.04829	10.7933	11.1206	10.1296		8glj-assembly1_C_D	7.07827	11.0876	14.0086	16.948		8glj-assembly1_C_D	2.44977	3.33641	4.87928	13.6666
2iyb-assembly1_A_B	4.6809	11.5842	15.0724	17.6767		6zjo-assembly1_A_B	1.0135	1.05137	1.5294	1.20937		2iyb-assembly1_A_B	1.58894	8.7141	15.0476	17.0782		2iyb-assembly1_A_B	10.7301	10.0955	17.5712	15.8548
2nps-assembly1_B_D	7.05693	5.82976	8.77188	14.97		2oqm-assembly1_A_B	6.30402	20.9605	21.5582	17.885		2nps-assembly1_B_D	1.13398	2.59325	6.60437	8.76083		2nps-assembly1_B_D	1.09758	4.78249	4.78458	10.4887
7v4y-assembly1_A_B	3.67513	5.65491	11.0734	11.8778		6k5e-assembly1_A_C	4.92877	15.6165	14.4613	15.423		7v4y-assembly1_A_B	4.53381	6.93193	10.6149	14.5299		7v4y-assembly1_A_B	4.9522	8.23292	13.1527	15.736
6w52-assembly1_B_D	8.9951	8.43096	11.0342	13.1345		2eth-assembly1_A_B	7.9433	8.15133	7.69842	8.00223		6w52-assembly1_B_D	7.8825	13.0696	16.3115	16.753		6w52-assembly1_B_D	3.79522	7.15101	12.6417	14.1786
1zli-assembly1_A_B	2.99322	6.47256	10.4019	15.3349		3b9c-assembly1_A_D	6.10627	21.8699	22.6473	19.4311		1zli-assembly1_A_B	2.10161	4.03957	9.62493	16.1208		1zli-assembly1_A_B	7.33277	13.5537	19.5193	15.281
7t92-assembly1_A_C	4.71874	10.7684	12.7407	13.3263		1yla-assembly1_A_B	9.29423	15.6892	16.8978	16.4136		7t92-assembly1_A_C	4.97801	16.4613	16.1055	19.1321		7t92-assembly1_A_C	7.94045	13.963	15.0772	15.4371
4x8k-assembly1_A_B	4.13037	7.7034	9.92151	13.3005		7r1o-assembly1_A_B	11.0585	24.7122	17.0562	18.7585		4x8k-assembly1_A_B	2.79626	13.5584	15.852	17.7521		4x8k-assembly1_A_B	1.45285	15.3465	14.9715	15.4063
4mn8-assembly1_A_B	5.50481	5.18241	6.8467	7.00857		3t0y-assembly1_A_C	2.25769	8.15276	7.36164	8.23891		4mn8-assembly1_A_B	10.9319	12.5305	15.303	13.7494		4mn8-assembly1_A_B	8.53609	13.3867	13.9732	16.5078
2k2s-assembly1_A_B	7.05638	13.838	13.6215	14.2826		4idt-assembly1_A_B	7.61906	18.4726	15.4655	16.2274		2k2s-assembly1_A_B	14.6092	14.3541	12.6426	13.1644		2k2s-assembly1_A_B	7.63212	13.9797	14.6628	15.2787
6h4b-assembly1_A_B	4.60684	13.0646	14.5234	15.1189		5n6u-assembly1_A_B	10.7058	17.1364	25.6129	21.9446		6h4b-assembly1_A_B	5.01573	16.5094	19.2175	19.7646		6h4b-assembly1_A_B	28.9695	28.5562	25.4609	24.6756
1o7d-assembly1_B_E	7.79133	11.6967	16.6067	17.1981		3k2v-assembly1_A_B	11.7359	12.5054	12.3329	13.2933		1o7d-assembly1_B_E	16.7252	18.6451	17.8934	18.682		1o7d-assembly1_B_E	1.74961	10.1367	18.2304	16.3237
7oqy-assembly1_C_M	5.34309	12.5847	12.3487	12.8073		3cgu-assembly1_A_B	6.21162	15.7778	15.4186	16.1276		7oqy-assembly1_C_M	10.6284	15.5752	14.6614	15.0266		7oqy-assembly1_C_M	8.08162	9.07384	9.12189	9.3994
4v1a-assembly1_G_H	9.82729	10.7451	13.9847	15.4086		4fz2-assembly1_A_B	7.86564	14.6455	15.2579	15.2973		4v1a-assembly1_G_H	5.82153	20.3352	17.8369	17.7575		4v1a-assembly1_G_H	3.12676	16.6826	17.6952	18.7479
5e8e-assembly1_B_C	16.6195	5.63979	8.11605	10.6385		1zso-assembly1_A_B	12.0296	12.2152	11.7177	12.265		5e8e-assembly1_B_C	16.2882	15.3934	20.0474	21.362		5e8e-assembly1_B_C	1.8205	9.32453	14.8799	15.4722
1ca0-assembly1_A_C	14.2217	4.587	6.35155	10.4085		8kdb-assembly1_D_E	12.4414	15.2497	13.6208	15.779		1ca0-assembly1_A_C	1.48227	3.90298	4.45844	5.76297		1ca0-assembly1_A_C	1.06164	4.44187	8.40734	17.3968
7o3c-assembly1_E_Y	4.90883	8.0359	12.8014	15.7181		3kxe-assembly1_A_B	5.66644	20.8272	18.264	17.3311		7o3c-assembly1_E_Y	12.8368	17.1217	16.4439	15.2504		7o3c-assembly1_E_Y	4.11999	8.94409	11.1688	18.2401
8ouw-assembly1_B_L	6.80719	11.2354	14.7349	16.364		3e9m-assembly1_A_B	7.86803	13.6327	13.1512	13.1449		8ouw-assembly1_B_L	8.45026	12.5517	16.8496	17.4277		8ouw-assembly1_B_L	18.2029	17.7074	18.2947	17.988
8bmw-assembly1_E_H	5.02853	12.3495	14.1179	15.376		5jiu-assembly1_A_B	6.4558	16.0745	12.5899	16.3957		8bmw-assembly1_E_H	16.5004	17.9238	15.3496	15.5903		8bmw-assembly1_E_H	9.45646	17.0512	18.8874	16.1896
7r6q-assembly1_G_K	8.83365	8.94802	11.7411	14.0855		6k6l-assembly1_A_B	6.5585	14.2125	14.3934	13.9732		7r6q-assembly1_G_K	9.98491	9.77078	10.8955	9.83222		7r6q-assembly1_G_K	7.08906	11.188	9.92958	10.573
3gmw-assembly1_A_B	3.5988	8.45942	11.5895	16.4005		2qy6-assembly1_A_B	6.29413	18.2192	21.1262	18.8124		3gmw-assembly1_A_B	1.583	5.82817	10.7884	16.4134		3gmw-assembly1_A_B	22.1842	20.2917	19.3652	20.3731
6w1s-assembly1_H_P	5.49538	15.8422	16.7145	16.7936		7y0d-assembly1_D_H	1.78934	3.16608	2.24514	2.94053		6w1s-assembly1_H_P	1.56139	14.2396	17.9963	17.8233		6w1s-assembly1_H_P	4.4122	20.5163	20.0875	20.2533
8fl0-assembly1_I_T	3.05458	8.93622	13.7139	13.957		3e3r-assembly1_A_B	1.03606	1.05585	1.35451	1.8033		8fl0-assembly1_I_T	1.88697	20.9725	19.6334	21.9842		8fl0-assembly1_I_T	4.31402	9.56018	16.0945	16.8082
8ahn-assembly1_A_C	11.2214	6.90509	9.50012	12.5602		2fpn-assembly1_A_B	21.1234	21.2834	24.6022	23.2723		8ahn-assembly1_A_C	18.9827	19.2003	19.0539	19.0018		8ahn-assembly1_A_C	3.86244	4.31674	6.5334	10.8599
8i03-assembly1_A_C	4.57537	12.3521	15.0775	16.2306		1fon-assembly1_A_B	3.62756	21.8212	16.9295	19.6181		8i03-assembly1_A_C	12.2122	19.0259	19.3139	19.4583		8i03-assembly1_A_C	3.59345	12.2892	15.6231	20.275
8csp-assembly1_D_G	10.683	8.69105	13.4821	14.8453		3dxp-assembly1_A_B	15.0033	18.5173	18.6178	17.9579		8csp-assembly1_D_G	4.22711	8.20537	13.9088	15.636		8csp-assembly1_D_G	3.46038	18.3612	23.6814	22.3571
6gdg-assembly1_A_D	2.65805	5.5365	8.79122	11.8587		2kn7-assembly1_A_B	3.24451	10.7648	10.4016	9.88536		6gdg-assembly1_A_D	4.52102	4.97197	8.30633	11.643		6gdg-assembly1_A_D	1.48078	6.37431	14.8342	19.346
8j0d-assembly1_B_C	6.12773	7.80467	12.1181	14.9074		7nxg-assembly1_A_B	9.47634	17.3463	19.3195	18.1885		8j0d-assembly1_B_C	9.44137	15.4329	23.8598	18.7019		8j0d-assembly1_B_C	8.9232	9.95144	15.1686	13.6836
8a3t-assembly1_I_N	18.1516	10.3754	12.5329	13.403		2gu0-assembly1_C_G	1.02389	1.1538	3.12137	3.66361		8a3t-assembly1_I_N	14.1993	14.591	14.4173	15.8654		8a3t-assembly1_I_N	24.1939	24.0286	23.8988	25.3466
8a82-assembly1_A_B	7.24103	14.3453	15.308	17.2429		8bd1-assembly1_A_C	9.71749	16.9236	14.655	15.6808		8a82-assembly1_A_B	17.4821	18.3071	18.9537	18.4124		8a82-assembly1_A_B	18.6457	17.7677	18.6772	20.0089
1ju5-assembly1_A_B	2.65185	6.64946	8.26202	13.5651		6bxz-assembly1_A_B	3.77281	17.9254	16.9548	16.8818		1ju5-assembly1_A_B	7.97953	21.2276	15.7859	17.0402		1ju5-assembly1_A_B	1.25544	3.62813	5.53601	10.8454
8fn2-assembly1_I_P	6.23144	6.22106	15.4836	15.8964		2zbk-assembly1_A_C	7.35208	14.5364	15.9021	15.4742		8fn2-assembly1_I_P	5.2952	9.02101	20.8715	22.4153		8fn2-assembly1_I_P	3.60668	4.9861	16.0113	16.7938
8y7e-assembly1_A_O	4.28227	11.2991	12.7901	13.6099		2gyq-assembly1_A_B	2.80189	6.6143	7.49328	7.11021		8y7e-assembly1_A_O	1.20034	15.4249	15.1841	15.5577		8y7e-assembly1_A_O	4.9659	13.4249	16.1769	16.3924
6cyf-assembly1_A_B	16.5384	3.5865	6.27621	9.98677		8env-assembly1_S_X	1.02693	1.1341	1.4454	1.34231		6cyf-assembly1_A_B	25.663	24.3847	25.5049	23.872		6cyf-assembly1_A_B	5.2429	5.96922	9.97452	17.1644
4emj-assembly1_A_B	8.89838	6.16373	8.50581	10.5142		5xe3-assembly1_C_F	5.9438	16.2322	14.3002	12.7191		4emj-assembly1_A_B	6.13147	8.38092	11.8431	13.3159		4emj-assembly1_A_B	2.71231	10.451	8.25792	16.0549
8fw5-assembly1_F_H	4.53642	10.5124	13.2047	16.7108		1z4e-assembly1_A_B	2.89659	7.94216	8.61957	11.7335		8fw5-assembly1_F_H	16.9963	17.0491	17.5327	17.4461		8fw5-assembly1_F_H	12.3145	15.7782	17.1645	17.8778
8htu-assembly1_I_L	4.18585	14.6014	16.1785	16.6018		8rhi-assembly1_A_B	4.94391	11.2816	12.2123	11.5709		8htu-assembly1_I_L	1.22023	18.1353	19.4342	20.1931		8htu-assembly1_I_L	1.96924	11.3224	28.462	29.9283
7jxv-assembly1_A_B	13.8365	5.679	9.34314	13.8757		5m0j-assembly1_A_D	15.1919	16.9229	16.4275	18.9637		7jxv-assembly1_A_B	4.81579	8.81396	14.8742	15.5796		7jxv-assembly1_A_B	1.00162	1.02143	1.25831	9.50393
7qbg-assembly1_B_C	4.9488	5.17947	7.14569	9.65001		1p74-assembly1_A_B	5.6771	9.64498	8.65861	10.8505		7qbg-assembly1_B_C	6.35394	6.43579	7.77427	12.495		7qbg-assembly1_B_C	5.086	6.74933	8.26625	13.0373
6sg9-assembly1_C_Z	10.994	14.3649	16.0273	16.0511		2ffg-assembly1_A_B	3.11402	3.58274	3.38323	4.48443		6sg9-assembly1_C_Z	14.6066	19.595	21.5631	21.233		6sg9-assembly1_C_Z	17.3304	18.458	17.1358	17.8302
4zjv-assembly1_A_B	12.0208	6.39105	8.70912	10.6013		4za1-assembly1_B_C	11.5165	14.4798	15.5363	14.3186		4zjv-assembly1_A_B	2.20839	4.70816	8.15805	10.1327		4zjv-assembly1_A_B	23.7327	23.4898	21.8523	22.3188
6xfq-assembly1_A_C	5.26561	7.86892	10.3996	11.1058		7cwq-assembly1_A_B	1.13697	1.08366	1.53704	2.18385		6xfq-assembly1_A_C	8.80747	14.8063	15.7018	17.1295		6xfq-assembly1_A_C	11.1714	13.9401	20.2773	16.4931
7r6k-assembly1_A_L	5.017	9.53044	12.4452	13.7579		3ivr-assembly1_A_B	5.5116	18.216	18.0617	17.1892		7r6k-assembly1_A_L	15.9578	19.5604	20.1035	20.6267		7r6k-assembly1_A_L	5.62137	14.8077	15.4811	14.8125
7xxh-assembly1_A_C	8.43293	5.38088	8.33459	10.1846		6a56-assembly1_A_B	12.7289	19.0611	17.7152	18.2901		7xxh-assembly1_A_C	1.68578	6.06328	15.3568	9.21644		7xxh-assembly1_A_C	1.00124	2.04835	4.10941	4.30318
8ux1-assembly1_D_J	8.43914	6.31637	9.77078	10.8105		4x04-assembly1_A_D	11.7772	15.7348	13.4777	13.8212		8ux1-assembly1_D_J	1.08492	5.59331	18.3743	17.254		8ux1-assembly1_D_J	8.14863	13.2502	13.7491	16.103
5vey-assembly1_A_C	6.18292	5.6224	15.2259	15.5519		6zt0-assembly1_C_E	1.24814	1.70505	1.64401	1.9604		5vey-assembly1_A_C	1.19343	5.67371	16.4501	16.7515		5vey-assembly1_A_C	5.91018	19.3209	18.3177	16.9378
4ce4-assembly1_S_Z	16.2229	9.34792	15.5527	16.0313		8fuv-assembly1_E_G	1.15506	1.22943	1.14203	1.21685		4ce4-assembly1_S_Z	1.55449	19.7136	19.5602	19.3669		4ce4-assembly1_S_Z	3.08414	11.6946	23.1372	21.6814
6qw6-assembly1_0_4	3.71691	2.78131	6.09149	13.8922		2cdq-assembly1_A_B	5.3976	18.5905	18.3492	18.3343		6qw6-assembly1_0_4	1.20622	6.0397	9.8436	8.54949		6qw6-assembly1_0_4	1.07312	2.23796	3.22893	26.1012
5xfs-assembly1_A_B	6.80555	8.57226	11.7233	12.3452		4qic-assembly1_B_D	8.1792	13.5384	12.901	14.3931		5xfs-assembly1_A_B	4.14862	7.06491	15.8191	14.6297		5xfs-assembly1_A_B	2.32091	10.3116	15.4706	15.1802
6hv9-assembly1_K_M	6.03779	15.5499	16.5906	16.5631		5g6u-assembly1_B_D	4.49085	20.4915	16.5173	20.5933		6hv9-assembly1_K_M	3.39787	12.0846	16.5181	14.5663		6hv9-assembly1_K_M	18.6135	17.7145	18.5489	16.7546
6zg3-assembly1_A_B	6.57478	4.39016	7.12752	8.86532		2aj7-assembly1_A_B	9.60624	16.8333	16.4726	15.59		6zg3-assembly1_A_B	4.66326	6.99167	11.6186	12.9319		6zg3-assembly1_A_B	7.76385	9.92702	18.8992	24.737
7r0c-assembly1_A_B	3.44007	5.54397	11.2746	13.0216		1qu7-assembly1_A_B	1.49458	4.33616	4.66265	4.77353		7r0c-assembly1_A_B	4.14586	9.10065	11.7884	11.9525		7r0c-assembly1_A_B	1.82015	4.11327	15.7654	17.8011
7pkq-assembly1_M_R	6.14835	10.7515	11.3301	12.6614		3p13-assembly1_A_B	5.88701	20.7937	17.2241	18.5073		7pkq-assembly1_M_R	11.854	13.4554	16.6819	17.8105		7pkq-assembly1_M_R	13.8216	15.5928	15.6033	15.1151
6btm-assembly1_B_E	5.09319	6.68247	11.502	14.553		2a11-assembly1_A_B	2.91902	15.8198	16.3532	16.4171		6btm-assembly1_B_E	5.85336	8.63061	15.782	19.4856		6btm-assembly1_B_E	18.8044	22.8856	21.1748	18.2763
4liq-assembly1_A_B	6.09277	6.08075	9.18076	11.1552		4rkh-assembly1_A_C	1.74356	5.88408	4.46885	6.61261		4liq-assembly1_A_B	9.75022	10.6489	13.9488	13.3555		4liq-assembly1_A_B	4.39069	5.62116	8.5343	11.2832
3j8g-assembly1_Y_0	7.76542	4.00241	12.035	13.6846		1c02-assembly1_A_B	3.32476	20.484	16.6036	18.086		3j8g-assembly1_Y_0	1.3169	3.99906	11.7078	12.2319		3j8g-assembly1_Y_0	1.00535	1.91278	4.00048	3.8343
1mhm-assembly1_A_B	5.10444	17.1067	17.2291	17.4018		2bd0-assembly1_A_B	8.37758	18.7504	18.2225	20.8444		1mhm-assembly1_A_B	14.528	14.5739	15.0457	15.1873		1mhm-assembly1_A_B	11.581	19.1164	18.8643	18.943
6nd4-assembly1_A_E	8.02193	11.5957	13.6054	14.1867		3ksr-assembly1_A_B	14.4596	16.966	15.9666	17.1861		6nd4-assembly1_A_E	9.2452	12.5685	14.4756	14.7064		6nd4-assembly1_A_E	10.8479	15.5598	17.8048	19.1543
7tql-assembly1_A_B	7.50243	8.11025	12.8927	14.2042		3guw-assembly1_A_B	11.9366	18.4674	17.7489	17.5415		7tql-assembly1_A_B	8.18705	13.3559	13.746	14.0114		7tql-assembly1_A_B	1.02102	4.37009	20.8594	23.2463
2gwf-assembly1_A_B	5.57212	13.0645	15.8251	16.7053		2dt4-assembly1_A_B	1.07852	1.16302	1.1738	1.23122		2gwf-assembly1_A_B	5.50511	16.5343	16.9747	22.2168		2gwf-assembly1_A_B	20.5701	20.3818	21.3613	22.5121
6gcs-assembly1_C_I	6.55498	4.93277	13.9475	15.6412		3ga1-assembly1_A_B	3.61048	8.13064	8.86212	8.83779		6gcs-assembly1_C_I	1.99367	5.32918	17.5394	17.7416		6gcs-assembly1_C_I	1.46667	3.79736	10.324	14.6836
8esv-assembly1_A_B	15.7984	7.99127	13.0684	15.1556		6r7g-assembly1_B_C	1.02922	1.06327	1.03545	1.29962		8esv-assembly1_A_B	7.04028	11.9664	17.7112	18.8277		8esv-assembly1_A_B	1.57328	8.35032	17.5372	20.2809
8q66-assembly1_A_B	3.31295	16.9584	17.5286	17.8054		1iq6-assembly1_A_B	2.43469	8.45361	8.95927	9.43334		8q66-assembly1_A_B	16.2149	18.1921	18.8398	18.1122		8q66-assembly1_A_B	16.7731	17.7143	16.7643	17.6356
3w15-assembly1_A_B	17.1908	9.13365	11.0316	11.9413		8btj-assembly1_A_B	14.2945	16.0688	15.2185	15.1982		3w15-assembly1_A_B	5.10928	10.0043	14.4499	14.0849		3w15-assembly1_A_B	11.5648	19.4925	19.5969	19.2254
6gcs-assembly1_0_2	10.544	8.04863	9.3935	10.4785		7nsb-assembly1_B_C	4.25157	5.99284	7.51557	12.6183		6gcs-assembly1_0_2	16.6716	14.782	16.5559	17.3493		6gcs-assembly1_0_2	9.68316	10.5762	11.8968	13.2872
5fmf-assembly1_D_U	7.09114	16.2789	17.5575	17.614		3mi6-assembly1_B_D	10.3916	17.0369	17.9403	20.4723		5fmf-assembly1_D_U	9.37199	21.4601	21.1401	20.9537		5fmf-assembly1_D_U	12.8459	16.0548	17.4179	19.4658
7jti-assembly1_B_C	14.3459	5.49544	8.35861	11.6513		3zta-assembly1_A_B	15.3615	15.8806	14.7601	15.4893		7jti-assembly1_B_C	6.15348	10.3042	14.0592	20.0485		7jti-assembly1_B_C	8.90713	10.8517	12.3379	13.1863
6hiy-assembly1_P_S	4.92306	15.1333	17.9085	17.93		6nkl-assembly1_A_B	10.8223	18.6487	20.1813	19.915		6hiy-assembly1_P_S	22.2951	23.834	20.0913	25.0401		6hiy-assembly1_P_S	22.1473	22.0046	24.0044	22.0173
7vcf-assembly1_E_I	11.5575	11.266	12.3709	12.8223		8s0u-assembly1_A_B	1.04008	1.40411	1.15214	1.6987		7vcf-assembly1_E_I	17.4551	18.2033	19.0054	19.0462		7vcf-assembly1_E_I	20.5993	20.8594	26.7105	22.6913
8b6g-assembly1_C_G	4.74284	15.4677	15.466	15.9647		5xj8-assembly1_A_B	1.0531	1.66225	4.55132	4.63474		8b6g-assembly1_C_G	12.9163	14.7324	13.2953	13.8054		8b6g-assembly1_C_G	18.4428	17.8174	17.8848	18.6277
6b5b-assembly1_A_D	7.44653	9.98499	12.8365	13.5396		6esl-assembly1_A_B	8.97552	17.1536	18.8523	17.3706		6b5b-assembly1_A_D	20.3576	21.03	18.7466	17.7274		6b5b-assembly1_A_D	4.80137	15.0347	14.637	15.2636
6hiy-assembly1_B_K	9.39634	16.5081	17.315	17.2527		7dsu-assembly1_A_B	7.2357	10.8344	10.4497	10.3175		6hiy-assembly1_B_K	16.8821	17.5742	17.4021	17.1687		6hiy-assembly1_B_K	18.2864	18.0829	17.9616	18.5039
5jpq-assembly1_Q_V	8.35595	13.1839	14.2617	14.9144		3crj-assembly1_A_B	8.82283	13.7554	12.8071	13.2828		5jpq-assembly1_Q_V	8.32854	15.4413	17.3338	17.5536		5jpq-assembly1_Q_V	5.39226	23.5866	24.2933	25.9298
4yuu-assembly1_A_H	9.60879	15.355	16.0567	16.4836		4r6i-assembly1_A_B	9.76866	13.8221	12.9452	13.3003		4yuu-assembly1_A_H	10.262	18.0636	19.1359	18.4923		4yuu-assembly1_A_H	11.208	18.4818	18.3349	18.3527
6w5i-assembly1_C_H	9.80942	6.42244	11.0745	16.5394		1ii2-assembly1_A_B	12.3386	14.4611	13.6931	14.2462		6w5i-assembly1_C_H	16.1417	23.8403	25.288	23.2462		6w5i-assembly1_C_H	1.00312	3.29108	21.3633	19.6661
4h1l-assembly1_A_C	3.75281	7.10413	11.2557	13.8109		7fdn-assembly1_A_B	4.72712	16.1309	16.9461	15.5702		4h1l-assembly1_A_C	1.00587	21.7753	17.9383	19.4297		4h1l-assembly1_A_C	8.93951	15.6028	18.6079	15.191
5lqw-assembly1_H_J	14.4399	11.5607	13.9521	14.2267		7dsz-assembly1_B_C	1.38973	1.43697	1.58152	2.55752		5lqw-assembly1_H_J	7.35617	8.83657	8.84566	10.9451		5lqw-assembly1_H_J	4.31724	3.03922	19.5743	19.8368
7n3t-assembly1_A_B	15.6316	8.03399	10.4202	10.5752		7x45-assembly1_A_B	8.78941	11.6693	11.0659	10.3271		7n3t-assembly1_A_B	4.09147	19.0591	24.053	23.4146		7n3t-assembly1_A_B	17.6325	17.2186	21.6627	18.0225
3ong-assembly1_A_B	4.65399	9.36784	16.1492	16.8859		3fhl-assembly1_A_B	7.79019	18.729	18.1698	17.5386		3ong-assembly1_A_B	3.48284	9.13309	17.157	18.0962		3ong-assembly1_A_B	13.8184	14.918	12.8202	14.8477
8tek-assembly1_F_G	14.2695	11.3058	11.8262	12.2098		4i1t-assembly1_A_B	18.4681	21.6474	18.7471	18.1558		8tek-assembly1_F_G	10.4922	13.2415	13.5614	13.6209		8tek-assembly1_F_G	9.65472	11.4721	12.5162	12.7772
6hiy-assembly1_1_8	4.70534	14.6692	16.2436	16.5436		4wan-assembly1_B_D	2.90117	13.8184	11.5785	22.9262		6hiy-assembly1_1_8	15.712	16.7995	16.9408	17.2119		6hiy-assembly1_1_8	17.8455	17.3696	19.4247	18.8501
3zl7-assembly1_A_B	7.39145	8.45863	11.0909	16.2538		2qgy-assembly1_A_B	9.4971	16.2211	14.8867	15.1231		3zl7-assembly1_A_B	5.31844	14.3224	14.5543	20.4928		3zl7-assembly1_A_B	28.6001	48.393	25.9659	27.9876
2lmc-assembly1_A_B	6.2507	7.9182	8.17511	9.64833		2xr7-assembly1_A_B	10.6537	18.5095	17.9209	18.076		2lmc-assembly1_A_B	8.17616	9.38888	10.4016	11.391		2lmc-assembly1_A_B	7.1125	19.9181	21.7705	28.9652
8tcg-assembly1_B_C	6.50952	5.87277	13.4544	16.4545		2bkw-assembly1_A_B	7.19979	19.1564	17.1728	17.1751		8tcg-assembly1_B_C	2.00763	4.85768	13.1486	18.7023		8tcg-assembly1_B_C	11.2668	13.4762	13.1838	13.5559
7wff-assembly1_B_K	3.88841	9.89081	11.3114	13.5701		4r01-assembly1_C_D	2.26027	3.50459	4.33414	4.81848		7wff-assembly1_B_K	21.7823	36.9432	19.5515	21.4178		7wff-assembly1_B_K	19.2964	20.0794	22.6056	21.7056
8cvm-assembly1_K_S	3.66741	3.43313	8.32695	10.7218		1ojl-assembly1_C_D	1.02435	2.3146	1.43203	3.09587		8cvm-assembly1_K_S	4.01392	4.55855	8.35596	10.6503		8cvm-assembly1_K_S	1.8505	2.56584	11.4088	11.203
2o25-assembly1_A_B	16.1284	6.17568	15.2964	16.8941		6wt4-assembly1_A_B	13.2569	12.0883	13.0409	12.2427		2o25-assembly1_A_B	4.66731	18.6328	17.6083	16.8975		2o25-assembly1_A_B	1.68045	9.30173	17.6697	17.0296
6ffa-assembly1_A_B	9.42745	13.9205	13.9502	17.1751		8fai-assembly1_J_O	1.18569	1.4222	1.80981	1.49315		6ffa-assembly1_A_B	17.0842	12.89	16.3593	18.8499		6ffa-assembly1_A_B	2.97811	9.63899	12.7184	17.4745
8c0d-assembly1_A_C	6.90027	10.9772	16.2645	16.4569		3tqn-assembly1_A_B	6.04258	8.1735	9.06511	8.91005		8c0d-assembly1_A_C	5.88641	15.6525	19.5903	18.1297		8c0d-assembly1_A_C	2.06203	15.1414	17.1859	17.7442
8cdv-assembly1_C_I	1.73087	2.43325	5.9375	10.7605		1ejf-assembly1_A_B	1.58616	12.3438	12.1049	13.945		8cdv-assembly1_C_I	1.53724	6.70275	8.85614	14.3636		8cdv-assembly1_C_I	2.68002	9.16575	7.58433	10.8432
7uy8-assembly1_A_B	17.7085	11.8142	14.8061	15.2826		4yvq-assembly1_A_C	22.2778	19.391	21.7025	21.0763		7uy8-assembly1_A_B	10.7754	12.6787	15.1633	16.1433		7uy8-assembly1_A_B	14.9575	14.5233	14.4834	14.5568
8eat-assembly1_A_B	18.4374	14.0308	14.4912	14.8512		1ibu-assembly1_H_L	1.02789	1.16501	1.04983	1.39621		8eat-assembly1_A_B	4.9451	13.8148	14.8977	16.0908		8eat-assembly1_A_B	9.2817	14.1282	13.7973	13.6688
6ted-assembly1_J_Q	4.42629	13.4319	14.3696	14.2199		3jxe-assembly1_A_B	10.7222	18.6477	17.5242	18.6296		6ted-assembly1_J_Q	1.00362	16.1127	16.854	19.1928		6ted-assembly1_J_Q	3.63626	17.9624	18.7479	18.5383
6rqc-assembly1_F_K	10.5228	10.4769	13.4762	15.4023		4oky-assembly1_A_B	13.5393	20.5427	17.8847	18.1358		6rqc-assembly1_F_K	4.32391	15.023	16.7788	16.5884		6rqc-assembly1_F_K	6.84368	13.3062	20.2575	19.5656
8jjr-assembly1_B_V	5.23469	11.6749	15.0476	15.2936		2bzy-assembly1_A_B	2.85441	7.49989	4.98755	6.07658		8jjr-assembly1_B_V	16.9854	17.9809	21.5723	21.2651		8jjr-assembly1_B_V	9.08772	15.8028	14.6124	15.478
6xkw-assembly1_C_F	11.4479	8.14259	11.4022	13.6625		1bvi-assembly1_A_C	1.01238	1.0267	1.14581	1.03208		6xkw-assembly1_C_F	2.33439	6.85756	12.4895	11.2137		6xkw-assembly1_C_F	8.22533	15.6612	15.6045	17.6119
3j46-assembly1_B_H	5.32058	3.37757	4.48686	12.6899		3qfw-assembly1_A_B	5.44519	16.9084	17.0189	16.4417		3j46-assembly1_B_H	1.00364	1.69744	2.03914	27.9703		3j46-assembly1_B_H	1.1054	2.21999	4.29563	14.0492
6hiz-assembly1_E_Y	9.47301	16.7562	16.7901	16.7967		8d9m-assembly1_F_G	1.34257	1.72775	2.75801	3.0252		6hiz-assembly1_E_Y	18.3984	18.8513	19.5202	19.8874		6hiz-assembly1_E_Y	17.6197	15.954	16.0711	16.6391
6ixv-assembly1_A_B	13.324	7.2572	8.65262	10.5606		6l2w-assembly1_A_B	10.649	12.093	10.9974	11.3648		6ixv-assembly1_A_B	8.46281	13.9352	14.9837	14.6752		6ixv-assembly1_A_B	1.92134	3.19922	5.43825	8.48298
7wdk-assembly1_A_B	3.72747	14.3879	16.077	16.5968		2ewt-assembly1_A_B	5.47542	10.0275	12.4702	11.6978		7wdk-assembly1_A_B	13.9062	16.6539	17.6243	16.9442		7wdk-assembly1_A_B	18.1279	18.2471	18.6818	19.763
2e3x-assembly1_A_C	10.0785	7.90316	11.3981	16.4751		7wb4-assembly1_A_X	1.07604	2.32058	12.385	18.5162		2e3x-assembly1_A_C	5.38718	9.12908	17.1475	17.9303		2e3x-assembly1_A_C	6.16752	13.5715	18.1266	17.8079
7php-assembly1_A_D	6.68151	5.55588	7.78156	10.6727		7bx7-assembly1_B_C	6.53758	9.44662	8.28178	20.9854		7php-assembly1_A_D	4.13021	6.5819	8.62041	12.7898		7php-assembly1_A_D	8.38031	13.1819	23.7999	20.7172
5c8j-assembly1_A_C	9.82127	3.86572	6.73853	10.2343		2gom-assembly1_A_B	5.98102	5.76945	5.44083	6.51686		5c8j-assembly1_A_C	6.22611	6.61473	10.3945	14.3693		5c8j-assembly1_A_C	11.672	15.573	16.6623	15.7404
6tzc-assembly1_A_B	5.84929	5.93336	10.7422	13.937		4q05-assembly1_A_B	7.39539	19.0656	18.5615	19.0359		6tzc-assembly1_A_B	1.05822	3.95577	6.96544	11.5876		6tzc-assembly1_A_B	12.3933	19.6721	20.6328	19.7602
7vdv-assembly1_M_S	9.82514	11.1331	13.4777	15.4281		1t82-assembly1_A_B	12.7416	16.6928	16.0099	16.6839		7vdv-assembly1_M_S	12.0116	19.1413	21.9824	20.9971		7vdv-assembly1_M_S	16.9192	15.8473	16.4601	16.4707
7p3i-assembly1_A_B	9.38974	4.34431	6.68069	7.71871		5jub-assembly1_A_B	4.47638	6.51135	6.31695	6.40043		7p3i-assembly1_A_B	5.76257	10.5365	22.3354	16.375		7p3i-assembly1_A_B	12.3968	9.27748	14.2765	12.5895
4f7u-assembly1_A_F	9.92573	7.22161	10.8113	13.0001		5ajs-assembly1_A_B	2.41494	3.51311	3.69731	3.34779		4f7u-assembly1_A_F	1.10127	5.0864	8.85647	14.9622		4f7u-assembly1_A_F	3.26255	18.094	18.9464	18.892
4nc2-assembly1_A_B	16.3798	4.38542	6.63979	10.1018		5h72-assembly1_B_D	21.8306	17.8021	17.5872	16.6517		4nc2-assembly1_A_B	8.91407	10.7969	18.0224	17.8773		4nc2-assembly1_A_B	6.83667	10.3186	12.2675	15.5825
8ovw-assembly1_G_K	7.13141	16.3488	16.6433	16.8374		2fbq-assembly1_A_B	7.03854	19.2744	20.2087	19.4976		8ovw-assembly1_G_K	11.4047	14.2561	13.8354	12.7595		8ovw-assembly1_G_K	13.0371	14.7397	14.8937	15.2212
7pwf-assembly1_M_Y	8.22957	13.1852	16.5674	16.5057		3pp9-assembly1_A_B	13.3609	18.6916	19.159	28.1697		7pwf-assembly1_M_Y	2.87001	16.0419	15.8122	15.4501		7pwf-assembly1_M_Y	3.32246	14.1904	17.4763	15.3829
8hyj-assembly1_D_G	5.52081	10.8707	13.6809	15.9923		2ywl-assembly1_A_B	8.98306	20.0009	19.8055	19.1253		8hyj-assembly1_D_G	5.3776	15.2072	20.1023	20.6239		8hyj-assembly1_D_G	3.90822	9.13163	14.7541	17.0068
7arc-assembly1_C_M	5.84062	6.18797	17.0646	17.1625		5j90-assembly1_A_B	7.58598	17.473	17.7497	16.6526		7arc-assembly1_C_M	3.39072	5.17704	17.3808	17.3118		7arc-assembly1_C_M	9.74251	15.2152	16.4621	16.8693
5opt-assembly1_B_4	7.31383	8.91981	10.657	11.5418		7cm9-assembly1_A_B	6.35379	16.1903	16.7173	15.793		5opt-assembly1_B_4	2.62115	7.00417	18.6227	19.1147		5opt-assembly1_B_4	3.39056	16.9805	26.4381	19.9753
8fd7-assembly1_B_C	14.2362	8.98369	13.136	15.6171		3h35-assembly1_B_C	1.55448	1.56419	1.56251	1.74933		8fd7-assembly1_B_C	18.7716	17.3981	16.5306	18.8657		8fd7-assembly1_B_C	1.46997	3.5436	14.5626	17.8435
8fl0-assembly1_C_D	9.1806	7.16845	11.495	12.4032		6lt0-assembly1_C_F	8.60227	12.1029	14.964	18.6574		8fl0-assembly1_C_D	10.2829	23.2348	19.6015	22.1396		8fl0-assembly1_C_D	1.61622	6.11309	12.8966	13.4413
4ag4-assembly1_A_B	8.20642	5.43206	8.88353	12.5184		3hdv-assembly1_B_C	4.53903	7.59454	8.20707	9.78564		4ag4-assembly1_A_B	6.26826	12.2967	16.7065	17.5859		4ag4-assembly1_A_B	4.65083	5.28647	8.18707	13.5038
6t7f-assembly1_A_B	5.4493	7.52145	15.9536	15.778		3vcx-assembly1_A_B	8.52215	15.3664	14.1823	14.9633		6t7f-assembly1_A_B	5.44439	17.6321	16.1066	13.709		6t7f-assembly1_A_B	1.16633	2.02475	16.3106	16.0407
7pyv-assembly1_A_B	4.99306	8.14719	13.341	15.9486		8c0z-assembly1_C_E	1.31907	1.68798	2.3521	3.63492		7pyv-assembly1_A_B	3.97919	6.82541	17.0637	18.2485		7pyv-assembly1_A_B	10.5295	12.1722	11.6434	16.2618
6lb8-assembly1_A_B	5.55436	7.50609	13.5769	15.6827		3wps-assembly1_A_B	7.16188	10.8333	11.7504	11.5301		6lb8-assembly1_A_B	5.85455	8.89879	15.4846	17.5507		6lb8-assembly1_A_B	3.85486	14.3225	13.8935	16.3508
7zkp-assembly1_B_N	10.1405	8.29175	11.1033	14.3423		1na6-assembly1_A_B	9.88282	14.3453	13.683	14.6414		7zkp-assembly1_B_N	1.98916	5.10496	14.8648	16.3498		7zkp-assembly1_B_N	3.482	14.7027	17.0079	17.7421
6qw6-assembly1_Q_8	5.94329	10.0799	13.6055	15.0627		3d87-assembly1_A_C	4.89305	9.80046	9.91376	10.4226		6qw6-assembly1_Q_8	5.96422	17.9319	17.6093	19.6067		6qw6-assembly1_Q_8	17.9592	25.6286	25.0869	23.2682
5nbn-assembly1_A_D	14.8227	10.4075	12.641	15.6986		6un6-assembly1_A_B	14.343	16.7606	16.0106	16.1485		5nbn-assembly1_A_D	5.05668	7.18225	14.5358	17.9136		5nbn-assembly1_A_D	19.456	19.7221	19.261	20.3603
5lsj-assembly1_B_D	4.82503	14.1413	14.5454	14.7844		6hhn-assembly1_A_B	4.69666	18.6345	19.7921	18.7609		5lsj-assembly1_B_D	4.3044	19.9908	20.1467	22.0399		5lsj-assembly1_B_D	4.08861	15.1594	16.6408	15.5559
7eu3-assembly1_D_W	7.26065	7.47646	9.07838	11.9343		4r7f-assembly1_A_B	8.97575	15.6599	15.5475	16.4977		7eu3-assembly1_D_W	2.82382	9.11693	13.1819	16.7222		7eu3-assembly1_D_W	20.1259	23.6612	26.7135	27.6434
6xp5-assembly1_B_E	7.82393	10.1336	10.6191	11.0483		4whn-assembly1_A_B	11.4354	18.4653	16.7594	16.9449		6xp5-assembly1_B_E	8.85297	15.2782	14.686	15.8837		6xp5-assembly1_B_E	8.61978	13.6422	11.6715	12.6615
1k6o-assembly1_A_B	12.0888	10.2103	14.131	16.7698		4y9v-assembly1_B_C	1.41979	1.60061	1.88301	2.80108		1k6o-assembly1_A_B	3.71348	7.66089	16.7025	18.515		1k6o-assembly1_A_B	1.12436	13.5193	12.7093	12.7991
7dc8-assembly1_B_C	3.95207	3.71482	6.77037	10.1441		4go6-assembly1_C_D	2.39256	5.50434	6.18872	7.20612		7dc8-assembly1_B_C	8.85471	11.5024	9.76639	18.5088		7dc8-assembly1_B_C	1.27151	12.3617	21.2348	21.0101
1d0d-assembly1_A_B	4.09199	7.97066	12.2698	17.9308		6k4e-assembly1_A_B	2.74951	11.5852	11.7187	11.9356		1d0d-assembly1_A_B	29.2505	20.6325	58.7538	25.5285		1d0d-assembly1_A_B	1.00496	5.67664	10.0708	12.2508
8gqe-assembly1_A_B	4.83433	7.78188	8.30228	12.1433		6ifd-assembly1_A_B	4.77341	7.87209	7.40902	7.74758		8gqe-assembly1_A_B	7.77311	13.13	14.6078	14.8716		8gqe-assembly1_A_B	8.15501	11.6094	11.1219	13.3356
8jjr-assembly1_G_K	4.37035	9.24021	13.9726	15.5254		5in1-assembly1_A_B	12.3	15.9356	18.9565	18.9868		8jjr-assembly1_G_K	13.3894	15.4061	19.6975	20.225		8jjr-assembly1_G_K	12.7722	17.9315	15.9763	17.4211
2j59-assembly1_A_B	5.87534	6.02393	8.84066	12.0376		3vsl-assembly1_A_B	4.18436	7.66382	8.05063	9.32085		2j59-assembly1_A_B	1.28088	3.73181	9.45043	12.5872		2j59-assembly1_A_B	15.8598	15.3282	16.2733	18.4697
6odm-assembly1_I_L	7.63154	15.3294	15.274	15.3391		2iml-assembly1_A_B	5.94461	14.6868	13.8214	14.6107		6odm-assembly1_I_L	16.7719	17.3151	16.9635	17.1994		6odm-assembly1_I_L	11.8938	11.837	12.1015	12.2915
4c0o-assembly1_A_B	11.0248	8.06361	13.0865	14.8853		3itf-assembly1_A_B	12.8855	14.9479	13.8962	13.5868		4c0o-assembly1_A_B	2.72508	9.91986	17.2926	18.0998		4c0o-assembly1_A_B	7.43528	9.75584	9.96301	13.7237
6mjp-assembly1_C_E	7.35192	7.36065	10.8364	14.4987		3sql-assembly1_A_B	12.6744	18.9898	16.7294	17.0017		6mjp-assembly1_C_E	9.19765	12.6394	13.4717	16.3446		6mjp-assembly1_C_E	10.8747	9.81031	17.3151	16.8264
7ea8-assembly1_A_H	4.64428	5.3811	11.3242	17.267		4n81-assembly1_A_B	8.20977	17.3372	18.5341	17.7683		7ea8-assembly1_A_H	3.06284	5.68483	14.4576	16.858		7ea8-assembly1_A_H	1.35043	5.8661	18.9613	19.7313
6idf-assembly1_A_E	4.24973	10.1948	14.8602	15.9565		6jza-assembly1_A_B	3.04883	19.4998	17.9831	16.7624		6idf-assembly1_A_E	1.8513	14.0388	22.354	20.4818		6idf-assembly1_A_E	16.9847	18.5564	19.8811	18.5971
5u0s-assembly1_D_N	6.81277	13.4087	13.5625	13.5086		4g6q-assembly1_A_B	7.55065	14.9629	14.8757	19.1187		5u0s-assembly1_D_N	8.58727	18.6415	21.0129	18.6747		5u0s-assembly1_D_N	15.3576	19.191	18.2565	19.2042
7yp1-assembly1_A_C	4.45191	10.4312	11.4507	13.537		3slc-assembly1_A_B	3.99738	13.8441	13.3989	13.4043		7yp1-assembly1_A_C	17.0031	16.893	17.4656	17.1486		7yp1-assembly1_A_C	3.74773	7.02085	6.68099	13.3495
2y69-assembly1_D_F	5.58322	8.60756	12.8639	14.6345		6obt-assembly1_A_B	9.24519	16.4933	15.6501	15.7388		2y69-assembly1_D_F	1.6597	9.15056	31.3578	28.071		2y69-assembly1_D_F	1.04257	15.4707	22.96	22.32
7veb-assembly1_Y_Z	7.09592	14.0743	15.0814	15.8132		3pzj-assembly1_A_B	3.84133	8.03016	6.96034	7.73552		7veb-assembly1_Y_Z	6.54125	13.8497	16.2588	13.7212		7veb-assembly1_Y_Z	11.196	17.4404	18.312	17.73
6yo0-assembly1_A_K	6.42223	12.4236	12.8965	15.0119		2i5e-assembly1_A_B	6.45865	14.0102	14.2678	14.0821		6yo0-assembly1_A_K	6.00288	10.5611	14.9969	16.5845		6yo0-assembly1_A_K	15.2497	15.8593	15.7877	16.096
5fb8-assembly1_B_C	5.57615	2.78186	6.00158	9.02106		6j0c-assembly1_D_J	1.43007	2.25474	2.78361	5.33048		5fb8-assembly1_B_C	3.76893	4.78048	6.6814	11.8982		5fb8-assembly1_B_C	2.05545	6.52989	17.6213	11.8961
7dtd-assembly1_A_B	6.1324	10.074	13.9439	15.0436		5ahk-assembly1_A_B	5.49085	16.6934	16.2505	16.3435		7dtd-assembly1_A_B	12.0629	21.3995	15.5509	24.6006		7dtd-assembly1_A_B	20.6998	22.8448	23.3063	22.7064
6hiz-assembly1_F_N	7.78223	16.596	17.2241	17.6759		6le1-assembly1_A_B	19.5491	21.1701	20.1815	21.4769		6hiz-assembly1_F_N	17.5203	18.3243	18.7462	18.54		6hiz-assembly1_F_N	17.6696	16.9099	17.9116	18.1855
7ozs-assembly1_B_C	5.59708	11.5853	13.9875	14.5105		1xwm-assembly1_A_B	2.44223	19.6864	19.0583	18.8593		7ozs-assembly1_B_C	7.67056	16.2505	16.7071	16.6976		7ozs-assembly1_B_C	4.11033	13.5877	12.4584	13.7788
7qcd-assembly1_A_F	16.6239	10.6616	13.9131	14.7943		5ygh-assembly1_A_B	10.9737	10.3029	11.1852	9.86464		7qcd-assembly1_A_F	3.52405	9.09325	15.3852	16.8497		7qcd-assembly1_A_F	7.39755	15.4524	17.215	18.8596
2x7l-assembly1_A_C	8.84069	4.53847	6.83443	10.3109		1sn8-assembly1_A_B	5.25688	10.6802	9.79606	10.8609		2x7l-assembly1_A_C	7.06746	8.49858	11.6954	12.9609		2x7l-assembly1_A_C	1.02079	14.1423	15.055	15.1929
7naf-assembly1_E_F	11.0227	12.8336	18.919	18.2392		2zci-assembly1_A_B	13.9778	17.5702	17.8883	17.8396		7naf-assembly1_E_F	15.2537	14.2358	13.877	12.4547		7naf-assembly1_E_F	2.28977	5.66352	18.6557	21.5767
7wu2-assembly1_A_E	5.9153	5.47088	8.58903	11.7391		1vjo-assembly1_A_B	9.71219	18.9198	19.1932	19.4227		7wu2-assembly1_A_E	1.43116	6.1832	14.8204	19.9957		7wu2-assembly1_A_E	2.61729	7.64242	10.7093	11.2398
2n83-assembly1_A_B	7.92452	9.33336	15.177	15.4445		2fgc-assembly1_A_B	7.63604	15.823	15.9757	16.3726		2n83-assembly1_A_B	1.43777	7.40006	11.4094	11.154		2n83-assembly1_A_B	3.59557	15.5929	16.3634	15.8212
6j7m-assembly1_A_B	8.88849	8.08231	13.234	14.9523		4gqm-assembly1_A_B	8.64776	22.1706	22.8486	22.2003		6j7m-assembly1_A_B	4.05591	9.26066	19.2666	19.9098		6j7m-assembly1_A_B	7.77222	10.3223	16.8365	17.0221
8qyj-assembly1_D_M	6.25497	7.67363	16.0599	16.738		2np2-assembly1_A_B	5.31082	8.59357	20.462	7.76792		8qyj-assembly1_D_M	1.82782	9.10436	20.2179	19.4406		8qyj-assembly1_D_M	2.08417	19.9157	19.6197	24.6589
5vyf-assembly1_B_C	4.60745	4.75962	7.4157	10.3635		6kd3-assembly1_A_B	3.57085	17.8778	16.7438	16.2108		5vyf-assembly1_B_C	3.3948	4.6051	8.98324	13.9672		5vyf-assembly1_B_C	16.6325	16.6635	16.307	16.4747
8jjr-assembly1_N_S	4.94945	16.2651	16.7495	17.0951		3r64-assembly1_A_D	6.77734	14.7851	16.4795	15.5773		8jjr-assembly1_N_S	13.7565	18.4285	19.3115	18.8145		8jjr-assembly1_N_S	6.57141	16.9277	16.8918	16.9681
7wu3-assembly1_A_E	3.32406	6.61249	10.9693	13.6198		2oqr-assembly1_A_B	2.23819	16.9546	12.1206	13.8501		7wu3-assembly1_A_E	1.48765	7.41897	15.7638	19.6316		7wu3-assembly1_A_E	4.52655	7.65668	11.2624	13.6108
5vhf-assembly1_N_Q	8.87294	6.87221	13.4392	16.5716		5hkh-assembly1_A_B	1.1678	1.39619	1.84682	1.55976		5vhf-assembly1_N_Q	1.13715	13.241	19.7588	20.3633		5vhf-assembly1_N_Q	13.6213	16.8677	17.1327	17.4025
6i52-assembly1_A_B	6.284	10.8952	14.3685	17.3097		3mr7-assembly1_A_B	6.21834	11.2956	10.415	11.7309		6i52-assembly1_A_B	9.46749	13.0158	14.645	15.1949		6i52-assembly1_A_B	2.5162	4.38618	8.11929	16.5319
7ar9-assembly1_F_R	5.85452	10.6756	11.8742	13.3513		7qsq-assembly1_A_B	6.41639	11.0401	10.8829	10.1273		7ar9-assembly1_F_R	16.4366	16.7851	17.1859	18.316		7ar9-assembly1_F_R	15.3387	17.8301	17.9027	18.4171
7wug-assembly1_A_E	5.88115	14.7586	15.6707	16.2899		7x7h-assembly1_A_C	5.33112	13.1359	12.0993	13.287		7wug-assembly1_A_E	12.2658	17.9019	17.851	17.6146		7wug-assembly1_A_E	17.616	16.9105	16.6183	16.5719
8ttb-assembly1_B_D	4.3199	7.11278	12.8124	14.1615		4q5r-assembly1_A_B	3.38406	14.3432	13.4961	13.4645		8ttb-assembly1_B_D	1.99313	5.60644	14.6288	16.0921		8ttb-assembly1_B_D	5.1243	17.7479	16.1259	15.1416
2rgn-assembly1_B_C	3.78117	5.79997	9.19346	14.5103		6du8-assembly1_C_D	1.7444	6.34854	5.89662	9.38057		2rgn-assembly1_B_C	4.28672	8.1807	16.0914	21.0998		2rgn-assembly1_B_C	1.0977	2.33274	6.89286	10.8508
7rbu-assembly1_A_B	4.58808	10.0366	11.6409	13.5751		2ia2-assembly1_A_B	2.13103	9.83556	9.19153	9.67132		7rbu-assembly1_A_B	18.4619	18.7076	18.8537	19.7796		7rbu-assembly1_A_B	6.98143	7.89719	9.52242	10.3878
7p1h-assembly1_A_C	4.42566	9.15014	12.9841	14.8787		2c20-assembly1_A_B	6.47061	20.8339	19.0548	19.3634		7p1h-assembly1_A_C	13.542	13.4567	13.1676	12.6878		7p1h-assembly1_A_C	1.67999	14.864	17.0466	17.9364
6gv1-assembly1_A_B	15.6737	6.7354	8.7922	10.6246		1ezj-assembly1_B_D	1.81161	1.88472	1.82636	1.84531		6gv1-assembly1_A_B	7.2931	12.6582	13.6611	14.6334		6gv1-assembly1_A_B	4.44	5.9421	7.32497	14.3763
8e9h-assembly1_E_L	8.40588	5.70389	13.8501	16.0696		2k5j-assembly1_A_B	3.02459	4.19498	4.05743	4.27415		8e9h-assembly1_E_L	5.95378	8.80664	14.2596	19.8025		8e9h-assembly1_E_L	1.09029	9.78231	4.23845	11.0253
8d0b-assembly1_E_F	12.7342	11.408	14.8163	17.0378		2q9k-assembly1_A_B	12.4419	16.4038	15.5148	16.5256		8d0b-assembly1_E_F	16.6982	16.5984	16.7712	16.9338		8d0b-assembly1_E_F	16.6106	17.5626	17.5932	17.806
4ic7-assembly1_A_B	6.15623	7.26772	8.91378	11.4905		5ibz-assembly1_C_D	16.5048	16.0179	18.3184	16.0053		4ic7-assembly1_A_B	4.34059	8.01706	10.7438	12.2677		4ic7-assembly1_A_B	22.5045	16.7835	15.2404	17.0967
4xco-assembly1_A_B	11.8048	11.3442	13.6191	13.9279		7ejs-assembly1_A_B	20.3231	19.4615	20.102	18.8321		4xco-assembly1_A_B	4.56112	26.8175	34.3493	36.0166		4xco-assembly1_A_B	1.66583	5.67943	12.9937	13.838
6hiy-assembly1_O_7	10.4016	16.2063	17.0807	17.6726		2nwv-assembly1_A_B	7.74474	25.3674	23.5679	23.7944		6hiy-assembly1_O_7	15.7896	17.2311	20.7632	21.5209		6hiy-assembly1_O_7	32.5689	29.8826	25.8235	26.3317
8fw5-assembly1_G_H	9.35051	14.6448	15.4268	15.6674		7sfn-assembly1_A_B	10.613	13.0568	13.6393	13.589		8fw5-assembly1_G_H	15.0758	16.3788	16.5459	16.6105		8fw5-assembly1_G_H	15.6402	20.0718	24.7375	30.1317
7pkq-assembly1_W_1	8.03074	10.5406	11.775	12.1789		6iz2-assembly1_A_B	9.98934	22.8069	21.2414	20.938		7pkq-assembly1_W_1	4.67833	15.4003	19.0408	19.5348		7pkq-assembly1_W_1	14.093	12.6423	17.3474	15.4104
6ff4-assembly1_J_T	15.2775	10.8124	12.9328	13.9425		5uf5-assembly1_A_B	16.3954	17.0153	17.8426	17.4521		6ff4-assembly1_J_T	13.6662	23.499	20.6743	20.5725		6ff4-assembly1_J_T	9.24792	22.9735	19.4084	22.2415
4s3o-assembly1_B_C	6.58807	6.55329	11.3506	11.7623		2f2e-assembly1_A_B	5.89699	11.8118	11.4607	10.4952		4s3o-assembly1_B_C	3.07279	11.9704	18.6876	17.2917		4s3o-assembly1_B_C	1.49283	4.16003	14.1686	13.872
3dbx-assembly1_A_B	5.95803	7.6144	11.6357	13.8185		4yzo-assembly1_A_B	7.19938	11.0494	10.9992	11.5792		3dbx-assembly1_A_B	7.13772	10.2421	14.1685	17.5345		3dbx-assembly1_A_B	1.00376	5.21182	27.5581	27.6687
8hgj-assembly1_A_B	5.52961	7.19644	10.6975	14.7055		2yzt-assembly1_A_B	8.26243	12.8463	12.5434	16.0577		8hgj-assembly1_A_B	8.50437	11.5294	14.238	15.4729		8hgj-assembly1_A_B	4.22642	12.4886	17.9277	12.6468
1x18-assembly1_C_E	7.02375	4.31148	6.86033	12.1433		6tjr-assembly1_A_B	8.53473	19.0445	16.9199	17.5044		1x18-assembly1_C_E	1.92737	2.60126	2.97527	11.379		1x18-assembly1_C_E	3.74694	8.34988	9.81403	16.5445
3n97-assembly1_A_C	6.92558	4.31736	7.61345	14.0141		4rkr-assembly1_A_B	7.8185	12.3368	11.297	13.4433		3n97-assembly1_A_C	2.83421	3.68479	17.4349	16.0885		3n97-assembly1_A_C	1.18696	4.51717	7.73461	44.3151
4ce4-assembly1_E_0	7.41913	12.1632	17.9738	17.8454		1ku9-assembly1_A_B	5.75421	6.849	6.33641	6.87331		4ce4-assembly1_E_0	27.8169	20.7082	21.715	21.3559		4ce4-assembly1_E_0	8.01553	18.5784	21.0235	21.4817
8dit-assembly1_A_C	15.0699	9.5214	14.1215	14.8539		5j97-assembly1_A_B	13.5578	14.4173	15.2052	15.4158		8dit-assembly1_A_C	10.7107	15.0171	16.9409	17.7334		8dit-assembly1_A_C	6.55564	13.4633	18.0587	18.8966
8amz-assembly1_I_P	6.18003	7.6865	12.7783	14.2353		3fwz-assembly1_A_B	6.63394	14.5172	13.7612	16.5289		8amz-assembly1_I_P	5.55283	16.5375	15.7797	16.2885		8amz-assembly1_I_P	20.9527	16.0416	17.4414	16.6952
3u9p-assembly1_A_B	3.15232	5.73615	8.56917	11.7838		5z7r-assembly1_D_F	1.14222	1.26691	1.51896	2.49133		3u9p-assembly1_A_B	3.8871	10.3131	11.6785	13.8892		3u9p-assembly1_A_B	6.44223	9.42616	13.0162	20.2796
6ff4-assembly1_A_B	4.91648	7.84465	9.86382	10.1046		3rsi-assembly1_B_C	2.33065	6.73442	6.50203	7.02921		6ff4-assembly1_A_B	10.1713	11.3248	13.5899	17.1835		6ff4-assembly1_A_B	16.0995	17.0694	17.5367	18.2733
8d0b-assembly1_B_F	6.65798	11.8463	14.7475	17.252		4chk-assembly1_A_B	1.05031	1.02805	1.03086	1.37019		8d0b-assembly1_B_F	4.90175	15.6454	16.5563	18.3994		8d0b-assembly1_B_F	8.87588	13.7643	16.5144	17.2342
8jw0-assembly1_D_E	4.07975	15.469	16.688	17.1381		2yvr-assembly1_A_B	1.49151	2.74095	2.92158	2.92884		8jw0-assembly1_D_E	33.0599	25.6198	23.2014	25.2766		8jw0-assembly1_D_E	1.05859	11.3598	18.9354	19.3566
7ymf-assembly1_A_B	7.28646	6.67582	9.36217	13.2098		3cwr-assembly1_A_B	8.20215	10.5202	10.4052	11.6227		7ymf-assembly1_A_B	12.2181	15.5106	17.7237	15.4842		7ymf-assembly1_A_B	5.58222	9.61053	18.7639	19.0272
8jw0-assembly1_F_G	4.24554	17.8067	17.9202	18.6557		3b4w-assembly1_A_B	6.66174	19.6515	19.6978	19.1203		8jw0-assembly1_F_G	13.7998	17.0391	15.4385	15.5616		8jw0-assembly1_F_G	13.579	20.8218	21.34	20.2251
6nd4-assembly1_I_S	15.1137	8.35382	11.3628	13.1062		5eof-assembly1_C_D	7.13039	8.71001	9.47257	9.52032		6nd4-assembly1_I_S	35.906	40.5497	21.6201	19.2696		6nd4-assembly1_I_S	5.71189	10.7142	14.9435	15.8941
7zxk-assembly1_A_D	8.31372	4.21051	6.48707	9.60312		3dnx-assembly1_A_B	9.09233	16.6387	12.4191	14.4189		7zxk-assembly1_A_D	4.78853	11.4003	12.8167	13.0868		7zxk-assembly1_A_D	5.36837	8.14942	11.0106	14.9908
3ot1-assembly1_A_B	6.45255	1.83332	1.56482	1.66655		1lxj-assembly1_C_D	4.97618	16.3714	13.562	14.7748		3ot1-assembly1_A_B	1.05747	1.04452	1.10895	1.08682		3ot1-assembly1_A_B	1.07879	1.0461	1.09777	1.07616
7arc-assembly1_B_H	5.87687	11.5776	14.8299	16.1349		3hur-assembly1_C_D	6.16877	17.2673	17.5732	19.0255		7arc-assembly1_B_H	13.09	17.5589	17.0856	17.2786		7arc-assembly1_B_H	4.72216	7.90917	11.4666	13.6492
6hiz-assembly1_M_N	7.4751	17.1436	17.9642	18.3124		5szg-assembly1_A_B	7.055	11.6359	10.5625	9.71584		6hiz-assembly1_M_N	15.1095	15.2956	15.9978	16.8187		6hiz-assembly1_M_N	16.9348	17.3897	17.5395	17.7036
6wkr-assembly1_K_Q	6.66062	10.8257	14.9008	14.7099		3nwr-assembly1_A_B	9.7651	18.5086	19.3102	17.1814		6wkr-assembly1_K_Q	1.03769	3.83479	15.7969	15.2701		6wkr-assembly1_K_Q	17.4993	18.2023	17.3415	18.5544
8i8x-assembly1_D_E	7.34098	8.81006	15.7414	17.214		4ir8-assembly1_A_B	7.31432	19.434	18.3664	18.1923		8i8x-assembly1_D_E	11.3497	15.0469	14.7024	17.7623		8i8x-assembly1_D_E	6.61321	15.0805	16.949	18.7328
8byp-assembly1_A_B	6.45995	13.9509	14.804	15.1761		3f7e-assembly1_A_B	10.5488	12.8802	13.878	13.0363		8byp-assembly1_A_B	12.096	13.0653	13.725	14.0146		8byp-assembly1_A_B	13.7444	15.0608	14.8593	15.3549
1hqr-assembly1_B_C	5.6118	11.8652	14.5161	16.0055		3oi8-assembly1_A_B	2.32392	3.50133	3.38584	3.66943		1hqr-assembly1_B_C	2.39802	15.3	19.1201	19.7501		1hqr-assembly1_B_C	16.1473	16.6506	17.0875	17.8267
4tu3-assembly1_A_B	5.18161	13.8	16.877	17.0781		4bxi-assembly1_A_B	6.05893	17.5092	15.7028	16.4505		4tu3-assembly1_A_B	18.4519	18.8409	17.9967	18.1343		4tu3-assembly1_A_B	8.09275	15.7502	18.0472	18.0939
5z51-assembly1_A_B	7.54642	4.7564	3.61764	6.10972		3q3q-assembly1_A_B	14.2298	22.8507	23.2263	21.463		5z51-assembly1_A_B	10.7104	11.3561	5.76476	6.49377		5z51-assembly1_A_B	1.12111	1.06411	2.41298	6.77582
7b04-assembly1_B_C	4.13172	13.0999	16.8666	17.6225		7bzw-assembly1_C_I	3.2193	17.3309	14.1667	14.817		7b04-assembly1_B_C	11.031	14.9988	17.8735	19.5876		7b04-assembly1_B_C	10.8515	18.1814	18.8307	20.4371
6wkr-assembly1_G_O	4.71103	7.34298	12.7214	13.3665		1y89-assembly1_A_B	7.24393	18.818	18.9639	19.549		6wkr-assembly1_G_O	1.28449	13.2587	12.2895	15.0468		6wkr-assembly1_G_O	1.00508	7.08905	19.0832	17.9164
2ypa-assembly1_C_D	4.36936	7.20713	8.8389	13.2433		8cqt-assembly1_A_B	3.05979	13.6023	12.7319	13.0754		2ypa-assembly1_C_D	1.05066	5.35058	9.10113	16.8949		2ypa-assembly1_C_D	16.4531	15.3567	19.2363	20.548
8asv-assembly1_C_I	9.74537	7.88736	14.6411	17.1511		5wee-assembly1_A_B	10.121	9.09386	8.53031	9.01826		8asv-assembly1_C_I	3.75227	11.4038	13.6649	16.7756		8asv-assembly1_C_I	1.46697	19.2199	19.9573	18.508
6f0k-assembly1_C_F	2.39905	6.2807	13.9754	15.5043		1o77-assembly1_A_B	1.37124	1.47279	1.49196	1.75344		6f0k-assembly1_C_F	2.59843	6.05025	15.7233	16.7083		6f0k-assembly1_C_F	3.22327	7.49091	12.978	18.3077
6w1s-assembly1_G_S	6.24968	14.3089	16.0763	16.0796		5hee-assembly1_A_B	15.1948	19.4788	20.695	20.3368		6w1s-assembly1_G_S	5.09086	18.3045	18.6667	18.4564		6w1s-assembly1_G_S	2.2783	16.4999	18.419	16.3131
1xou-assembly1_A_B	6.00559	13.9181	14.0948	14.199		3ia7-assembly1_A_B	5.90568	14.43	13.4988	13.0215		1xou-assembly1_A_B	14.698	17.1535	16.9199	17.0535		1xou-assembly1_A_B	17.9634	14.5466	13.2242	13.8952
5veb-assembly1_B_C	16.1993	2.95255	6.04375	10.2076		1pc6-assembly1_A_B	6.86904	7.01794	6.6217	7.27627		5veb-assembly1_B_C	2.3482	2.36107	4.57193	8.89003		5veb-assembly1_B_C	4.99514	17.6158	16.7974	16.3155
8oip-assembly1_B_W	6.76055	16.3305	17.0996	17.153		3f6c-assembly1_A_B	4.75894	12.3493	12.5827	11.5274		8oip-assembly1_B_W	2.25679	17.5914	18.0523	17.1382		8oip-assembly1_B_W	19.0013	20.5921	22.2929	22.3745
6gcs-assembly1_B_U	4.92644	6.44519	15.3591	16.5545		8v2y-assembly1_A_B	12.6491	16.3905	18.654	18.8285		6gcs-assembly1_B_U	2.3867	3.90375	14.6951	15.2858		6gcs-assembly1_B_U	1.81812	11.816	23.199	24.1192
3jck-assembly1_A_H	6.00791	8.91275	12.7685	15.1432		3qy3-assembly1_B_C	8.95296	17.9612	21.9068	20.7626		3jck-assembly1_A_H	4.72755	8.92452	12.2441	15.807		3jck-assembly1_A_H	2.64124	11.9306	15.5177	15.0109
6xp5-assembly1_E_M	9.459	13.4269	13.5496	13.8503		7wze-assembly1_A_B	4.2834	3.91401	3.93611	3.85997		6xp5-assembly1_E_M	12.0578	11.2947	10.5142	11.0763		6xp5-assembly1_E_M	3.65923	12.4611	13.0342	13.5385
5kw9-assembly1_A_C	14.747	6.59364	9.50948	12.2557		3hwp-assembly1_A_B	14.7935	16.9876	16.6346	16.4578		5kw9-assembly1_A_C	16.4831	17.078	16.6087	16.8269		5kw9-assembly1_A_C	3.69459	6.33995	11.3548	14.5865
5mg3-assembly1_A_E	6.63405	4.9953	9.58516	15.2193		3lyh-assembly1_A_B	4.9292	9.18758	9.34031	9.49787		5mg3-assembly1_A_E	1.02658	7.57547	15.7736	12.0871		5mg3-assembly1_A_E	5.64416	10.1367	12.5739	15.6057
3g9w-assembly1_A_B	5.0729	10.8452	14.8957	18.3222		7b1x-assembly1_C_D	5.25075	14.4609	13.0679	13.753		3g9w-assembly1_A_B	5.24367	10.7424	12.3643	16.6821		3g9w-assembly1_A_B	13.6928	12.681	13.1772	12.813
8ftu-assembly1_A_C	5.73964	15.5554	15.8079	16.0492		4kbx-assembly1_A_B	9.1886	21.8267	22.7411	20.1499		8ftu-assembly1_A_C	15.8118	18.3673	17.85	17.3487		8ftu-assembly1_A_C	16.6145	17.4647	17.4603	17.6413
4dy7-assembly1_A_B	5.03445	6.43747	11.2301	15.6712		6ust-assembly1_A_B	5.79947	21.3953	19.5792	17.752		4dy7-assembly1_A_B	1.21297	7.19923	10.4986	16.1103		4dy7-assembly1_A_B	5.78749	7.11284	12.8392	15.9358
6r2s-assembly1_B_C	4.9309	6.93049	10.0273	12.4234		2uvl-assembly1_A_B	3.50417	8.55112	9.11108	9.11538		6r2s-assembly1_B_C	2.66334	4.42408	5.53493	11.002		6r2s-assembly1_B_C	10.9374	18.0288	17.6737	16.8957
1t0p-assembly1_A_B	6.30354	6.73472	9.86329	12.0563		8iw0-assembly1_A_B	4.12843	5.64989	5.04742	5.73526		1t0p-assembly1_A_B	1.18199	6.32047	12.5104	11.9321		1t0p-assembly1_A_B	5.96292	21.3244	20.4869	18.1138
4y97-assembly1_A_B	9.19537	9.47039	14.3966	16.4392		8gtd-assembly1_S_U	1.28938	2.18015	2.79675	3.90073		4y97-assembly1_A_B	3.01061	8.72747	16.2473	18.0031		4y97-assembly1_A_B	14.6361	20.3145	21.3253	20.0503
7mn8-assembly1_C_D	3.92022	5.22067	10.4237	13.0179		6vh5-assembly1_A_B	9.0425	16.6234	16.4401	15.8016		7mn8-assembly1_C_D	8.38501	11.742	15.7269	16.6855		7mn8-assembly1_C_D	4.31877	6.14512	15.1946	14.1046
8htu-assembly1_K_O	2.14887	12.8301	14.3259	15.0964		6lae-assembly1_A_B	1.55197	18.1369	17.313	21.5849		8htu-assembly1_K_O	2.1472	14.9194	18.9412	17.9184		8htu-assembly1_K_O	12.7973	19.9313	24.7769	23.7418
6zym-assembly1_O_R	5.85207	8.58615	12.0334	12.7916		2fyi-assembly1_A_B	3.62743	12.0089	10.8026	12.6883		6zym-assembly1_O_R	1.84346	5.02255	13.0767	14.7167		6zym-assembly1_O_R	1.31578	1.74126	8.9485	10.7669
7xc6-assembly1_A_D	8.0603	11.9002	16.609	17.6142		2rb7-assembly1_A_B	7.56276	17.7614	18.3082	16.6089		7xc6-assembly1_A_D	8.88594	18.1831	18.4045	18.6994		7xc6-assembly1_A_D	21.9593	17.2606	17.506	18.2876
4zkt-assembly1_A_B	9.05434	14.0611	14.8236	15.1521		3zig-assembly1_A_B	14.1736	17.7765	15.3417	16.1122		4zkt-assembly1_A_B	12.6743	14.4474	15.0661	15.4076		4zkt-assembly1_A_B	12.5028	13.494	13.8294	14.4331
6gxz-assembly1_A_B	7.0248	7.95411	9.83945	11.527		3ctv-assembly1_A_B	12.3295	16.9984	14.8412	16.7723		6gxz-assembly1_A_B	15.717	17.2087	17.2129	15.8842		6gxz-assembly1_A_B	2.34171	12.7163	10.7563	16.6556
5ujm-assembly1_A_D	6.69507	6.21042	10.4359	14.5341		2rdy-assembly1_A_B	13.7657	17.1502	19.0218	17.4654		5ujm-assembly1_A_D	2.54198	5.70529	10.6143	14.1734		5ujm-assembly1_A_D	1.52189	5.03345	13.0512	16.0696
3tbl-assembly1_A_D	14.2602	3.80886	7.90743	14.1842		7x5t-assembly1_B_C	1.55513	1.68228	3.00671	6.23945		3tbl-assembly1_A_D	1.00803	12.0054	11.7189	18.2445		3tbl-assembly1_A_D	1.00051	1.16955	5.16794	57.1388
7qo4-assembly1_A_G	9.67482	9.6631	11.4629	13.8294		4mym-assembly1_A_B	11.7127	15.9302	14.6796	15.1464		7qo4-assembly1_A_G	5.0963	19.062	19.3878	22.4639		7qo4-assembly1_A_G	1.48611	4.15764	11.963	13.2105
5ms0-assembly1_A_D	5.45307	15.6979	16.1677	16.2173		3t8j-assembly1_B_D	6.97254	20.3514	21.4713	19.1981		5ms0-assembly1_A_D	15.4478	17.2771	16.71	15.4002		5ms0-assembly1_A_D	4.27999	13.0631	13.12	13.1238
5ldx-assembly1_J_V	3.62365	10.0585	13.161	14.7566		1ee8-assembly1_A_B	7.1549	10.7478	11.5915	10.6337		5ldx-assembly1_J_V	2.28253	15.0924	10.0732	10.2124		5ldx-assembly1_J_V	2.7254	14.1451	15.1993	17.3324
7cze-assembly1_A_C	6.30301	16.7209	17.5343	17.8241		6qm3-assembly1_A_B	17.1711	17.9875	18.1087	18.0634		7cze-assembly1_A_C	19.9553	23.1838	21.4655	20.2754		7cze-assembly1_A_C	1.60425	17.6642	22.9067	23.7183
7nad-assembly1_A_S	16.963	9.246	10.5018	12.3581		1cq3-assembly1_A_B	12.4131	13.42	12.1241	12.9045		7nad-assembly1_A_S	14.4405	18.8159	17.6986	17.0733		7nad-assembly1_A_S	8.15207	8.33504	11.1807	17.1679
8g9u-assembly1_A_J	5.36569	10.1607	13.0668	14.3785		1mk4-assembly1_A_B	4.89606	16.8539	19.2396	17.7384		8g9u-assembly1_A_J	13.2261	15.5253	16.461	17.1851		8g9u-assembly1_A_J	8.96087	17.0824	17.7897	17.7985
3j47-assembly1_A_B	6.91352	15.6482	15.3948	15.716		5b3f-assembly1_A_B	18.4579	19.6245	21.0134	19.8531		3j47-assembly1_A_B	16.2291	18.1833	19.9757	20.042		3j47-assembly1_A_B	14.3785	15.3961	15.9621	14.834
3jck-assembly1_A_I	5.25577	9.23805	12.7855	14.6625		8oy0-assembly1_B_D	3.20532	15.8412	19.8031	18.5507		3jck-assembly1_A_I	5.59968	9.00941	15.2514	18.289		3jck-assembly1_A_I	7.76267	28.013	34.5552	27.6831
8hpk-assembly1_A_B	8.59557	5.39517	7.77531	9.80403		3ez0-assembly1_A_B	7.64873	10.8234	10.5037	10.9385		8hpk-assembly1_A_B	5.32618	8.07649	11.0672	12.2135		8hpk-assembly1_A_B	8.02683	9.67432	13.6423	17.6637
5yk3-assembly1_B_E	6.51898	10.7456	14.1442	16.2306		7e76-assembly1_A_B	5.14641	14.4742	13.3747	14.1773		5yk3-assembly1_B_E	1.00376	9.22203	14.3312	14.0514		5yk3-assembly1_B_E	15.2744	13.6557	14.392	14.8685
8hc7-assembly1_A_B	11.0388	8.86763	8.12354	17.8571		3fnb-assembly1_A_B	12.8223	15.7089	16.5312	15.4322		8hc7-assembly1_A_B	5.9196	14.4451	12.0442	16.8435		8hc7-assembly1_A_B	2.41724	2.95285	2.95606	18.7954
5gs0-assembly1_A_B	6.0189	7.06076	8.49773	9.35453		8thi-assembly1_A_B	3.27756	8.60791	10.1302	16.6466		5gs0-assembly1_A_B	9.8251	12.4303	13.9098	15.491		5gs0-assembly1_A_B	5.29944	17.1946	12.5318	14.3341
4a9a-assembly1_A_B	3.59413	9.93381	13.0311	14.1492		7vid-assembly1_A_B	5.78562	16.8607	18.6843	18.6797		4a9a-assembly1_A_B	6.78625	9.31099	10.8467	14.3915		4a9a-assembly1_A_B	21.8498	24.6167	21.5392	22.2883
8roz-assembly1_B_C	4.0968	5.7843	11.3211	17.8407		4q66-assembly1_A_B	15.8636	16.7494	17.0216	16.6764		8roz-assembly1_B_C	1.15214	3.60816	6.22838	17.1405		8roz-assembly1_B_C	2.76559	15.5696	17.4102	17.7441
5e8d-assembly1_A_C	7.03453	3.38803	6.26166	9.8612		3k2y-assembly1_A_B	2.61428	4.83609	4.99409	5.42636		5e8d-assembly1_A_C	4.03166	15.3351	17.6328	19.7263		5e8d-assembly1_A_C	4.34393	7.18698	11.8453	15.3635
4zso-assembly1_B_C	6.04069	4.70271	7.63374	10.0915		5suq-assembly1_A_B	5.23136	11.6035	11.1059	12.8933		4zso-assembly1_B_C	4.12	5.91492	6.52046	15.1888		4zso-assembly1_B_C	3.74439	10.9448	13.9583	15.0609
7jts-assembly1_B_L	7.40224	11.5888	12.7543	12.883		7b1d-assembly1_A_B	9.23085	13.5731	13.6567	13.7328		7jts-assembly1_B_L	1.73115	14.5779	14.2277	14.0465		7jts-assembly1_B_L	4.54757	17.8595	22.8298	17.9879
8fl0-assembly1_N_Q	5.09215	8.00337	10.8183	11.7621		3hdj-assembly1_A_B	9.55474	14.8968	14.5903	14.5816		8fl0-assembly1_N_Q	6.17097	17.0222	19.5294	18.9639		8fl0-assembly1_N_Q	4.15153	7.17285	7.34776	7.38028
6ba6-assembly1_A_B	2.44489	5.38821	8.75605	11.6084		5c13-assembly1_A_B	1.03544	1.97344	1.96515	1.88004		6ba6-assembly1_A_B	13.0332	10.2662	14.3804	17.4784		6ba6-assembly1_A_B	1.34684	3.4259	6.12236	9.97166
6gmh-assembly1_N_O	7.02537	7.56333	8.78689	9.44745		2i0m-assembly1_A_B	4.68784	18.1524	22.0211	19.9078		6gmh-assembly1_N_O	3.52018	13.862	14.0547	15.3472		6gmh-assembly1_N_O	3.87287	13.3181	12.0207	14.2208
5my1-assembly1_B_X	4.35915	12.5879	14.4692	16.1023		4lrq-assembly1_A_B	4.33672	21.1385	20.1412	20.1654		5my1-assembly1_B_X	2.62312	6.91638	11.7959	17.3769		5my1-assembly1_B_X	19.8587	21.7521	20.4673	23.27
7z14-assembly1_C_F	7.17953	8.95945	11.7477	17.5646		6swg-assembly1_A_B	6.17387	11.5694	11.4604	13.0595		7z14-assembly1_C_F	4.57019	10.3974	19.5728	19.2372		7z14-assembly1_C_F	2.81688	21.4268	19.8517	21.5206
8jj6-assembly1_A_C	5.99348	14.4884	14.8946	14.9328		8j53-assembly1_A_B	5.89394	19.7943	16.3195	18.0645		8jj6-assembly1_A_C	15.6839	16.9284	17.1597	17.9696		8jj6-assembly1_A_C	3.09162	11.5776	11.4464	11.6078
1sxj-assembly1_A_B	3.59351	6.38395	10.4754	14.8413		1oj7-assembly1_A_B	6.28873	17.9412	16.1355	16.8634		1sxj-assembly1_A_B	3.09339	6.24476	9.33731	12.8146		1sxj-assembly1_A_B	2.02525	5.38037	9.83906	12.5266
8dyp-assembly1_A_B	7.7613	5.18151	9.34834	12.8529		3gwn-assembly1_A_B	10.5697	14.8163	16.184	16.5835		8dyp-assembly1_A_B	10.0354	13.2542	13.8433	14.5038		8dyp-assembly1_A_B	4.17701	5.71529	10.4385	16.8865
6dec-assembly1_G_H	2.89485	13.8196	15.0861	15.3643		1y1u-assembly1_A_B	3.55932	18.0182	20.348	21.182		6dec-assembly1_G_H	3.96311	16.4065	19.29	18.841		6dec-assembly1_G_H	6.42207	9.36095	12.3204	13.5529
8w8e-assembly1_E_P	10.29	7.31371	11.1767	12.094		1wmg-assembly1_A_F	7.62915	6.43024	5.88829	7.66355		8w8e-assembly1_E_P	1.02156	7.91964	18.4232	18.9957		8w8e-assembly1_E_P	4.74769	8.15148	7.84187	9.12845
6mwr-assembly1_A_D	6.57857	8.16032	14.0583	14.6024		2ol5-assembly1_A_B	3.39185	12.9474	14.6437	12.3749		6mwr-assembly1_A_D	4.07256	8.0365	12.8166	15.3588		6mwr-assembly1_A_D	6.56154	20.0084	21.6746	20.2458
[truncated: 4,414 more rows]

## Sheet: Fig. 2H （Fig. S3)
target	similarity_0.8	similarity_0.7	similarity_0.6	similarity_0.5	similarity_0.4	similarity_0.3	similarity_0.2		random_mask_pplm	random_mask_esm2
[truncated: 4,678 more rows]

[truncated: 10 more sheets: Fig. 3A-C, Table S1-S3, Fig. S5, Fig. 3D-F (Fig. S6), Fig. 4A-C, Fig. S7, Fig. 4D-E, Fig. 5C-G, Fig. S12, Fig. 6A-B, Fig. S11, Fig. S2, Fig. S8, Fig. S9, Fig. S10]
